# Supplementary material for: In Depth Characterization of the Promoter Proximal Proteome of Single Copy Locus FOXP2
Source: Mol Cell Proteomics. 2026 Apr 21;25(6):101570. doi: 10.1016/j.mcpro.2026.101570 (PMC13227211; doi:10.1016/j.mcpro.2026.101570)
Supplement: Table S2 [file mmc2.xlsx]

## Sheet: Table S3 Peptide Groups
Peptide Groups Peptide Group ID	Checked	Tags	Confidence	PSM Ambiguity	Sequence	Annotated Sequence	Modifications	Modifications (all possible sites)	Qvality PEP	Qvality q-value	SVM_Score	# Protein Groups	# Proteins	# PSMs	Master Protein Accessions	Positions in Master Proteins	Modifications in Master Proteins (all Sites)	Modifications in Master Proteins	Master Protein Descriptions	Protein Accessions	# Missed Cleavages	Theo. MH+ [Da]	Sequence Length	Abundances (Grouped): 126	Abundances (Grouped): 127N	Abundances (Grouped): 127C	Abundances (Grouped): 128N	Abundances (Grouped): 128C	Abundances (Grouped): 129N	Abundances (Grouped): 129C	Abundances (Grouped): 130N	Abundances (Grouped): 130C	Abundances (Grouped): 131N	Abundances (Grouped): 131C	Abundances (Grouped): 132N	Abundances (Grouped): 132C	Abundances (Grouped): 133N	Abundances (Grouped): 133C	Abundances (Grouped): 134N	Abundances (Grouped): 134C	Abundances (Grouped): 135N	Abundances (Grouped) CV [%]: 126	Abundances (Grouped) CV [%]: 127N	Abundances (Grouped) CV [%]: 127C	Abundances (Grouped) CV [%]: 128N	Abundances (Grouped) CV [%]: 128C	Abundances (Grouped) CV [%]: 129N	Abundances (Grouped) CV [%]: 129C	Abundances (Grouped) CV [%]: 130N
4	FALSE		High	Unambiguous	AAAAAAAAAAAAAAAGAGAGAK	[R].AAAAAAAAAAAAAAAGAGAGAK.[Q]	1xTMTpro [K22]; 1xTMTpro [N-Term]	1xTMTpro [K22]; 1xTMTpro [N-Term]	0.00220888	0.000262789	0.406	1	1	1	P55011	P55011 [93-114]			Solute carrier family 12 member 2 OS=Homo sapiens OX=9606 GN=SLC12A2 PE=1 SV=1	P55011	0	2205.26	22
6	FALSE		High	Unambiguous	AAAAAAAAAAAAAAASGFAYPGTSER	[R].AAAAAAAAAAAAAAASGFAYPGTSER.[T]	1xTMTpro [N-Term]	1xTMTpro [N-Term]	9.35e-06	7.05e-05	0.96	1	1	1	P35453	P35453 [57-82]			Homeobox protein Hox-D13 OS=Homo sapiens OX=9606 GN=HOXD13 PE=1 SV=3	P35453	0	2541.3	26	12.1	11.6	13.1	13.4	9.7	12.5	19.8	0	15.1	15.5	11.3	11.4	7.2	11.5	11.5	20.5	10.1	0
12	FALSE		High	Unambiguous	AAAAAAAAAVSR	[R].AAAAAAAAAVSR.[R]	1xTMTpro [N-Term]	1xTMTpro [N-Term]	0.00279737	0.000262789	0.382	1	1	1	Q96JP5	Q96JP5 [59-70]			E3 ubiquitin-protein ligase ZFP91 OS=Homo sapiens OX=9606 GN=ZFP91 PE=1 SV=1	Q96JP5	0	1304.76	12	3.5	6.7	7.7	2.6	9.1	4.2	9.1	0	7.2	6.1	4	4.5	4.7	6.1	7.7	6.2	4.1	0
22	FALSE		High	Unambiguous	AAAAADLANR	[R].AAAAADLANR.[S]	1xTMTpro [N-Term]	1xTMTpro [N-Term]	0.00899414	0.000940021	0.263	1	1	1	O76031	O76031 [453-462]			ATP-dependent Clp protease ATP-binding subunit clpX-like, mitochondrial OS=Homo sapiens OX=9606 GN=CLPX PE=1 SV=2	O76031	0	1247.7	10	27.9	22.6	21.6	16	38.5	16.8	12	0	10.2	4.7	15.1	20.2	16.6	13.9	26.7	8.3	18.7	0
25	FALSE		High	Unambiguous	AAAAAGGK	[K].AAAAAGGK.[K]	1xTMTpro [K8]; 1xTMTpro [N-Term]	1xTMTpro [K8]; 1xTMTpro [N-Term]	0.0793786	0.00730223	0.036	1	1	1	Q9ULW3	Q9ULW3 [90-97]			Activator of basal transcription 1 OS=Homo sapiens OX=9606 GN=ABT1 PE=1 SV=1	Q9ULW3	0	1224.76	8	108.5	49.9	102.5	50.5	98.2	33.7	39.5	2.3	57.5	17.9	74.8	50.1	57.6	54.6	60.4	18.8	90.3	0
28	FALSE		High	Unambiguous	AAAAALSQQQSLQER	[R].AAAAALSQQQSLQER.[L]	1xTMTpro [N-Term]	1xTMTpro [N-Term]	2.72e-06	7.05e-05	1.085	1	1	1	Q8WUQ7	Q8WUQ7 [129-143]			Cactin OS=Homo sapiens OX=9606 GN=CACTIN PE=1 SV=3	Q8WUQ7	0	1876.02	15	42.1	33.4	40.8	25.6	45.9	19.4	15.7	0	29.9	23.7	39	29.2	33	27.5	37.9	35.7	28.6	0
57	FALSE		High	Unambiguous	AAAAGSLDR	[R].AAAAGSLDR.[S]	1xTMTpro [N-Term]	1xTMTpro [N-Term]	0.00864895	0.000940021	0.267	1	1	2	Q9Y2U8	Q9Y2U8 [322-330]			Inner nuclear membrane protein Man1 OS=Homo sapiens OX=9606 GN=LEMD3 PE=1 SV=2	Q9Y2U8	0	1135.64	9	27.9	54	39.4	17.1	34.7	26.4	11.7	0	43.2	7	39.5	27.2	46.4	33.8	46.9	6.9	36.9	0
64	FALSE		High	Unambiguous	AAAAPAGGNPEQR	[K].AAAAPAGGNPEQR.[L]	1xTMTpro [N-Term]	1xTMTpro [N-Term]	0.00176121	0.000167383	0.429	1	1	3	Q68DK7	Q68DK7 [10-22]			Male-specific lethal 1 homolog OS=Homo sapiens OX=9606 GN=MSL1 PE=1 SV=3	Q68DK7	0	1513.8	13	21.9	40.3	27.4	17.1	45.4	21.1	14	0	26.3	12	31.9	25.4	33	34.5	30.4	17.3	31.8	0
66	FALSE		High	Unambiguous	AAAAPGASPSPGGDAAWSEAGPGPRPLAR	[R].AAAAPGASPSPGGDAAWSEAGPGPRPLAR.[S]	1xTMTpro [N-Term]	1xTMTpro [N-Term]	0.000267849	7.05e-05	0.62	1	1	2	P52701	P52701 [34-62]			DNA mismatch repair protein Msh6 OS=Homo sapiens OX=9606 GN=MSH6 PE=1 SV=2	P52701	0	2946.51	29	34.2	40.3	41.8	35.2	45.1	26.6	29.2	4.7	26.5	28.6	34.4	28.1	33.7	35.6	27.1	49.8	36.6	0
71	FALSE		High	Unambiguous	AAAASAAEAGIATTGTEDSDDALLK	[R].AAAASAAEAGIATTGTEDSDDALLK.[M]	1xTMTpro [K25]	1xTMTpro [K25]	0.00179625	0.000167383	0.427	1	1	2	P55036	P55036 [238-262]			26S proteasome non-ATPase regulatory subunit 4 OS=Homo sapiens OX=9606 GN=PSMD4 PE=1 SV=1	P55036	0	2624.32	25
72	FALSE		High	Unambiguous	AAAASAAEAGIATTGTEDSDDALLK	[R].AAAASAAEAGIATTGTEDSDDALLK.[M]	1xTMTpro [K25]; 1xTMTpro [N-Term]	1xTMTpro [K25]; 1xTMTpro [N-Term]	1.73e-07	7.05e-05	1.364	1	1	1	P55036	P55036 [238-262]			26S proteasome non-ATPase regulatory subunit 4 OS=Homo sapiens OX=9606 GN=PSMD4 PE=1 SV=1	P55036	0	2928.53	25	42.8	99.4	117.1	35.3	100	38.1	23.3	0	124.5	21.7	94.4	46	90.6	95.5	154.9	20.6	95.1	0
77	FALSE		High	Unambiguous	AAAAVEPDVVVK	[R].AAAAVEPDVVVK.[R]	1xTMTpro [K12]; 1xTMTpro [N-Term]	1xTMTpro [K12]; 1xTMTpro [N-Term]	0.00109749	0.000114961	0.477	1	1	2	Q9BQE4	Q9BQE4 [66-77]			Selenoprotein S OS=Homo sapiens OX=9606 GN=SELENOS PE=1 SV=3	Q9BQE4	0	1777.07	12	81.4	132.7	96.2	126.9	124.2	137.2	21.9	9.2	77.3	16.6	105.6	121.9	147.5	94	83.2	20.1	79.5	0
91	FALSE		High	Unambiguous	AAADGSLQWEVGGWR	[R].AAADGSLQWEVGGWR.[W]	1xTMTpro [N-Term]	1xTMTpro [N-Term]	0.00113042	0.000114961	0.474	1	1	1	Q96GQ5	Q96GQ5 [26-40]			RUS family member 1 OS=Homo sapiens OX=9606 GN=RUSF1 PE=1 SV=2	Q96GQ5	0	1906.97	15	4.3	4.6	4.8	7.3	4.2	9.3	14.6	1.9	8.4	21.1	7	7.7	6.4	7.2	4.6	21.8	3.2	0
94	FALSE		High	Unambiguous	AAADSDPNLDPLMNPHIR	[R].AAADSDPNLDPLMNPHIR.[V]	1xTMTpro [N-Term]	1xTMTpro [N-Term]	2.62e-07	7.05e-05	1.322	1	1	1	O95159	O95159 [289-306]			Zinc finger protein-like 1 OS=Homo sapiens OX=9606 GN=ZFPL1 PE=1 SV=2	O95159	0	2251.15	18	46.5	60.3	58.4	37.2	51.3	41.3	13.2	0	72.8	13	54.1	45	55.8	54.8	78.1	11.9	50.6	0
98	FALSE		High	Unambiguous	AAADTLQGPMQAAYR	[R].AAADTLQGPMQAAYR.[E]	1xTMTpro [N-Term]	1xTMTpro [N-Term]	9.35e-06	7.05e-05	0.96	1	1	1	Q6P2E9	Q6P2E9 [1101-1115]			Enhancer of mRNA-decapping protein 4 OS=Homo sapiens OX=9606 GN=EDC4 PE=1 SV=1	Q6P2E9	0	1867.97	15	55.2	47.9	80.2	30.9	64.4	42.1	26.7	2.8	68.5	26.6	59.4	41.5	48.1	45.2	65.8	20.9	55.7	0
99	FALSE		High	Unambiguous	AAADTLQGPMQAAYR	[R].AAADTLQGPMQAAYR.[E]	1xOxidation [M10]; 1xTMTpro [N-Term]	1xOxidation [M10]; 1xTMTpro [N-Term]	0.00638394	0.000750234	0.298	1	1	1	Q6P2E9	Q6P2E9 [1101-1115]			Enhancer of mRNA-decapping protein 4 OS=Homo sapiens OX=9606 GN=EDC4 PE=1 SV=1	Q6P2E9	0	1883.96	15	9	5.4	7.2	9.2	11.2	7.7	6.6	0	9.6	7	8.4	8.5	7.5	6.5	4.1	6.7	5.1	0
104	FALSE		High	Unambiguous	AAAEDVNVTFEDQQK	[K].AAAEDVNVTFEDQQK.[I]	1xTMTpro [K15]; 1xTMTpro [N-Term]	1xTMTpro [K15]; 1xTMTpro [N-Term]	1.43e-08	7.05e-05	1.617	1	1	1	Q9NQP4	Q9NQP4 [8-22]			Prefoldin subunit 4 OS=Homo sapiens OX=9606 GN=PFDN4 PE=1 SV=1	Q9NQP4	0	2273.19	15	37.4	132.3	95.9	45.5	118.4	47.2	23.3	3.1	92.7	18.2	114.7	59.2	107.4	81.2	134.4	27.7	101	0
106	FALSE		High	Unambiguous	AAAEEGHIIPR	[R].AAAEEGHIIPR.[S]	1xTMTpro [N-Term]	1xTMTpro [N-Term]	0.00333914	0.000359806	0.364	1	1	1	O95551	O95551 [322-332]			Tyrosyl-DNA phosphodiesterase 2 OS=Homo sapiens OX=9606 GN=TDP2 PE=1 SV=1	O95551	0	1467.82	11	23.4	9.3	23.7	15	16.8	11.2	12	0	8.2	7.8	17.1	11.1	10.5	13.4	12.7	8.6	19.9	0
117	FALSE		High	Unambiguous	AAAEKPEEQGPEPLPISTQEW	[K].AAAEKPEEQGPEPLPISTQEW.[-]	1xTMTpro [K5]; 1xTMTpro [N-Term]	1xTMTpro [K5]; 1xTMTpro [N-Term]	0.00105505	0.000114961	0.481	1	1	1	Q9NP50	Q9NP50 [201-221]			SIN3-HDAC complex-associated factor OS=Homo sapiens OX=9606 GN=SINHCAF PE=1 SV=1	Q9NP50	0	2915.53	21
120	FALSE		High	Unambiguous	AAAEIYEEFLAAFEGSDGNK	[K].AAAEIYEEFLAAFEGSDGNK.[V]	1xTMTpro [K20]; 1xTMTpro [N-Term]	1xTMTpro [K20]; 1xTMTpro [N-Term]	8.54e-09	7.05e-05	1.669	1	1	1	O15042	O15042 [112-131]			U2 snRNP-associated SURP motif-containing protein OS=Homo sapiens OX=9606 GN=U2SURP PE=1 SV=2	O15042	0	2740.4	20
121	FALSE		High	Unambiguous	AAAEQAISVR	[K].AAAEQAISVR.[Q]	1xTMTpro [N-Term]	1xTMTpro [N-Term]	0.00815567	0.000867284	0.273	1	1	1	Q01780	Q01780 [759-768]			Exosome component 10 OS=Homo sapiens OX=9606 GN=EXOSC10 PE=1 SV=2	Q01780	0	1319.76	10	8	7.1	7.7	6.8	12.7	5.5	2.3	0	6.4	7	8.6	5.6	7.9	8.4	7.3	3.4	8.2	0
124	FALSE		High	Unambiguous	AAAERPK	[R].AAAERPK.[Y]	1xTMTpro [K7]; 1xTMTpro [N-Term]	1xTMTpro [K7]; 1xTMTpro [N-Term]	0.00784244	0.000822905	0.277	1	1	1	Q02880	Q02880 [1363-1369]			DNA topoisomerase 2-beta OS=Homo sapiens OX=9606 GN=TOP2B PE=1 SV=3	Q02880	0	1350.83	7	34	64.3	41.3	40.7	55.7	35.4	16.4	0	27.7	27.3	40.3	43.6	61.6	37.3	41.8	29.8	39.6	0
127	FALSE		High	Unambiguous	AAAEVAGQFVIK	[R].AAAEVAGQFVIK.[L]	1xTMTpro [K12]; 1xTMTpro [N-Term]	1xTMTpro [K12]; 1xTMTpro [N-Term]	0.000213467	7.05e-05	0.643	1	1	2	P02786	P02786 [589-600]			Transferrin receptor protein 1 OS=Homo sapiens OX=9606 GN=TFRC PE=1 SV=2	P02786	0	1812.09	12	246.9	82.8	195.6	101.5	170.5	77.8	104.7	4.3	97	62.8	150.3	123.5	100.1	117.7	93.1	76.2	155.5	0
130	FALSE		High	Unambiguous	AAAFEEQENETVVVK	[K].AAAFEEQENETVVVK.[E]	1xTMTpro [K15]; 1xTMTpro [N-Term]	1xTMTpro [K15]; 1xTMTpro [N-Term]	0.028331	0.00275496	0.145	1	1	1	Q9Y490	Q9Y490 [2477-2491]			Talin-1 OS=Homo sapiens OX=9606 GN=TLN1 PE=1 SV=3	Q9Y490	0	2272.23	15	49.6	68	94.1	57.2	80.3	76.1	56	8.4	114.6	72.7	77.5	63.5	70.5	68.9	80.2	79.4	70.3	0
131	FALSE		High	Unambiguous	AAAFEK	[K].AAAFEK.[Q]	1xTMTpro [K6]; 1xTMTpro [N-Term]	1xTMTpro [K6]; 1xTMTpro [N-Term]	0.103249	0.00992353	0.007	1	1	1	Q9P2E9	Q9P2E9 [859-864]			Ribosome-binding protein 1 OS=Homo sapiens OX=9606 GN=RRBP1 PE=1 SV=5	Q9P2E9	0	1244.75	6
147	FALSE		High	Unambiguous	AAAGEAK	[K].AAAGEAK.[V]	1xTMTpro [K7]; 1xTMTpro [N-Term]	1xTMTpro [K7]; 1xTMTpro [N-Term]	0.0356799	0.00324545	0.121	1	1	1	Q9P2E9	Q9P2E9 [737-743]			Ribosome-binding protein 1 OS=Homo sapiens OX=9606 GN=RRBP1 PE=1 SV=5	Q9P2E9	0	1225.74	7	39.4	89.8	75.9	32.2	64.6	48.1	14.4	4.2	101.4	11.6	63.6	44.3	96	64.7	84.8	14.7	63.4	0
150	FALSE		High	Unambiguous	AAAGEFADDPCSSVK	[K].AAAGEFADDPCSSVK.[R]	1xCarbamidomethyl [C11]; 1xTMTpro [K15]; 1xTMTpro [N-Term]	1xCarbamidomethyl [C11]; 1xTMTpro [K15]; 1xTMTpro [N-Term]	0.0691176	0.00631704	0.051	1	1	1	P35221	P35221 [106-120]			Catenin alpha-1 OS=Homo sapiens OX=9606 GN=CTNNA1 PE=1 SV=1	P35221	0	2133.08	15	13.7	13.1	15.8	14.5	15.9	15.9	19.2	0	17.4	16.7	15	18.6	14.3	9.9	12.7	20.1	13	0
153	FALSE		High	Unambiguous	AAAGELQEDSGLMALAK	[K].AAAGELQEDSGLMALAK.[L]	1xTMTpro [K17]; 1xTMTpro [N-Term]	1xTMTpro [K17]; 1xTMTpro [N-Term]	2.8e-06	7.05e-05	1.082	1	1	2	Q9BUP0	Q9BUP0 [158-174]			EF-hand domain-containing protein D1 OS=Homo sapiens OX=9606 GN=EFHD1 PE=1 SV=1	Q9BUP0	0	2283.25	17	43	83.7	52.6	63.5	60.4	64.2	68.4	9.4	71.8	128.7	62	60.4	77.8	60.3	80.6	95.6	45.9	0
156	FALSE		High	Unambiguous	AAAGGQGSAVAAEAEPGKEEPPAR	[R].AAAGGQGSAVAAEAEPGKEEPPAR.[S]	1xTMTpro [K18]; 1xTMTpro [N-Term]	1xTMTpro [K18]; 1xTMTpro [N-Term]	0.00033278	7.05e-05	0.598	1	1	1	Q9GZT9	Q9GZT9 [129-152]			Egl nine homolog 1 OS=Homo sapiens OX=9606 GN=EGLN1 PE=1 SV=1	Q9GZT9	1	2829.5	24	12.4	9.5	23.1	13.2	13	15.3	7.4	0	14.9	4.2	13.6	16.8	13	12.1	20.1	5.1	16.7	0
171	FALSE		High	Unambiguous	AAAGQESEGPAVGPPQPLGK	[K].AAAGQESEGPAVGPPQPLGK.[E]	1xTMTpro [K20]; 1xTMTpro [N-Term]	1xTMTpro [K20]; 1xTMTpro [N-Term]	8.19e-08	7.05e-05	1.44	1	1	3	O14497	O14497 [52-71]			AT-rich interactive domain-containing protein 1A OS=Homo sapiens OX=9606 GN=ARID1A PE=1 SV=3	O14497	0	2469.36	20
175	FALSE		High	Unambiguous	AAAGSAAGGFQR	[K].AAAGSAAGGFQR.[F]	1xTMTpro [N-Term]	1xTMTpro [N-Term]	2.43e-05	7.05e-05	0.863	1	1	1	Q8NFD5	Q8NFD5 [476-487]			AT-rich interactive domain-containing protein 1B OS=Homo sapiens OX=9606 GN=ARID1B PE=1 SV=3	Q8NFD5	0	1367.74	12	0	0	0	0	0	0	0	0	0	2.2	0	3.1	0	0	0	0	0	0
199	FALSE		High	Unambiguous	AAALAAAVAQDPAASGAPSS	[R].AAALAAAVAQDPAASGAPSS.[-]	1xTMTpro [N-Term]	1xTMTpro [N-Term]	4.38e-07	7.05e-05	1.27	1	1	1	Q8TAE8	Q8TAE8 [203-222]			Growth arrest and DNA damage-inducible proteins-interacting protein 1 OS=Homo sapiens OX=9606 GN=GADD45GIP1 PE=1 SV=1	Q8TAE8	0	2001.06	20	69.8	45.2	47.8	62.9	69.2	45.5	46.2	0	44	44.5	49.2	64.6	62.8	49.7	35.6	53.9	35.9	0
213	FALSE		High	Unambiguous	AAALEEHNAAMK	[K].AAALEEHNAAMK.[D]	1xTMTpro [K12]; 1xTMTpro [N-Term]	1xTMTpro [K12]; 1xTMTpro [N-Term]	0.00414515	0.000454616	0.342	1	1	1	Q92574	Q92574 [726-737]			Hamartin OS=Homo sapiens OX=9606 GN=TSC1 PE=1 SV=2	Q92574	0	1864.02	12	4.5	8	12.8	7.2	10	5.8	6	0	11	4.8	13.1	10.1	8.1	10.9	10.9	3.9	14.6	0
220	FALSE		High	Unambiguous	AAALGGPEDEPGAAEAHFLPR	[R].AAALGGPEDEPGAAEAHFLPR.[H]	1xTMTpro [N-Term]	1xTMTpro [N-Term]	9.45e-10	7.05e-05	1.892	1	1	1	Q68DK7	Q68DK7 [28-48]			Male-specific lethal 1 homolog OS=Homo sapiens OX=9606 GN=MSL1 PE=1 SV=3	Q68DK7	0	2380.22	21	41.9	85.4	87.9	39	94	35.6	23.6	3	65.8	22.3	61.4	38.3	79.8	59.7	68.3	29.3	67.9	0
234	FALSE		High	Unambiguous	AAALPAKPPNLDAALALLR	[R].AAALPAKPPNLDAALALLR.[K]	1xTMTpro [K7]; 1xTMTpro [N-Term]	1xTMTpro [K7]; 1xTMTpro [N-Term]	0.0353397	0.00321422	0.122	1	1	1	Q96GI7	Q96GI7 [76-94]			Protein FAM89A OS=Homo sapiens OX=9606 GN=FAM89A PE=1 SV=1	Q96GI7	0	2494.54	19	75.4	68.6	70.2	84.9	68.9	80.8	101.2	11.8	75.6	100.5	67.8	72.4	50.6	49.2	71.2	96.4	48.9	0
237	FALSE		High	Unambiguous	AAALQYPSPSAAQDMVER	[K].AAALQYPSPSAAQDMVER.[V]	1xTMTpro [N-Term]	1xTMTpro [N-Term]	0.00099446	0.000114961	0.487	1	1	2	P56945	P56945 [832-849]			Breast cancer anti-estrogen resistance protein 1 OS=Homo sapiens OX=9606 GN=BCAR1 PE=1 SV=2	P56945	0	2209.12	18	13.9	15.2	36.2	11.7	24.6	15.8	7.7	3.3	28.6	8	32.3	16.2	14.5	24.6	29.4	12.4	26.8	0
244	FALSE		High	Unambiguous	AAALSLSTLASPK	[R].AAALSLSTLASPK.[G]	1xTMTpro [K13]; 1xTMTpro [N-Term]	1xTMTpro [K13]; 1xTMTpro [N-Term]	8.44e-05	7.05e-05	0.737	1	1	2	P98172	P98172 [277-289]			Ephrin-B1 OS=Homo sapiens OX=9606 GN=EFNB1 PE=1 SV=1	P98172	0	1838.12	13	55.4	75.2	48.5	74.6	55	101.7	32.4	4.5	55.1	36	52.2	78.8	57.7	50.6	60.6	33.4	40.8	0
247	FALSE		High	Unambiguous	AAAISTSR	[K].AAAISTSR.[V]	1xTMTpro [N-Term]	1xTMTpro [N-Term]	0.0120577	0.00133096	0.233	1	1	1	Q9NVU7	Q9NVU7 [542-549]			Protein SDA1 homolog OS=Homo sapiens OX=9606 GN=SDAD1 PE=1 SV=3	Q9NVU7	0	1080.63	8	36.8	27.4	38.3	21.4	38	14.4	10.6	0	16.1	6.6	28.3	30.3	31.7	21.9	27.8	12.7	28.9	0
249	FALSE		High	Unambiguous	AAAMAAAAAETSQR	[K].AAAMAAAAAETSQR.[I]	1xTMTpro [N-Term]	1xTMTpro [N-Term]	2.47e-06	7.05e-05	1.095	1	1	1	Q9NV92	Q9NV92 [194-207]			NEDD4 family-interacting protein 2 OS=Homo sapiens OX=9606 GN=NDFIP2 PE=1 SV=2	Q9NV92	0	1623.84	14	16.8	19.9	27.5	29.5	26.7	28.6	6.8	0	29.9	7	32.8	35.8	21.5	25.6	24.5	5.4	17.7	0
250	FALSE		High	Unambiguous	AAAMAASK	[K].AAAMAASK.[K]	1xTMTpro [K8]; 1xTMTpro [N-Term]	1xTMTpro [K8]; 1xTMTpro [N-Term]	0.020792	0.00203862	0.177	1	1	1	Q9BTC0	Q9BTC0 [541-548]			Death-inducer obliterator 1 OS=Homo sapiens OX=9606 GN=DIDO1 PE=1 SV=5	Q9BTC0	0	1328.79	8
259	FALSE		High	Unambiguous	AAAMLPTVGEGYGYGPESELSQASAATR	[R].AAAMLPTVGEGYGYGPESELSQASAATR.[N]	1xTMTpro [N-Term]	1xTMTpro [N-Term]	7.25e-07	7.05e-05	1.219	1	1	1	Q9BQ04	Q9BQ04 [309-336]			RNA-binding protein 4B OS=Homo sapiens OX=9606 GN=RBM4B PE=1 SV=1	Q9BQ04	0	3088.52	28	10.5	15.7	25.5	12.5	28.6	11.6	6.5	0	17.5	4.3	23.4	11.1	14.3	11.7	18.5	7.7	23.3	0
263	FALSE		High	Unambiguous	AAANEQLTR	[R].AAANEQLTR.[A]	1xTMTpro [N-Term]	1xTMTpro [N-Term]	0.0196164	0.00202367	0.183	1	1	1	Q9NX63	Q9NX63 [96-104]			MICOS complex subunit MIC19 OS=Homo sapiens OX=9606 GN=CHCHD3 PE=1 SV=1	Q9NX63	0	1277.71	9	36	30.6	26.2	23.5	41.7	26.2	8.5	2.4	29.3	7.4	26.5	33.8	39	30.5	32.4	6.2	28.7	0
272	FALSE		High	Unambiguous	AAAPAPEEEMDECEQALAAEPK	[K].AAAPAPEEEMDECEQALAAEPK.[A]	1xCarbamidomethyl [C13]; 1xTMTpro [K22]; 1xTMTpro [N-Term]	1xCarbamidomethyl [C13]; 1xTMTpro [K22]; 1xTMTpro [N-Term]	0.000508597	0.000114961	0.555	1	1	4	P26641	P26641 [254-275]			Elongation factor 1-gamma OS=Homo sapiens OX=9606 GN=EEF1G PE=1 SV=3	P26641	0	2965.44	22	55.4	23.2	65.8	30.8	38.1	24.5	26.4	0	33.6	21.5	52.1	34.7	26.3	36.9	37.5	18.5	51.6	0
273	FALSE		High	Unambiguous	AAAPAPEEEMDECEQALAAEPK	[K].AAAPAPEEEMDECEQALAAEPK.[A]	1xCarbamidomethyl [C13]; 1xOxidation [M10]; 1xTMTpro [K22]; 1xTMTpro [N-Term]	1xCarbamidomethyl [C13]; 1xOxidation [M10]; 1xTMTpro [K22]; 1xTMTpro [N-Term]	0.0111519	0.0012542	0.241	1	1	2	P26641	P26641 [254-275]			Elongation factor 1-gamma OS=Homo sapiens OX=9606 GN=EEF1G PE=1 SV=3	P26641	0	2981.44	22	70.4	20.6	70.3	69.5	44.9	63.1	98.7	3.5	38.3	26.5	53.1	53	19.3	42.5	24.5	20	55.5	0
276	FALSE		High	Unambiguous	AAAPAPVSEAVCR	[K].AAAPAPVSEAVCR.[T]	1xCarbamidomethyl [C12]; 1xTMTpro [N-Term]	1xCarbamidomethyl [C12]; 1xTMTpro [N-Term]	0.0006381	0.000114961	0.532	1	1	1	P20810	P20810 [397-409]			Calpastatin OS=Homo sapiens OX=9606 GN=CAST PE=1 SV=4	P20810	0	1602.86	13	37.4	17.1	21.1	29.7	22.5	37.1	80.2	3.9	40.5	55.1	24.8	36.6	25.2	23.7	22.8	45.4	10.3	0
284	FALSE		High	Unambiguous	AAAPGVEDEPLLR	[K].AAAPGVEDEPLLR.[E]	1xTMTpro [N-Term]	1xTMTpro [N-Term]	0.0691176	0.00631704	0.051	1	1	2	P31350	P31350 [62-74]			Ribonucleoside-diphosphate reductase subunit M2 OS=Homo sapiens OX=9606 GN=RRM2 PE=1 SV=1	P31350	0	1641.91	13	7.8	6.1	11.5	10.8	11.3	10.5	11	0	10.5	9.4	9.9	9.5	6.5	5.1	6.6	10.3	9.6	0
285	FALSE		High	Unambiguous	AAAPQAWAGPMEEPPQAQAPPR	[R].AAAPQAWAGPMEEPPQAQAPPR.[G]	1xTMTpro [N-Term]	1xTMTpro [N-Term]	1.54e-07	7.05e-05	1.376	1	1	3	Q16643	Q16643 [391-412]			Drebrin OS=Homo sapiens OX=9606 GN=DBN1 PE=1 SV=4	Q16643	0	2575.3	22
286	FALSE		High	Unambiguous	AAAPQAWAGPMEEPPQAQAPPR	[R].AAAPQAWAGPMEEPPQAQAPPR.[G]	1xOxidation [M11]; 1xTMTpro [N-Term]	1xOxidation [M11]; 1xTMTpro [N-Term]	2.75e-06	7.05e-05	1.084	1	1	2	Q16643	Q16643 [391-412]			Drebrin OS=Homo sapiens OX=9606 GN=DBN1 PE=1 SV=4	Q16643	0	2591.3	22
287	FALSE		High	Unambiguous	AAAPRPPVSAASGRPQDDTDSSR	[R].AAAPRPPVSAASGRPQDDTDSSR.[A]	1xTMTpro [N-Term]	1xTMTpro [N-Term]	0.00227509	0.000262789	0.403	1	1	1	Q8TF74	Q8TF74 [120-142]			WAS/WASL-interacting protein family member 2 OS=Homo sapiens OX=9606 GN=WIPF2 PE=1 SV=1	Q8TF74	0	2613.33	23
308	FALSE		High	Unambiguous	AAAQSK	[R].AAAQSK.[L]	1xTMTpro [K6]; 1xTMTpro [N-Term]	1xTMTpro [K6]; 1xTMTpro [N-Term]	0.0901971	0.00828768	0.022	1	1	1	Q96EQ0	Q96EQ0 [126-131]			Small glutamine-rich tetratricopeptide repeat-containing protein beta OS=Homo sapiens OX=9606 GN=SGTB PE=1 SV=1	Q96EQ0	0	1183.73	6
326	FALSE		High	Unambiguous	AAASAQGAVAPGPDGGGPFPPWPLG	[R].AAASAQGAVAPGPDGGGPFPPWPLG.[-]	1xTMTpro [N-Term]	1xTMTpro [N-Term]	0.101417	0.0096648	0.009	1	1	1	Q8N0Y2	Q8N0Y2 [303-327]			Zinc finger protein 444 OS=Homo sapiens OX=9606 GN=ZNF444 PE=1 SV=1	Q8N0Y2	0	2549.31	25	3.8	5.4	0	5.2	5.6	2.6	4.8	0	3.5	5.4	4.1	4.9	4.1	0	3	7.5	4	0
343	FALSE		High	Unambiguous	AAASLSQPEEEQK	[R].AAASLSQPEEEQK.[L]	1xTMTpro [K13]; 1xTMTpro [N-Term]	1xTMTpro [K13]; 1xTMTpro [N-Term]	0.00115293	0.000114961	0.472	1	1	1	Q9UNS1	Q9UNS1 [1094-1106]			Protein timeless homolog OS=Homo sapiens OX=9606 GN=TIMELESS PE=1 SV=2	Q9UNS1	0	1996.08	13	77.6	52.1	115.3	69.3	97.1	62	66.3	3.1	78.8	43.7	102.8	71	71.3	62.9	65.5	38.6	84.5	0
346	FALSE		High	Unambiguous	AAASQGAEK	[K].AAASQGAEK.[T]	1xTMTpro [K9]; 1xTMTpro [N-Term]	1xTMTpro [K9]; 1xTMTpro [N-Term]	0.00111934	0.000114961	0.475	1	1	3	Q9UKJ3	Q9UKJ3 [448-456]			G patch domain-containing protein 8 OS=Homo sapiens OX=9606 GN=GPATCH8 PE=1 SV=2	Q9UKJ3	0	1440.83	9	30.8	40.8	35.1	28.2	39.3	31.4	24.9	2.6	30.2	35.5	32.3	33.5	50.5	39.8	30.5	62.8	22.6	0
348	FALSE		High	Unambiguous	AAASSSLEDLDLSGEEVQR	[K].AAASSSLEDLDLSGEEVQR.[L]	1xTMTpro [N-Term]	1xTMTpro [N-Term]	0.000550354	0.000114961	0.547	1	1	1	Q9NVR5	Q9NVR5 [4-22]			Protein kintoun OS=Homo sapiens OX=9606 GN=DNAAF2 PE=1 SV=2	Q9NVR5	0	2281.15	19
350	FALSE		High	Unambiguous	AAASTDYYK	[R].AAASTDYYK.[R]	1xTMTpro [K9]; 1xTMTpro [N-Term]	1xTMTpro [K9]; 1xTMTpro [N-Term]	0.000235604	7.05e-05	0.633	1	1	2	P08559	P08559 [236-244]			Pyruvate dehydrogenase E1 component subunit alpha, somatic form, mitochondrial OS=Homo sapiens OX=9606 GN=PDHA1 PE=1 SV=3	P08559	0	1597.87	9	228.8	43.2	79.7	70.7	91.7	50.5	74	3.9	58.8	49.5	61.9	79.4	59	59	36.5	58.2	62.1	0
353	FALSE		High	Unambiguous	AAATAEEPDPK	[K].AAATAEEPDPK.[G]	1xTMTpro [K11]; 1xTMTpro [N-Term]	1xTMTpro [K11]; 1xTMTpro [N-Term]	0.000417539	0.000114961	0.575	1	1	3	Q99733	Q99733 [147-157]			Nucleosome assembly protein 1-like 4 OS=Homo sapiens OX=9606 GN=NAP1L4 PE=1 SV=1	Q99733	0	1707.94	11
357	FALSE		High	Unambiguous	AAATGLPEGPAVPVPSR	[K].AAATGLPEGPAVPVPSR.[G]	1xTMTpro [N-Term]	1xTMTpro [N-Term]	0.00279737	0.000262789	0.382	1	1	1	Q8N1S5	Q8N1S5 [164-180]			Zinc transporter ZIP11 OS=Homo sapiens OX=9606 GN=SLC39A11 PE=2 SV=3	Q8N1S5	0	1894.07	17	57	15.9	31.6	25.7	28	23.7	27.3	0	27.3	22.8	28.5	34.9	27.4	22.1	16.7	18.9	24.4	0
363	FALSE		High	Unambiguous	AAATPESQEPQAK	[K].AAATPESQEPQAK.[G]	1xTMTpro [K13]; 1xTMTpro [N-Term]	1xTMTpro [K13]; 1xTMTpro [N-Term]	1.78e-05	7.05e-05	0.895	1	1	4	P49006	P49006 [145-157]			MARCKS-related protein OS=Homo sapiens OX=9606 GN=MARCKSL1 PE=1 SV=2	P49006	0	1936.06	13	339	634.1	357	251	507	280.4	72.4	11.9	462.3	50.8	366.9	265.3	609.5	337.5	561.7	76	324.2	0
365	FALSE		High	Unambiguous	AAATQPDAK	[R].AAATQPDAK.[D]	1xTMTpro [K9]; 1xTMTpro [N-Term]	1xTMTpro [K9]; 1xTMTpro [N-Term]	0.000262615	7.05e-05	0.622	1	1	2	Q7KZF4	Q7KZF4 [63-71]			Staphylococcal nuclease domain-containing protein 1 OS=Homo sapiens OX=9606 GN=SND1 PE=1 SV=1	Q7KZF4	0	1480.86	9	20.4	6.8	23.5	11.1	18.3	11.2	18.6	0	15.2	10.6	16.9	19.5	12.2	14.7	16.9	6.7	26.1	0
369	FALSE		High	Unambiguous	AAATSAK	[K].AAATSAK.[K]	1xTMTpro [K7]; 1xTMTpro [N-Term]	1xTMTpro [K7]; 1xTMTpro [N-Term]	0.0129099	0.00152359	0.226	1	1	3	P19338	P19338 [56-62]			Nucleolin OS=Homo sapiens OX=9606 GN=NCL PE=1 SV=3	P19338	0	1227.76	7	14.9	37.7	32.7	17.4	37.4	6.6	3.1	0	17.4	4.3	40.2	17.2	26.2	24	32	10.8	33.9	0
390	FALSE		High	Unambiguous	AAAVSEAEADFYEQNSR	[R].AAAVSEAEADFYEQNSR.[Y]	1xTMTpro [N-Term]	1xTMTpro [N-Term]	1.79e-05	7.05e-05	0.894	1	1	1	P54802	P54802 [627-643]			Alpha-N-acetylglucosaminidase OS=Homo sapiens OX=9606 GN=NAGLU PE=1 SV=2	P54802	0	2162.03	17	52.2	10.1	11.5	15.2	16	14.8	28.7	0	18.1	22.8	16.3	26.7	14	8.7	10	30	11	0
404	FALSE		High	Unambiguous	AAAYSAQVQPVDGATR	[R].AAAYSAQVQPVDGATR.[K]	1xTMTpro [N-Term]	1xTMTpro [N-Term]	8.52e-08	7.05e-05	1.436	1	1	1	Q9H7E9	Q9H7E9 [183-198]			UPF0488 protein C8orf33 OS=Homo sapiens OX=9606 GN=C8orf33 PE=1 SV=1	Q9H7E9	0	1909.01	16	40.7	57.5	86.9	39	92.2	27.3	10.9	0	47.1	12.9	65.1	32.9	44.2	40.1	51.4	14.3	71.9	0
407	FALSE		High	Unambiguous	AACAEK	[KR].AACAEK.[L]	1xCarbamidomethyl [C3]; 1xTMTpro [K6]; 1xTMTpro [N-Term]	1xCarbamidomethyl [C3]; 1xTMTpro [K6]; 1xTMTpro [N-Term]	0.0461564	0.00419174	0.094	2	2	1	Q9Y520; P48634	Q9Y520 [479-484]; P48634 [484-489]			Protein PRRC2C OS=Homo sapiens OX=9606 GN=PRRC2C PE=1 SV=4;Protein PRRC2A OS=Homo sapiens OX=9606 GN=PRRC2A PE=1 SV=3	Q9Y520; P48634	0	1257.71	6	47.8	58.1	42.7	49.8	44.6	69.2	13.9	5.9	55.6	19.6	39.9	54.7	72.7	50.9	62	18.3	43.5	0
418	FALSE		High	Unambiguous	AACEQQAVALTLQEDR	[R].AACEQQAVALTLQEDR.[A]	1xCarbamidomethyl [C3]; 1xTMTpro [N-Term]	1xCarbamidomethyl [C3]; 1xTMTpro [N-Term]	7.75e-06	7.05e-05	0.979	1	1	1	Q9BUH6	Q9BUH6 [78-93]			Protein PAXX OS=Homo sapiens OX=9606 GN=PAXX PE=1 SV=2	Q9BUH6	0	2107.08	16	3.9	8	3.1	6.8	6.4	5	3.3	0	8.7	6.9	4.1	0	7.8	4.5	9.5	6.3	3.9	0
463	FALSE		High	Unambiguous	AACYTK	[R].AACYTK.[L]	1xCarbamidomethyl [C3]; 1xTMTpro [K6]; 1xTMTpro [N-Term]	1xCarbamidomethyl [C3]; 1xTMTpro [K6]; 1xTMTpro [N-Term]	0.0926824	0.00870405	0.019	1	1	1	P31948	P31948 [401-406]			Stress-induced-phosphoprotein 1 OS=Homo sapiens OX=9606 GN=STIP1 PE=1 SV=1	P31948	0	1321.74	6	19.8	27.4	30.5	18.4	31.1	18.6	8	0	26.4	6.3	23.9	21.3	29.6	17.6	37.1	9.6	24.6	0
466	FALSE		High	Unambiguous	AADAAGPGCPR	[R].AADAAGPGCPR.[C]	1xCarbamidomethyl [C9]; 1xTMTpro [N-Term]	1xCarbamidomethyl [C9]; 1xTMTpro [N-Term]	0.00864895	0.000940021	0.267	1	1	2	Q8NCN4	Q8NCN4 [95-105]			E3 ubiquitin-protein ligase RNF169 OS=Homo sapiens OX=9606 GN=RNF169 PE=1 SV=2	Q8NCN4	0	1346.68	11	4.3	0	0	0	0	3.3	0	0	4.8	0	2.5	0	0	0	0	2.3	3.1	0
468	FALSE		High	Unambiguous	AADAEAEVASLNR	[K].AADAEAEVASLNR.[R]	1xTMTpro [N-Term]	1xTMTpro [N-Term]	0.000134248	7.05e-05	0.69	1	1	4	P06753	P06753 [79-91]			Tropomyosin alpha-3 chain OS=Homo sapiens OX=9606 GN=TPM3 PE=1 SV=2	P06753	0	1620.85	13	11	17.2	11.7	4.6	9.9	8.7	14.2	0	20.2	8.6	7.7	6.2	15.8	8.6	13.9	12.4	11.1	0
469	FALSE		High	Unambiguous	AADAEAEVASLNRR	[K].AADAEAEVASLNRR.[I]	1xTMTpro [N-Term]	1xTMTpro [N-Term]	0.0653688	0.00589707	0.057	1	1	1	P06753	P06753 [79-92]			Tropomyosin alpha-3 chain OS=Homo sapiens OX=9606 GN=TPM3 PE=1 SV=2	P06753	1	1776.95	14
472	FALSE		High	Unambiguous	AADALEEQQR	[R].AADALEEQQR.[C]	1xTMTpro [N-Term]	1xTMTpro [N-Term]	0.00121117	0.000114961	0.467	1	1	2	Q14980	Q14980 [725-734]			Nuclear mitotic apparatus protein 1 OS=Homo sapiens OX=9606 GN=NUMA1 PE=1 SV=2	Q14980	0	1434.75	10
474	FALSE		High	Unambiguous	AADALGK	[K].AADALGK.[L]	1xTMTpro [K7]; 1xTMTpro [N-Term]	1xTMTpro [K7]; 1xTMTpro [N-Term]	0.0321065	0.00310557	0.132	1	1	1	Q92616	Q92616 [2367-2373]			eIF-2-alpha kinase activator GCN1 OS=Homo sapiens OX=9606 GN=GCN1 PE=1 SV=7	Q92616	0	1253.77	7	22.7	12.2	20.3	12.4	20.5	12.4	14.8	2	11.2	12.5	20.1	15	10.5	13.3	14.7	12.2	17.7	0
478	FALSE		High	Unambiguous	AADCEVEQWDSDEPIPAK	[R].AADCEVEQWDSDEPIPAK.[E]	1xCarbamidomethyl [C4]; 1xTMTpro [K18]; 1xTMTpro [N-Term]	1xCarbamidomethyl [C4]; 1xTMTpro [K18]; 1xTMTpro [N-Term]	0.000841004	0.000114961	0.504	1	1	1	Q9UBQ7	Q9UBQ7 [26-43]			Glyoxylate reductase/hydroxypyruvate reductase OS=Homo sapiens OX=9606 GN=GRHPR PE=1 SV=1	Q9UBQ7	0	2668.31	18	64.8	17.2	34	19.3	25.2	16.2	25.2	0	28.4	18.1	31.8	32.1	26.5	24.3	19.8	19.6	32	0
479	FALSE		High	Unambiguous	AADCEVEQWDSDEPIPAKELER	[R].AADCEVEQWDSDEPIPAKELER.[G]	1xCarbamidomethyl [C4]; 1xTMTpro [K18]; 1xTMTpro [N-Term]	1xCarbamidomethyl [C4]; 1xTMTpro [K18]; 1xTMTpro [N-Term]	0.000326278	7.05e-05	0.6	1	1	1	Q9UBQ7	Q9UBQ7 [26-47]			Glyoxylate reductase/hydroxypyruvate reductase OS=Homo sapiens OX=9606 GN=GRHPR PE=1 SV=1	Q9UBQ7	1	3195.58	22	69.3	15	18.9	27.3	27.8	18.3	29.8	0	27.5	24.9	13.6	38.3	19.4	18.5	19.2	25.3	15.6	0
482	FALSE		High	Unambiguous	AADDREEDGCSQAVPLVPLTEENEEAMENEQFQQLLR	[R].AADDREEDGCSQAVPLVPLTEENEEAMENEQFQQLLR.[K]	1xCarbamidomethyl [C10]; 1xTMTpro [N-Term]	1xCarbamidomethyl [C10]; 1xTMTpro [N-Term]	0.000120438	7.05e-05	0.701	1	1	1	Q9UNS1	Q9UNS1 [1029-1065]			Protein timeless homolog OS=Homo sapiens OX=9606 GN=TIMELESS PE=1 SV=2	Q9UNS1	1	4565.14	37	62	39.2	64.2	41.5	67.3	40.2	34	2.5	70.1	18.7	63.4	45.2	39.2	50	59.9	11.4	71.5	0
490	FALSE		High	Unambiguous	AADEDVFR	[K].AADEDVFR.[K]	1xTMTpro [N-Term]	1xTMTpro [N-Term]	0.00194349	0.000167383	0.419	1	1	1	Q7Z333	Q7Z333 [1573-1580]			Probable helicase senataxin OS=Homo sapiens OX=9606 GN=SETX PE=1 SV=4	Q7Z333	0	1226.63	8	14.5	7.5	14.5	10.1	14.9	7.7	7.7	0	9.2	7.2	14.3	11	5.6	7.4	12.5	5.7	11.9	0
491	FALSE		High	Unambiguous	AADEEAFEDNSEEYIR	[R].AADEEAFEDNSEEYIR.[R]	1xTMTpro [N-Term]	1xTMTpro [N-Term]	1.07e-06	7.05e-05	1.18	1	1	1	P55060	P55060 [356-371]			Exportin-2 OS=Homo sapiens OX=9606 GN=CSE1L PE=1 SV=3	P55060	0	2192	16
492	FALSE		High	Unambiguous	AADEEAFEDNSEEYIRR	[R].AADEEAFEDNSEEYIRR.[D]	1xTMTpro [N-Term]	1xTMTpro [N-Term]	1.54e-06	7.05e-05	1.143	1	1	1	P55060	P55060 [356-372]			Exportin-2 OS=Homo sapiens OX=9606 GN=CSE1L PE=1 SV=3	P55060	1	2348.1	17	50.4	9.3	35.4	35.4	33.9	32.9	41.6	1.9	23.9	14.9	24.1	37.9	8.4	20.6	13.2	9.6	18.7	0
497	FALSE		High	Unambiguous	AADEIEKEKELLIHER	[R].AADEIEKEKELLIHER.[G]	2xTMTpro [K7; K9]; 1xTMTpro [N-Term]	2xTMTpro [K7; K9]; 1xTMTpro [N-Term]	0.00354203	0.000359806	0.358	1	1	1	Q96BN8	Q96BN8 [58-73]			Ubiquitin thioesterase otulin OS=Homo sapiens OX=9606 GN=OTULIN PE=1 SV=3	Q96BN8	2	2835.64	16
517	FALSE		High	Unambiguous	AADFQLHTHVNDGTEFGGSIYQK	[K].AADFQLHTHVNDGTEFGGSIYQK.[V]	1xTMTpro [K23]; 1xTMTpro [N-Term]	1xTMTpro [K23]; 1xTMTpro [N-Term]	0.000287002	7.05e-05	0.613	1	1	1	Q9Y277	Q9Y277 [175-197]			Voltage-dependent anion-selective channel protein 3 OS=Homo sapiens OX=9606 GN=VDAC3 PE=1 SV=1	Q9Y277	0	3143.6	23	57.1	20.5	48.6	35.1	49.3	25	36.7	2.5	30.9	31.3	34.4	47.1	30.6	26.1	22.7	38.7	38	0
521	FALSE		High	Unambiguous	AADGGERPLAASPPGTVK	[R].AADGGERPLAASPPGTVK.[A]	1xTMTpro [K18]; 1xTMTpro [N-Term]	1xTMTpro [K18]; 1xTMTpro [N-Term]	3.02e-05	7.05e-05	0.841	1	1	2	O95785	O95785 [1506-1523]			Protein Wiz OS=Homo sapiens OX=9606 GN=WIZ PE=1 SV=2	O95785	0	2302.3	18	110.9	91.7	66.2	179.6	93.5	148.8	206.8	16.2	94.5	343.9	83.1	150.4	95.4	110.9	80.5	328.5	49.5	0
529	FALSE		High	Unambiguous	AADGSLDTQPK	[R].AADGSLDTQPK.[K]	1xTMTpro [K11]; 1xTMTpro [N-Term]	1xTMTpro [K11]; 1xTMTpro [N-Term]	7.67e-06	7.05e-05	0.98	1	1	1	P15923	P15923 [161-171]			Transcription factor E2-alpha OS=Homo sapiens OX=9606 GN=TCF3 PE=1 SV=1	P15923	0	1710.95	11	29.6	43.9	36.7	45.2	49.9	31.4	8.1	0	18.7	9.7	47.6	44	51.2	32.9	34.6	8.5	39.9	0
544	FALSE		High	Unambiguous	AADIDQEVK	[K].AADIDQEVK.[E]	1xTMTpro [K9]; 1xTMTpro [N-Term]	1xTMTpro [K9]; 1xTMTpro [N-Term]	0.00020319	7.05e-05	0.648	1	1	1	Q86VP6	Q86VP6 [578-586]			Cullin-associated NEDD8-dissociated protein 1 OS=Homo sapiens OX=9606 GN=CAND1 PE=1 SV=2	Q86VP6	0	1596.91	9	18.9	6.4	19.2	14.6	13.8	10.8	14.8	0	17	12.3	20.2	13	8.5	14.7	9.4	14.5	22.5	0
558	FALSE		High	Unambiguous	AADLNGDLTATR	[K].AADLNGDLTATR.[E]	1xTMTpro [N-Term]	1xTMTpro [N-Term]	7.14e-05	7.05e-05	0.754	1	1	3	Q15293	Q15293 [177-188]			Reticulocalbin-1 OS=Homo sapiens OX=9606 GN=RCN1 PE=1 SV=1	Q15293	0	1521.82	12	20.4	25.9	30.9	20.3	33.3	16	11.5	2.4	18.5	16.6	48.3	21.3	41.6	27.8	22.7	15.4	23	0
562	FALSE		High	Unambiguous	AADISLDNLVEGK	[K].AADISLDNLVEGK.[R]	1xTMTpro [K13]; 1xTMTpro [N-Term]	1xTMTpro [K13]; 1xTMTpro [N-Term]	0.0171223	0.00174887	0.197	1	1	1	Q12888	Q12888 [1614-1626]			TP53-binding protein 1 OS=Homo sapiens OX=9606 GN=TP53BP1 PE=1 SV=2	Q12888	0	1953.11	13
580	FALSE		High	Unambiguous	AADPPAENSSAPEAEQGGAE	[K].AADPPAENSSAPEAEQGGAE.[-]	1xTMTpro [N-Term]	1xTMTpro [N-Term]	9.4e-08	7.05e-05	1.426	1	1	2	P67809	P67809 [305-324]			Y-box-binding protein 1 OS=Homo sapiens OX=9606 GN=YBX1 PE=1 SV=3	P67809	0	2202.01	20
583	FALSE		High	Unambiguous	AADPVPSFDESSQDTSEK	[K].AADPVPSFDESSQDTSEK.[S]	1xTMTpro [K18]; 1xTMTpro [N-Term]	1xTMTpro [K18]; 1xTMTpro [N-Term]	0.00143207	0.000114961	0.45	1	1	1	Q96QE3	Q96QE3 [806-823]			ATPase family AAA domain-containing protein 5 OS=Homo sapiens OX=9606 GN=ATAD5 PE=1 SV=4	Q96QE3	0	2518.24	18
585	FALSE		High	Unambiguous	AADQFDIYSSQQSK	[R].AADQFDIYSSQQSK.[Y]	1xTMTpro [K14]; 1xTMTpro [N-Term]	1xTMTpro [K14]; 1xTMTpro [N-Term]	5.24e-07	7.05e-05	1.252	1	1	1	Q7Z6I8	Q7Z6I8 [28-41]			UPF0461 protein C5orf24 OS=Homo sapiens OX=9606 GN=C5orf24 PE=1 SV=1	Q7Z6I8	0	2196.14	14
593	FALSE		High	Unambiguous	AADSLQQNLQR	[K].AADSLQQNLQR.[D]	1xTMTpro [N-Term]	1xTMTpro [N-Term]	4.81e-05	7.05e-05	0.794	1	1	2	Q1ED39	Q1ED39 [408-418]			Lysine-rich nucleolar protein 1 OS=Homo sapiens OX=9606 GN=KNOP1 PE=1 SV=1	Q1ED39	0	1547.85	11	12.8	21.3	15.5	11.5	21.5	9.9	5.3	0	17.3	9.3	16.2	21.1	18.8	16.9	11.4	11.8	15.7	0
596	FALSE		High	Unambiguous	AADSQNSGEGNTGAAESSFSQEVSR	[R].AADSQNSGEGNTGAAESSFSQEVSR.[E]	1xTMTpro [N-Term]	1xTMTpro [N-Term]	1.03e-10	7.05e-05	2.117	1	1	2	P12270	P12270 [2031-2055]			Nucleoprotein TPR OS=Homo sapiens OX=9606 GN=TPR PE=1 SV=3	P12270	0	2790.27	25	36.5	65.3	34.2	45.6	34	28.5	7.4	0	37.3	5.9	41.8	40.6	62.5	41.3	62.8	5.4	30	0
598	FALSE		High	Unambiguous	AADSSAPEDSEK	[R].AADSSAPEDSEK.[L]	1xTMTpro [K12]; 1xTMTpro [N-Term]	1xTMTpro [K12]; 1xTMTpro [N-Term]	0.00102431	0.000114961	0.484	1	1	1	Q08357	Q08357 [404-415]			Sodium-dependent phosphate transporter 2 OS=Homo sapiens OX=9606 GN=SLC20A2 PE=1 SV=1	Q08357	0	1814.93	12	29.1	23	31	27.5	25.2	29.4	34.5	4	28.1	46.7	24.2	32.5	17.5	24.2	22.1	60.3	24.1	0
609	FALSE		High	Unambiguous	AADTDGDGQVNYEEFVR	[R].AADTDGDGQVNYEEFVR.[V]	1xTMTpro [N-Term]	1xTMTpro [N-Term]	0.000113513	7.05e-05	0.707	1	1	2	P27482	P27482 [128-144]			Calmodulin-like protein 3 OS=Homo sapiens OX=9606 GN=CALML3 PE=1 SV=2	P27482	0	2190.03	17	3.2	0	2.4	4.6	2.3	3.7	55.9	0	3.9	3.6	0	3.9	0	3	0	5.6	0	0
619	FALSE		High	Unambiguous	AADVEQLKPEEIK	[K].AADVEQLKPEEIK.[S]	2xTMTpro [K8; K13]; 1xTMTpro [N-Term]	2xTMTpro [K8; K13]; 1xTMTpro [N-Term]	0.0152357	0.00169002	0.209	1	1	4	Q9NU22	Q9NU22 [5201-5213]			Midasin OS=Homo sapiens OX=9606 GN=MDN1 PE=1 SV=2	Q9NU22	0	2382.41	13
627	FALSE		High	Unambiguous	AADYNQALGTCR	[R].AADYNQALGTCR.[L]	1xCarbamidomethyl [C11]; 1xTMTpro [N-Term]	1xCarbamidomethyl [C11]; 1xTMTpro [N-Term]	0.00402475	0.000454616	0.345	1	1	1	Q9GZP1	Q9GZP1 [105-116]			Neurensin-2 OS=Homo sapiens OX=9606 GN=NRSN2 PE=1 SV=1	Q9GZP1	0	1643.81	12	13	10.7	5.7	7.1	6.8	14.7	10.7	0	7.4	15.7	5.5	12.1	8.1	6.8	11.6	17.4	6.5	0
631	FALSE		High	Unambiguous	AAEAAADEPALCLQCDMNDCYSR	[K].AAEAAADEPALCLQCDMNDCYSR.[L]	3xCarbamidomethyl [C12; C15; C20]; 1xTMTpro [N-Term]	3xCarbamidomethyl [C12; C15; C20]; 1xTMTpro [N-Term]	2.72e-06	7.05e-05	1.085	1	1	2	P47928	P47928 [52-74]			DNA-binding protein inhibitor ID-4 OS=Homo sapiens OX=9606 GN=ID4 PE=1 SV=1	P47928	0	2935.26	23	20.8	35.6	35.8	24.6	40.7	20.1	15.4	0	27.6	15.3	44.8	19.3	35.3	29.6	38.3	17.3	35	0
638	FALSE		High	Unambiguous	AAEAAPPTQEAQGETEPTEQAPDALEQAADTSR	[K].AAEAAPPTQEAQGETEPTEQAPDALEQAADTSR.[R]	1xTMTpro [N-Term]	1xTMTpro [N-Term]	0.0057876	0.000716298	0.308	1	1	1	Q8N163	Q8N163 [447-479]			Cell cycle and apoptosis regulator protein 2 OS=Homo sapiens OX=9606 GN=CCAR2 PE=1 SV=2	Q8N163	0	3684.74	33	10.9	3	8	4.1	5.6	5.3	6.9	0	3.9	3.4	9.9	4.8	2.8	2.8	3.6	0	5.5	0
639	FALSE		High	Unambiguous	AAEAAPPTQEAQGETEPTEQAPDALEQAADTSRR	[K].AAEAAPPTQEAQGETEPTEQAPDALEQAADTSRR.[N]	1xTMTpro [N-Term]	1xTMTpro [N-Term]	0.00354203	0.000359806	0.358	1	1	1	Q8N163	Q8N163 [447-480]			Cell cycle and apoptosis regulator protein 2 OS=Homo sapiens OX=9606 GN=CCAR2 PE=1 SV=2	Q8N163	1	3840.84	34	13.1	5.4	11.2	5.8	11.5	7.3	12.6	0	8.5	8	7.4	9.6	6.2	9.2	3	6.3	8.8	0
647	FALSE		High	Unambiguous	AAEAGGAEEQYGFLTTPTK	[K].AAEAGGAEEQYGFLTTPTK.[Q]	1xTMTpro [K19]; 1xTMTpro [N-Term]	1xTMTpro [K19]; 1xTMTpro [N-Term]	3.72e-05	7.05e-05	0.82	1	1	1	P46821	P46821 [1052-1070]			Microtubule-associated protein 1B OS=Homo sapiens OX=9606 GN=MAP1B PE=1 SV=2	P46821	0	2549.34	19
651	FALSE		High	Unambiguous	AAEATEGPTSEPSSSGPGR	[K].AAEATEGPTSEPSSSGPGR.[L]	1xTMTpro [N-Term]	1xTMTpro [N-Term]	1.2e-07	7.05e-05	1.401	1	1	3	Q5JTC6	Q5JTC6 [33-51]			APC membrane recruitment protein 1 OS=Homo sapiens OX=9606 GN=AMER1 PE=1 SV=2	Q5JTC6	0	2092.01	19	3	4.5	6.7	3.3	9	4.2	0	0	3.2	0	4.4	2.8	5.1	4	3.1	0	4.6	0
654	FALSE		High	Unambiguous	AAEAVAAAVGTGATTAAVMAAAGIAAIGPAK	[K].AAEAVAAAVGTGATTAAVMAAAGIAAIGPAK.[E]	1xTMTpro [K31]; 1xTMTpro [N-Term]	1xTMTpro [K31]; 1xTMTpro [N-Term]	4.34e-07	7.05e-05	1.271	1	1	1	P46821	P46821 [791-821]			Microtubule-associated protein 1B OS=Homo sapiens OX=9606 GN=MAP1B PE=1 SV=2	P46821	0	3232.82	31	37.2	34	50.5	22.4	30.2	61.5	31	2.6	64.6	23.2	54.2	34	33	29.9	59.6	26	34.3	0
659	FALSE		High	Unambiguous	AAECLDVDECHR	[R].AAECLDVDECHR.[V]	2xCarbamidomethyl [C4; C10]; 1xTMTpro [N-Term]	2xCarbamidomethyl [C4; C10]; 1xTMTpro [N-Term]	0.00899414	0.000940021	0.263	1	1	1	Q8N2S1	Q8N2S1 [624-635]			Latent-transforming growth factor beta-binding protein 4 OS=Homo sapiens OX=9606 GN=LTBP4 PE=1 SV=2	Q8N2S1	0	1778.81	12
660	FALSE		High	Unambiguous	AAECNIVVTQPR	[R].AAECNIVVTQPR.[R]	1xCarbamidomethyl [C4]; 1xTMTpro [N-Term]	1xCarbamidomethyl [C4]; 1xTMTpro [N-Term]	2.16e-05	7.05e-05	0.875	1	1	3	Q08211	Q08211 [435-446]			ATP-dependent RNA helicase A OS=Homo sapiens OX=9606 GN=DHX9 PE=1 SV=4	Q08211	0	1661.9	12
664	FALSE		High	Unambiguous	AAEDLFVNIR	[K].AAEDLFVNIR.[G]	1xTMTpro [N-Term]	1xTMTpro [N-Term]	0.0153848	0.00169002	0.208	1	1	1	Q9Y2A7	Q9Y2A7 [306-315]			Nck-associated protein 1 OS=Homo sapiens OX=9606 GN=NCKAP1 PE=1 SV=1	Q9Y2A7	0	1451.82	10	22.4	9.4	15.3	14	14.3	20.6	33.2	2.7	15	34.5	17.9	21.2	12.9	18.1	9.4	31.3	20.2	0
668	FALSE		High	Unambiguous	AAEDQK	[K].AAEDQK.[R]	1xTMTpro [K6]; 1xTMTpro [N-Term]	1xTMTpro [K6]; 1xTMTpro [N-Term]	0.0823421	0.00757866	0.032	1	1	1	P17480	P17480 [534-539]			Nucleolar transcription factor 1 OS=Homo sapiens OX=9606 GN=UBTF PE=1 SV=1	P17480	0	1269.73	6
700	FALSE		High	Unambiguous	AAEEGQK	[K].AAEEGQK.[A]	1xTMTpro [K7]; 1xTMTpro [N-Term]	1xTMTpro [K7]; 1xTMTpro [N-Term]	0.0104148	0.0011805	0.248	1	1	1	Q9P2B4	Q9P2B4 [193-199]			CTTNBP2 N-terminal-like protein OS=Homo sapiens OX=9606 GN=CTTNBP2NL PE=1 SV=2	Q9P2B4	0	1340.77	7	76.6	95.6	107.7	65.6	102.1	77.5	28.3	2.9	93.9	24.6	103.2	79	102.8	80.7	115	19.4	97.8	0
705	FALSE		High	Unambiguous	AAEELSK	[R].AAEELSK.[L]	1xTMTpro [K7]; 1xTMTpro [N-Term]	1xTMTpro [K7]; 1xTMTpro [N-Term]	0.0138217	0.00159516	0.219	1	1	1	Q8WUM4	Q8WUM4 [42-48]			Programmed cell death 6-interacting protein OS=Homo sapiens OX=9606 GN=PDCD6IP PE=1 SV=1	Q8WUM4	0	1355.8	7	46.4	17	47.4	31.7	39.7	25.5	29.7	2.2	51.1	16.9	37.9	31.9	19.8	32.3	33.1	18.9	38.7	0
710	FALSE		High	Unambiguous	AAEEPSK	[K].AAEEPSK.[V]	1xTMTpro [K7]; 1xTMTpro [N-Term]	1xTMTpro [K7]; 1xTMTpro [N-Term]	0.0280593	0.00275496	0.146	1	1	1	P29966	P29966 [257-263]			Myristoylated alanine-rich C-kinase substrate OS=Homo sapiens OX=9606 GN=MARCKS PE=1 SV=4	P29966	0	1339.77	7	20.7	30	35.3	27.2	27.3	19.6	16.2	0	18.9	10.2	24.8	17.2	32.9	25.3	27.2	16.9	26.2	0
711	FALSE		High	Unambiguous	AAEEPSKVEEK	[K].AAEEPSKVEEK.[K]	2xTMTpro [K7; K11]; 1xTMTpro [N-Term]	2xTMTpro [K7; K11]; 1xTMTpro [N-Term]	0.017629	0.00182198	0.194	1	1	1	P29966	P29966 [257-267]			Myristoylated alanine-rich C-kinase substrate OS=Homo sapiens OX=9606 GN=MARCKS PE=1 SV=4	P29966	1	2129.23	11
712	FALSE		High	Unambiguous	AAEEPVSEVTVGVSVLAER	[R].AAEEPVSEVTVGVSVLAER.[C]	1xTMTpro [N-Term]	1xTMTpro [N-Term]	7.47e-07	7.05e-05	1.216	1	1	2	Q05655	Q05655 [76-94]			Protein kinase C delta type OS=Homo sapiens OX=9606 GN=PRKCD PE=1 SV=2	Q05655	0	2246.22	19	27.6	10.6	27.6	18.9	21.4	24.5	35.4	0	13.6	20.9	16.4	21.9	11.8	14.9	10.7	16.3	11.7	0
715	FALSE		High	Unambiguous	AAEEQGDDQDSEK	[K].AAEEQGDDQDSEK.[S]	1xTMTpro [K13]; 1xTMTpro [N-Term]	1xTMTpro [K13]; 1xTMTpro [N-Term]	1.45e-06	7.05e-05	1.149	1	1	1	Q1KMD3	Q1KMD3 [175-187]			Heterogeneous nuclear ribonucleoprotein U-like protein 2 OS=Homo sapiens OX=9606 GN=HNRNPUL2 PE=1 SV=1	Q1KMD3	0	2029.98	13
718	FALSE		High	Unambiguous	AAEEQLSAR	[K].AAEEQLSAR.[G]	1xTMTpro [N-Term]	1xTMTpro [N-Term]	0.00982163	0.00106121	0.254	1	1	1	Q96CS2	Q96CS2 [198-206]			HAUS augmin-like complex subunit 1 OS=Homo sapiens OX=9606 GN=HAUS1 PE=1 SV=1	Q96CS2	0	1278.7	9	9.7	17.2	24.6	5.8	20.3	7.6	5	0	23	4.5	20.2	9.5	18.5	13.1	24.1	4.8	14.6	0
722	FALSE		High	Unambiguous	AAEETNMEK	[K].AAEETNMEK.[K]	1xTMTpro [K9]; 1xTMTpro [N-Term]	1xTMTpro [K9]; 1xTMTpro [N-Term]	0.00953774	0.00102521	0.257	1	1	1	Q9UHB6	Q9UHB6 [44-52]			LIM domain and actin-binding protein 1 OS=Homo sapiens OX=9606 GN=LIMA1 PE=1 SV=1	Q9UHB6	0	1630.86	9
724	FALSE		High	Unambiguous	AAEEVEAK	[K].AAEEVEAK.[F]	1xTMTpro [K8]; 1xTMTpro [N-Term]	1xTMTpro [K8]; 1xTMTpro [N-Term]	0.00248582	0.000262789	0.394	1	1	1	Q9NX63	Q9NX63 [166-173]			MICOS complex subunit MIC19 OS=Homo sapiens OX=9606 GN=CHCHD3 PE=1 SV=1	Q9NX63	0	1454.83	8	20.7	22.2	21	15.4	28.5	17	13.3	0	21.8	16.6	12.6	21.8	19.2	17.9	11.5	13.3	18.3	0
733	FALSE		High	Unambiguous	AAEGGLSSPEFSELCIWLGSQIK	[K].AAEGGLSSPEFSELCIWLGSQIK.[S]	1xCarbamidomethyl [C15]; 1xTMTpro [K23]; 1xTMTpro [N-Term]	1xCarbamidomethyl [C15]; 1xTMTpro [K23]; 1xTMTpro [N-Term]	2.51e-05	7.05e-05	0.86	1	1	1	Q52LJ0	Q52LJ0 [38-60]			Protein FAM98B OS=Homo sapiens OX=9606 GN=FAM98B PE=1 SV=2	Q52LJ0	0	3087.63	23	7.2	6.7	8.8	5.6	10	9	11.2	0	9.2	9.4	5.8	8.5	7.5	4.9	9	9.9	3.3	0
735	FALSE		High	Unambiguous	AAEGHYASQNK	[K].AAEGHYASQNK.[E]	1xTMTpro [K11]; 1xTMTpro [N-Term]	1xTMTpro [K11]; 1xTMTpro [N-Term]	0.0960919	0.00913408	0.015	1	1	1	Q8IY63	Q8IY63 [541-551]			Angiomotin-like protein 1 OS=Homo sapiens OX=9606 GN=AMOTL1 PE=1 SV=1	Q8IY63	0	1783.96	11
742	FALSE		High	Unambiguous	AAEGVSAADMAK	[K].AAEGVSAADMAK.[R]	1xOxidation [M10]; 1xTMTpro [K12]; 1xTMTpro [N-Term]	1xOxidation [M10]; 1xTMTpro [K12]; 1xTMTpro [N-Term]	0.000613418	0.000114961	0.536	1	1	1	Q9NW13	Q9NW13 [454-465]			RNA-binding protein 28 OS=Homo sapiens OX=9606 GN=RBM28 PE=1 SV=3	Q9NW13	0	1744.94	12	20.3	7.6	29.2	18.1	20.1	22	18.9	0	14.1	13.2	15.4	20.9	12	21.1	12.1	53.4	23	0
745	FALSE		High	Unambiguous	AAEHEVPLQER	[K].AAEHEVPLQER.[K]	1xTMTpro [N-Term]	1xTMTpro [N-Term]	0.0222513	0.00207504	0.17	1	1	1	Q9P260	Q9P260 [228-238]			RAB11-binding protein RELCH OS=Homo sapiens OX=9606 GN=RELCH PE=1 SV=2	Q9P260	0	1582.85	11	15.5	7.4	24.9	8.6	19	7.6	7.2	0	28.4	7.5	23	14.7	12.2	21.5	22.7	25.4	18.5	0
770	FALSE		High	Unambiguous	AAELIANSLATAGDGLIELR	[K].AAELIANSLATAGDGLIELR.[K]	1xTMTpro [N-Term]	1xTMTpro [N-Term]	1.77e-10	7.05e-05	2.062	1	1	3	P35232	P35232 [220-239]			Prohibitin 1 OS=Homo sapiens OX=9606 GN=PHB1 PE=1 SV=1	P35232	0	2302.29	20	222.9	75	173	90.3	165.4	92.7	142.9	5.7	108.3	96.7	136.7	136.3	84	94.9	97.4	92.3	135	0
771	FALSE		High	Unambiguous	AAEILAR	[R].AAEILAR.[D]	1xTMTpro [N-Term]	1xTMTpro [N-Term]	0.0411786	0.0037553	0.106	1	2	4	P05023	P05023 [68-74]			Sodium/potassium-transporting ATPase subunit alpha-1 OS=Homo sapiens OX=9606 GN=ATP1A1 PE=1 SV=1	P05023; P54707	0	1047.65	7	176.8	76.3	153.3	122.8	142	108.9	90	11.7	134.7	65	138.6	162.2	105.7	108.1	112.8	56.4	112.2	0
794	FALSE		High	Unambiguous	AAELWGEQAEAR	[R].AAELWGEQAEAR.[R]	1xTMTpro [N-Term]	1xTMTpro [N-Term]	1.08e-06	7.05e-05	1.179	1	1	1	Q08379	Q08379 [510-521]			Golgin subfamily A member 2 OS=Homo sapiens OX=9606 GN=GOLGA2 PE=1 SV=3	Q08379	0	1634.85	12	59.7	100.5	90	38.4	92.7	46.8	43.7	0	117.9	27.3	82.5	47.2	99	63.1	106.7	33.6	69.8	0
795	FALSE		High	Unambiguous	AAEIYGVTHTR	[R].AAEIYGVTHTR.[G]	1xTMTpro [N-Term]	1xTMTpro [N-Term]	0.00151928	0.000114961	0.444	1	1	1	Q9HCS7	Q9HCS7 [639-649]			Pre-mRNA-splicing factor SYF1 OS=Homo sapiens OX=9606 GN=XAB2 PE=1 SV=2	Q9HCS7	0	1521.83	11	41.8	25.9	37.8	34	67.1	16.8	28.6	0	23.3	16.8	18.7	20.3	26	17.4	33.4	13	41.9	0
800	FALSE		High	Unambiguous	AAEMEHLLER	[R].AAEMEHLLER.[S]	1xTMTpro [N-Term]	1xTMTpro [N-Term]	0.000222061	7.05e-05	0.639	1	1	1	Q86TM6	Q86TM6 [71-80]			E3 ubiquitin-protein ligase synoviolin OS=Homo sapiens OX=9606 GN=SYVN1 PE=1 SV=2	Q86TM6	0	1502.8	10	105.4	32.9	61	38.3	48.9	42	46	2.6	51.3	30.3	44	53.5	54	52.4	35.2	30.1	53.3	0
813	FALSE		High	Unambiguous	AAENIK	[K].AAENIK.[A]	1xTMTpro [K6]; 1xTMTpro [N-Term]	1xTMTpro [K6]; 1xTMTpro [N-Term]	0.0483963	0.00444351	0.089	1	1	1	O95372	O95372 [95-100]			Acyl-protein thioesterase 2 OS=Homo sapiens OX=9606 GN=LYPLA2 PE=1 SV=1	O95372	0	1253.77	6
827	FALSE		High	Unambiguous	AAEPPPPK	[K].AAEPPPPK.[I]	1xTMTpro [K8]; 1xTMTpro [N-Term]	1xTMTpro [K8]; 1xTMTpro [N-Term]	0.0952291	0.00908216	0.016	1	1	1	O75909	O75909 [347-354]			Cyclin-K OS=Homo sapiens OX=9606 GN=CCNK PE=1 SV=2	O75909	0	1414.85	8
830	FALSE		High	Unambiguous	AAEPQEQEFGK	[R].AAEPQEQEFGK.[S]	1xTMTpro [K11]; 1xTMTpro [N-Term]	1xTMTpro [K11]; 1xTMTpro [N-Term]	5.12e-06	7.05e-05	1.021	1	1	2	Q9C0C2	Q9C0C2 [944-954]			182 kDa tankyrase-1-binding protein OS=Homo sapiens OX=9606 GN=TNKS1BP1 PE=1 SV=4	Q9C0C2	0	1841.99	11
841	FALSE		High	Unambiguous	AAEQILEDMITIDVENVMEDICSK	[K].AAEQILEDMITIDVENVMEDICSK.[L]	1xCarbamidomethyl [C22]; 1xTMTpro [K24]; 1xTMTpro [N-Term]	1xCarbamidomethyl [C22]; 1xTMTpro [K24]; 1xTMTpro [N-Term]	6.09e-08	7.05e-05	1.47	1	1	1	Q12769	Q12769 [638-661]			Nuclear pore complex protein Nup160 OS=Homo sapiens OX=9606 GN=NUP160 PE=1 SV=3	Q12769	0	3374.7	24
843	FALSE		High	Unambiguous	AAEQTAAR	[K].AAEQTAAR.[E]	1xTMTpro [N-Term]	1xTMTpro [N-Term]	0.0623907	0.00559788	0.062	1	1	1	Q01780	Q01780 [743-750]			Exosome component 10 OS=Homo sapiens OX=9606 GN=EXOSC10 PE=1 SV=2	Q01780	0	1121.62	8	7.2	8.7	8.7	8.9	10.8	5.3	2.3	0	2.5	3.4	7.6	6.9	6.6	6.1	3	5.3	6.7	0
845	FALSE		High	Unambiguous	AAEQYTPK	[R].AAEQYTPK.[A]	1xTMTpro [K8]; 1xTMTpro [N-Term]	1xTMTpro [K8]; 1xTMTpro [N-Term]	0.0132932	0.00155722	0.223	1	1	1	P49327	P49327 [2429-2436]			Fatty acid synthase OS=Homo sapiens OX=9606 GN=FASN PE=1 SV=3	P49327	0	1515.87	8	4	4.2	5.9	3.9	8.8	4.3	6.6	0	5.1	3.9	2.7	6.7	3.6	3.3	3	4.8	8.8	0
852	FALSE		High	Unambiguous	AAESETPGKSPEK	[K].AAESETPGKSPEK.[K]	2xTMTpro [K9; K13]; 1xTMTpro [N-Term]	2xTMTpro [K9; K13]; 1xTMTpro [N-Term]	5e-05	7.05e-05	0.79	1	1	1	O76021	O76021 [418-430]			Ribosomal L1 domain-containing protein 1 OS=Homo sapiens OX=9606 GN=RSL1D1 PE=1 SV=3	O76021	1	2243.27	13	194.3	62.3	107.6	91.7	170.5	69.5	59.3	4.5	50.8	55.1	106.3	104.2	79	86.7	59.9	65.6	95.8	0
854	FALSE		High	Unambiguous	AAESLADPTEYENLFPGLK	[K].AAESLADPTEYENLFPGLK.[E]	1xTMTpro [K19]; 1xTMTpro [N-Term]	1xTMTpro [K19]; 1xTMTpro [N-Term]	6.13e-07	7.05e-05	1.236	1	1	1	P35606	P35606 [784-802]			Coatomer subunit beta' OS=Homo sapiens OX=9606 GN=COPB2 PE=1 SV=2	P35606	0	2673.43	19	54.5	33.2	73.2	33.9	70.9	35	43.6	2	33.4	31.2	66.1	42	31	32.4	28.6	35.8	63.4	0
856	FALSE		High	Unambiguous	AAESMVK	[K].AAESMVK.[F]	1xTMTpro [K7]; 1xTMTpro [N-Term]	1xTMTpro [K7]; 1xTMTpro [N-Term]	0.0877721	0.00796516	0.025	1	1	1	Q14966	Q14966 [952-958]			Zinc finger protein 638 OS=Homo sapiens OX=9606 GN=ZNF638 PE=1 SV=2	Q14966	0	1343.78	7	5	5.8	5.8	4.5	7.1	4.1	4.3	0	5.3	4.7	6	6.3	5	5.8	8.8	13.2	9.3	0
858	FALSE		High	Unambiguous	AAESPSPR	[K].AAESPSPR.[L]	1xTMTpro [N-Term]	1xTMTpro [N-Term]	0.0303067	0.00295132	0.138	1	1	1	Q9BY89	Q9BY89 [399-406]			Uncharacterized protein KIAA1671 OS=Homo sapiens OX=9606 GN=KIAA1671 PE=1 SV=2	Q9BY89	0	1118.61	8	6.7	3.5	4.3	4.1	3.8	2.9	0	0	7.7	5.1	0	3.3	4.2	3.7	5.9	3.1	3.4	0
861	FALSE		High	Unambiguous	AAESSSDSSDSDSSEDDEAPSKPAGTTK	[K].AAESSSDSSDSDSSEDDEAPSKPAGTTK.[N]	2xTMTpro [K22; K28]; 1xTMTpro [N-Term]	2xTMTpro [K22; K28]; 1xTMTpro [N-Term]	1.16e-10	7.05e-05	2.105	1	1	3	Q14978	Q14978 [358-385]			Nucleolar and coiled-body phosphoprotein 1 OS=Homo sapiens OX=9606 GN=NOLC1 PE=1 SV=2	Q14978	0	3670.75	28
870	FALSE		High	Unambiguous	AAETIIDTK	[K].AAETIIDTK.[G]	1xTMTpro [K9]; 1xTMTpro [N-Term]	1xTMTpro [K9]; 1xTMTpro [N-Term]	0.00663924	0.000750234	0.294	1	1	2	Q9GZS1	Q9GZS1 [171-179]			DNA-directed RNA polymerase I subunit RPA49 OS=Homo sapiens OX=9606 GN=POLR1E PE=1 SV=3	Q9GZS1	0	1569.93	9	21.9	10.4	23.2	13.8	23.2	11.4	11.6	0	9.4	16.6	14.9	15.1	11.2	16.3	10.9	13.7	17	0
880	FALSE		High	Unambiguous	AAEVLINQLDR	[K].AAEVLINQLDR.[E]	1xTMTpro [N-Term]	1xTMTpro [N-Term]	0.00140412	0.000114961	0.452	1	1	1	Q8NCM8	Q8NCM8 [3171-3181]			Cytoplasmic dynein 2 heavy chain 1 OS=Homo sapiens OX=9606 GN=DYNC2H1 PE=1 SV=4	Q8NCM8	0	1545.89	11
888	FALSE		High	Unambiguous	AAEVWMDEFK	[R].AAEVWMDEFK.[E]	1xOxidation [M6]; 1xTMTpro [K10]; 1xTMTpro [N-Term]	1xOxidation [M6]; 1xTMTpro [K10]; 1xTMTpro [N-Term]	0.0483963	0.00444351	0.089	1	1	1	Q8IXK2	Q8IXK2 [383-392]			Polypeptide N-acetylgalactosaminyltransferase 12 OS=Homo sapiens OX=9606 GN=GALNT12 PE=1 SV=3	Q8IXK2	0	1849.96	10	5.7	4.6	3.6	4.4	2.9	2.8	3.1	0	5.6	5.6	3.5	3.5	7	3	3	6.3	3.8	0
889	FALSE		High	Unambiguous	AAEVWMDEYK	[R].AAEVWMDEYK.[EN]	1xTMTpro [K10]	1xTMTpro [K10]	0.0178011	0.00185975	0.193	2	2	1	Q8N4A0; Q10471	Q8N4A0 [382-391]; Q10471 [384-393]			Polypeptide N-acetylgalactosaminyltransferase 4 OS=Homo sapiens OX=9606 GN=GALNT4 PE=1 SV=2;Polypeptide N-acetylgalactosaminyltransferase 2 OS=Homo sapiens OX=9606 GN=GALNT2 PE=1 SV=1	Q8N4A0; Q10471	0	1545.76	10
890	FALSE		High	Unambiguous	AAEVWMDEYK	[R].AAEVWMDEYK.[EN]	1xTMTpro [K10]; 1xTMTpro [N-Term]	1xTMTpro [K10]; 1xTMTpro [N-Term]	0.0311939	0.00305086	0.135	2	2	1	Q8N4A0; Q10471	Q8N4A0 [382-391]; Q10471 [384-393]			Polypeptide N-acetylgalactosaminyltransferase 4 OS=Homo sapiens OX=9606 GN=GALNT4 PE=1 SV=2;Polypeptide N-acetylgalactosaminyltransferase 2 OS=Homo sapiens OX=9606 GN=GALNT2 PE=1 SV=1	Q8N4A0; Q10471	0	1849.96	10
895	FALSE		High	Unambiguous	AAEWQLDQPSWSGR	[R].AAEWQLDQPSWSGR.[L]	1xTMTpro [N-Term]	1xTMTpro [N-Term]	0.0002403	7.05e-05	0.631	1	1	1	Q9NVZ3	Q9NVZ3 [32-45]			Adaptin ear-binding coat-associated protein 2 OS=Homo sapiens OX=9606 GN=NECAP2 PE=1 SV=1	Q9NVZ3	0	1934.97	14	49.8	19.7	49.1	26.3	39.8	20.6	23.1	0	35.8	22.1	36.9	31.8	22.7	24.9	32	21.8	40.6	0
911	FALSE		High	Unambiguous	AAFDDAIAELDTLSEESYK	[K].AAFDDAIAELDTLSEESYK.[D]	1xTMTpro [K19]; 1xTMTpro [N-Term]	1xTMTpro [K19]; 1xTMTpro [N-Term]	0.000732566	0.000114961	0.518	1	1	1	P62258	P62258 [197-215]			14-3-3 protein epsilon OS=Homo sapiens OX=9606 GN=YWHAE PE=1 SV=1	P62258	0	2696.38	19
921	FALSE		High	Unambiguous	AAFENWEVEVTFR	[K].AAFENWEVEVTFR.[V]	1xTMTpro [N-Term]	1xTMTpro [N-Term]	0.00561975	0.000676198	0.311	1	1	1	P49257	P49257 [99-111]			Protein ERGIC-53 OS=Homo sapiens OX=9606 GN=LMAN1 PE=1 SV=2	P49257	0	1901.97	13
933	FALSE		High	Unambiguous	AAFGCFGNWLATVEQR	[K].AAFGCFGNWLATVEQR.[Q]	1xCarbamidomethyl [C5]; 1xTMTpro [N-Term]	1xCarbamidomethyl [C5]; 1xTMTpro [N-Term]	4.12e-06	7.05e-05	1.043	1	1	2	Q8IWA0	Q8IWA0 [393-408]			WD repeat-containing protein 75 OS=Homo sapiens OX=9606 GN=WDR75 PE=1 SV=1	Q8IWA0	0	2131.07	16	25.2	11.2	16.3	15	15.6	15.7	24.9	0	13.4	15.5	16.1	15.7	11	15.5	11	19.1	13.6	0
934	FALSE		High	Unambiguous	AAFGEEVDAVDTGISR	[K].AAFGEEVDAVDTGISR.[E]	1xTMTpro [N-Term]	1xTMTpro [N-Term]	0.000102846	7.05e-05	0.717	1	1	3	O00273	O00273 [214-229]			DNA fragmentation factor subunit alpha OS=Homo sapiens OX=9606 GN=DFFA PE=1 SV=1	O00273	0	1940.99	16	58.5	102.5	95	49.2	103.6	50.3	40.5	3.5	98.2	37	98.8	66.6	95.5	78.4	138.4	52	83	0
935	FALSE		High	Unambiguous	AAFGGSGGR	[K].AAFGGSGGR.[G]	1xTMTpro [N-Term]	1xTMTpro [N-Term]	0.00524671	0.000634885	0.318	1	1	1	P35908	P35908 [516-524]			Keratin, type II cytoskeletal 2 epidermal OS=Homo sapiens OX=9606 GN=KRT2 PE=1 SV=2	P35908	0	1083.59	9
938	FALSE		High	Unambiguous	AAFGISDSYVDGSSFDPQR	[R].AAFGISDSYVDGSSFDPQR.[R]			0.0216139	0.00203862	0.173	1	1	1	Q9UQ35	Q9UQ35 [137-155]			Serine/arginine repetitive matrix protein 2 OS=Homo sapiens OX=9606 GN=SRRM2 PE=1 SV=2	Q9UQ35	0	2018.91	19
939	FALSE		High	Unambiguous	AAFGISDSYVDGSSFDPQR	[R].AAFGISDSYVDGSSFDPQR.[R]	1xTMTpro [N-Term]	1xTMTpro [N-Term]	3.04e-10	7.05e-05	2.007	1	1	14	Q9UQ35	Q9UQ35 [137-155]			Serine/arginine repetitive matrix protein 2 OS=Homo sapiens OX=9606 GN=SRRM2 PE=1 SV=2	Q9UQ35	0	2323.12	19
947	FALSE		High	Unambiguous	AAFGQGSGPIMLDEVQCTGTEASLADCK	[R].AAFGQGSGPIMLDEVQCTGTEASLADCK.[S]	2xCarbamidomethyl [C17; C27]; 1xTMTpro [K28]; 1xTMTpro [N-Term]	2xCarbamidomethyl [C17; C27]; 1xTMTpro [K28]; 1xTMTpro [N-Term]	1.11e-07	7.05e-05	1.409	1	1	1	Q08380	Q08380 [77-104]			Galectin-3-binding protein OS=Homo sapiens OX=9606 GN=LGALS3BP PE=1 SV=1	Q08380	0	3521.72	28
997	FALSE		High	Unambiguous	AAFQSLLDAQADEAVLDHPDLK	[R].AAFQSLLDAQADEAVLDHPDLK.[H]	1xTMTpro [K22]; 1xTMTpro [N-Term]	1xTMTpro [K22]; 1xTMTpro [N-Term]	2.64e-09	7.05e-05	1.788	1	1	3	Q9UBI1	Q9UBI1 [31-52]			COMM domain-containing protein 3 OS=Homo sapiens OX=9606 GN=COMMD3 PE=1 SV=1	Q9UBI1	0	2975.6	22	51.4	69.9	140.5	45	114.8	52.2	48.1	0	160.6	73.9	134.3	65.2	57.5	89.4	154.4	71.3	110.2	0
999	FALSE		High	Unambiguous	AAFQYGIK	[K].AAFQYGIK.[M]	1xTMTpro [K8]; 1xTMTpro [N-Term]	1xTMTpro [K8]; 1xTMTpro [N-Term]	0.00475615	0.000543356	0.328	1	1	5	Q13123	Q13123 [502-509]			Protein Red OS=Homo sapiens OX=9606 GN=IK PE=1 SV=3	Q13123	0	1505.9	8	108.4	189.7	139.1	121.4	195.5	81.6	38.2	4.8	77	47	126.7	119.6	140.8	98.5	124.5	50	119.3	0
1007	FALSE		High	Unambiguous	AAFSQEK	[K].AAFSQEK.[S]	1xTMTpro [K7]; 1xTMTpro [N-Term]	1xTMTpro [K7]; 1xTMTpro [N-Term]	0.0333637	0.00312511	0.128	1	1	1	Q9UEW8	Q9UEW8 [398-404]			STE20/SPS1-related proline-alanine-rich protein kinase OS=Homo sapiens OX=9606 GN=STK39 PE=1 SV=3	Q9UEW8	0	1388.8	7
1009	FALSE		High	Unambiguous	AAFTAFEEAQLPR	[R].AAFTAFEEAQLPR.[L]	1xTMTpro [N-Term]	1xTMTpro [N-Term]	9.14e-05	7.05e-05	0.729	1	1	3	Q96CT7	Q96CT7 [171-183]			Coiled-coil domain-containing protein 124 OS=Homo sapiens OX=9606 GN=CCDC124 PE=1 SV=1	Q96CT7	0	1754.94	13	140.4	301.2	199.8	259.8	321.6	360	27.6	19	171	43.1	247.4	369.8	304.5	208.6	236.8	33.2	214.5	0
1012	FALSE		High	Unambiguous	AAFTECCQAADK	[K].AAFTECCQAADK.[A]	2xCarbamidomethyl [C6; C7]; 1xTMTpro [K12]; 1xTMTpro [N-Term]	2xCarbamidomethyl [C6; C7]; 1xTMTpro [K12]; 1xTMTpro [N-Term]	0.00179625	0.000167383	0.427	1	1	1	P02768	P02768 [187-198]			Albumin OS=Homo sapiens OX=9606 GN=ALB PE=1 SV=2	P02768	0	1979.98	12
1016	FALSE		High	Unambiguous	AAFTVSLDPGPLEQFPHSMEPQLR	[K].AAFTVSLDPGPLEQFPHSMEPQLR.[Q]	1xTMTpro [N-Term]	1xTMTpro [N-Term]	0.000110202	7.05e-05	0.71	1	1	1	Q9UKD2	Q9UKD2 [131-154]			mRNA turnover protein 4 homolog OS=Homo sapiens OX=9606 GN=MRTO4 PE=1 SV=2	Q9UKD2	0	2971.53	24	21.3	12.2	25.2	13	23.6	13.6	24	0	18.3	22.4	24.8	20.1	12.8	11.3	15.2	23.5	19.4	0
1030	FALSE		High	Unambiguous	AAGAGK	[K].AAGAGK.[V]	1xTMTpro [K6]; 1xTMTpro [N-Term]	1xTMTpro [K6]; 1xTMTpro [N-Term]	0.0786531	0.00717998	0.037	1	2	1	P68104	P68104 [445-450]			Elongation factor 1-alpha 1 OS=Homo sapiens OX=9606 GN=EEF1A1 PE=1 SV=1	P68104; Q5VTE0	0	1082.68	6	36.3	17.3	51.7	25	36.7	27.2	22.4	0	31.3	17.4	40.2	24.4	25.2	27.2	26.8	17.2	46.8	0
1044	FALSE		High	Unambiguous	AAGARPLTSPESLSR	[K].AAGARPLTSPESLSR.[D]	1xTMTpro [N-Term]	1xTMTpro [N-Term]	0.0188694	0.00200231	0.187	1	1	2	P46379	P46379 [1073-1087]			Large proline-rich protein BAG6 OS=Homo sapiens OX=9606 GN=BAG6 PE=1 SV=2	P46379	0	1817.02	15
1057	FALSE		High	Unambiguous	AAGDSNLK	[K].AAGDSNLK.[R]	1xTMTpro [K8]; 1xTMTpro [N-Term]	1xTMTpro [K8]; 1xTMTpro [N-Term]	0.00117588	0.000114961	0.47	1	1	3	P30837	P30837 [273-280]			Aldehyde dehydrogenase X, mitochondrial OS=Homo sapiens OX=9606 GN=ALDH1B1 PE=1 SV=4	P30837	0	1383.81	8	111.4	23.1	37	32.6	37.8	31.8	40.8	0	31.1	26.6	32.1	50.3	29	28.1	20.1	26.4	35.4	0
1059	FALSE		High	Unambiguous	AAGDTTVIENSDVSPETESSEK	[K].AAGDTTVIENSDVSPETESSEK.[E]	1xTMTpro [K22]; 1xTMTpro [N-Term]	1xTMTpro [K22]; 1xTMTpro [N-Term]	3.06e-09	7.05e-05	1.773	1	1	1	Q86UP2	Q86UP2 [1300-1321]			Kinectin OS=Homo sapiens OX=9606 GN=KTN1 PE=1 SV=1	Q86UP2	0	2874.43	22
1064	FALSE		High	Unambiguous	AAGEGSK	[K].AAGEGSK.[A]	1xTMTpro [K7]; 1xTMTpro [N-Term]	1xTMTpro [K7]; 1xTMTpro [N-Term]	0.0104148	0.0011805	0.248	1	1	4	Q14692	Q14692 [542-548]			Ribosome biogenesis protein BMS1 homolog OS=Homo sapiens OX=9606 GN=BMS1 PE=1 SV=1	Q14692	0	1227.72	7	65.4	61.4	73.5	42.3	83.1	34.2	22.5	0	32.7	26.4	76.9	37.4	65.7	61.4	53.7	19	67.1	0
1071	FALSE		High	Unambiguous	AAGEVLEPANLLAEEKDEDLLFE	[R].AAGEVLEPANLLAEEKDEDLLFE.[-]	1xTMTpro [K16]; 1xTMTpro [N-Term]	1xTMTpro [K16]; 1xTMTpro [N-Term]	0.00169317	0.000167383	0.433	1	1	1	Q9Y5K8	Q9Y5K8 [225-247]			V-type proton ATPase subunit D OS=Homo sapiens OX=9606 GN=ATP6V1D PE=1 SV=1	Q9Y5K8	1	3123.66	23	28.7	28.8	65.5	21	51.8	19.2	19.2	2.4	62.8	19.7	54.1	23.9	22.3	44.6	53.5	21.8	62.2	0
1089	FALSE		High	Unambiguous	AAGGATPK	[K].AAGGATPK.[K]	1xTMTpro [K8]; 1xTMTpro [N-Term]	1xTMTpro [K8]; 1xTMTpro [N-Term]	0.00368407	0.000359806	0.354	1	1	2	P16403	P16403 [141-148]			Histone H1.2 OS=Homo sapiens OX=9606 GN=H1-2 PE=1 SV=2	P16403	0	1280.78	8	109.1	100.3	101.6	105.5	103.2	86.3	70.1	8.2	62.5	120	100.4	101.6	89	102.7	79.9	303.4	98.4	0
1097	FALSE		High	Unambiguous	AAGGFTHDELLK	[R].AAGGFTHDELLK.[V]	1xTMTpro [K12]; 1xTMTpro [N-Term]	1xTMTpro [K12]; 1xTMTpro [N-Term]	0.00206178	0.000167383	0.413	1	1	1	P56182	P56182 [43-54]			Ribosomal RNA processing protein 1 homolog A OS=Homo sapiens OX=9606 GN=RRP1 PE=1 SV=1	P56182	0	1867.06	12	49.7	62.7	129.2	36.8	88.1	26.3	29.9	0	51.1	21	88.5	29.8	54.5	70.2	90.6	21.1	90.8	0
1100	FALSE		High	Unambiguous	AAGGGAGSSEDDAQSR	[R].AAGGGAGSSEDDAQSR.[R]	1xTMTpro [N-Term]	1xTMTpro [N-Term]	0.00253523	0.000262789	0.392	1	1	1	Q9H4A6	Q9H4A6 [28-43]			Golgi phosphoprotein 3 OS=Homo sapiens OX=9606 GN=GOLPH3 PE=1 SV=1	Q9H4A6	0	1739.81	16	53.2	24.9	54.3	31.4	47.9	22	21.5	0	34.7	17.3	43.3	38.5	30.5	28.1	35	16.5	40.8	0
1120	FALSE		High	Unambiguous	AAGGPLGGGAAAPEDDDEDDDEELLEVR	[R].AAGGPLGGGAAAPEDDDEDDDEELLEVR.[L]	1xTMTpro [N-Term]	1xTMTpro [N-Term]	6.11e-09	7.05e-05	1.703	1	1	1	O15370	O15370 [150-177]			Transcription factor SOX-12 OS=Homo sapiens OX=9606 GN=SOX12 PE=2 SV=2	O15370	0	3087.42	28
1121	FALSE		High	Unambiguous	AAGGQDK	[K].AAGGQDK.[A]	1xTMTpro [K7]; 1xTMTpro [N-Term]	1xTMTpro [K7]; 1xTMTpro [N-Term]	0.0105171	0.0011805	0.247	1	1	1	Q5JSZ5	Q5JSZ5 [177-183]			Protein PRRC2B OS=Homo sapiens OX=9606 GN=PRRC2B PE=1 SV=2	Q5JSZ5	0	1254.73	7	36.3	44.3	53.3	25.3	54.6	37.7	11.2	3	27.7	11.3	55.7	30.2	44.4	39.9	33.9	6.7	41.6	0
1130	FALSE		High	Unambiguous	AAGHPGDPESQQR	[K].AAGHPGDPESQQR.[L]	1xTMTpro [N-Term]	1xTMTpro [N-Term]	0.00935301	0.00098333	0.259	1	1	1	Q9Y490	Q9Y490 [1172-1184]			Talin-1 OS=Homo sapiens OX=9606 GN=TLN1 PE=1 SV=3	Q9Y490	0	1653.83	13	87.9	50.5	60.6	68.5	45.3	116.3	99	5.5	51.7	141.2	54.2	72.7	47.4	58.6	41.9	129.1	50.3	0
1137	FALSE		High	Unambiguous	AAGLATMISTMRPDIDNMDEYVR	[K].AAGLATMISTMRPDIDNMDEYVR.[N]	1xTMTpro [N-Term]	1xTMTpro [N-Term]	2.86e-06	7.05e-05	1.08	1	1	1	O75533	O75533 [603-625]			Splicing factor 3B subunit 1 OS=Homo sapiens OX=9606 GN=SF3B1 PE=1 SV=3	O75533	0	2874.41	23
1161	FALSE		High	Unambiguous	AAGLVSDLDADSGLTLSR	[R].AAGLVSDLDADSGLTLSR.[R]	1xTMTpro [N-Term]	1xTMTpro [N-Term]	4.48e-08	7.05e-05	1.501	1	1	1	Q9BW92	Q9BW92 [638-655]			Threonine--tRNA ligase, mitochondrial OS=Homo sapiens OX=9606 GN=TARS2 PE=1 SV=1	Q9BW92	0	2065.11	18
1174	FALSE		High	Unambiguous	AAGNPGSLAAPIDHKPCSAPLEPK	[R].AAGNPGSLAAPIDHKPCSAPLEPK.[S]	1xCarbamidomethyl [C17]; 2xTMTpro [K15; K24]; 1xTMTpro [N-Term]	1xCarbamidomethyl [C17]; 2xTMTpro [K15; K24]; 1xTMTpro [N-Term]	8.27e-08	7.05e-05	1.439	1	1	1	Q14676	Q14676 [1726-1749]			Mediator of DNA damage checkpoint protein 1 OS=Homo sapiens OX=9606 GN=MDC1 PE=1 SV=3	Q14676	0	3310.84	24	84.8	120	122.1	64.1	154.1	60.9	29.5	3.6	78.1	29.6	114.3	64.6	111.9	81.7	113.3	39.8	107.6	0
1180	FALSE		High	Unambiguous	AAGPEPQALDEFTSLLIADDTR	[K].AAGPEPQALDEFTSLLIADDTR.[V]	1xTMTpro [N-Term]	1xTMTpro [N-Term]	1e-05	7.05e-05	0.953	1	1	1	O95714	O95714 [3526-3547]			E3 ubiquitin-protein ligase HERC2 OS=Homo sapiens OX=9606 GN=HERC2 PE=1 SV=2	O95714	0	2634.36	22	11.7	6.1	8.2	9.6	13	9.1	9.7	0	9.2	10.3	8.2	11.3	6.8	9.5	7.1	10.6	7.4	0
1184	FALSE		High	Unambiguous	AAGPGLGNVAMGPR	[R].AAGPGLGNVAMGPR.[Q]	1xTMTpro [N-Term]	1xTMTpro [N-Term]	5.31e-05	7.05e-05	0.784	1	1	1	O14497	O14497 [1263-1276]			AT-rich interactive domain-containing protein 1A OS=Homo sapiens OX=9606 GN=ARID1A PE=1 SV=3	O14497	0	1571.86	14
1186	FALSE		High	Unambiguous	AAGPGTSQAPEQVETEATPGTDSTGPTPR	[R].AAGPGTSQAPEQVETEATPGTDSTGPTPR.[S]	1xTMTpro [N-Term]	1xTMTpro [N-Term]	0.0377885	0.00336431	0.115	1	1	1	Q96F05	Q96F05 [335-363]			Uncharacterized protein C11orf24 OS=Homo sapiens OX=9606 GN=C11orf24 PE=1 SV=2	Q96F05	0	3114.51	29	8.9	9.3	7.4	7.6	7.3	11	0	0	6.7	0	6.6	5.2	6.3	9	11.3	4.9	6.9	0
1190	FALSE		High	Unambiguous	AAGPLLTDECR	[R].AAGPLLTDECR.[T]	1xCarbamidomethyl [C10]; 1xTMTpro [N-Term]	1xCarbamidomethyl [C10]; 1xTMTpro [N-Term]	0.0978384	0.00939725	0.013	1	1	1	Q9BQ69	Q9BQ69 [190-200]			ADP-ribose glycohydrolase MACROD1 OS=Homo sapiens OX=9606 GN=MACROD1 PE=1 SV=2	Q9BQ69	0	1506.79	11	11.5	6.8	6.5	6.8	7.6	8.4	5.2	0	5.2	4.8	5.4	6.7	5.9	3.9	4.8	6.5	4.7	0
1199	FALSE		High	Unambiguous	AAGQPYEQHAK	[K].AAGQPYEQHAK.[M]	1xTMTpro [K11]; 1xTMTpro [N-Term]	1xTMTpro [K11]; 1xTMTpro [N-Term]	0.000323075	7.05e-05	0.601	1	1	1	O14976	O14976 [1279-1289]			Cyclin-G-associated kinase OS=Homo sapiens OX=9606 GN=GAK PE=1 SV=2	O14976	0	1807.99	11	32.5	49.8	77.8	42.5	88.5	39.1	16.9	5	78.6	9.7	63.6	38	50	39.2	69.7	7.3	76.2	0
1228	FALSE		High	Unambiguous	AAGSPSSSDQDEK	[K].AAGSPSSSDQDEK.[L]	1xTMTpro [K13]; 1xTMTpro [N-Term]	1xTMTpro [K13]; 1xTMTpro [N-Term]	0.000242683	7.05e-05	0.63	1	1	1	Q9Y520	Q9Y520 [184-196]			Protein PRRC2C OS=Homo sapiens OX=9606 GN=PRRC2C PE=1 SV=4	Q9Y520	0	1886.96	13
1229	FALSE		High	Unambiguous	AAGSPSSSDQDEKLPGQDESTAGTSEQNDILK	[K].AAGSPSSSDQDEKLPGQDESTAGTSEQNDILK.[V]	2xTMTpro [K13; K32]; 1xTMTpro [N-Term]	2xTMTpro [K13; K32]; 1xTMTpro [N-Term]	2.09e-10	7.05e-05	2.045	1	1	2	Q9Y520	Q9Y520 [184-215]			Protein PRRC2C OS=Homo sapiens OX=9606 GN=PRRC2C PE=1 SV=4	Q9Y520	1	4175.1	32
1233	FALSE		High	Unambiguous	AAGSSSDPLMCPPR	[R].AAGSSSDPLMCPPR.[Q]	1xCarbamidomethyl [C11]; 1xTMTpro [N-Term]	1xCarbamidomethyl [C11]; 1xTMTpro [N-Term]	0.00148963	0.000114961	0.446	1	1	1	Q9HCH0	Q9HCH0 [1241-1254]			Nck-associated protein 5-like OS=Homo sapiens OX=9606 GN=NCKAP5L PE=1 SV=4	Q9HCH0	0	1749.86	14
1254	FALSE		High	Unambiguous	AAGVNVEPFWPGLFAK	[K].AAGVNVEPFWPGLFAK.[A]	1xTMTpro [K16]; 1xTMTpro [N-Term]	1xTMTpro [K16]; 1xTMTpro [N-Term]	2.35e-07	7.05e-05	1.333	1	1	2	P05386	P05386 [34-49]			60S acidic ribosomal protein P1 OS=Homo sapiens OX=9606 GN=RPLP1 PE=1 SV=1	P05386	0	2311.31	16	355.9	431.8	604.3	173.9	430.5	154.4	112.6	13.4	313.5	47.6	545.3	208.3	269.2	267.3	391.1	54.6	420.5	0
1257	FALSE		High	Unambiguous	AAGVVLEMIR	[R].AAGVVLEMIR.[E]			0.00461809	0.000543356	0.331	1	1	1	Q9Y230	Q9Y230 [55-64]			RuvB-like 2 OS=Homo sapiens OX=9606 GN=RUVBL2 PE=1 SV=3	Q9Y230	0	1058.6	10
1268	FALSE		High	Unambiguous	AAHASADLPEASSK	[R].AAHASADLPEASSK.[K]	1xTMTpro [K14]	1xTMTpro [K14]	0.00784244	0.000822905	0.277	1	1	2	Q5JSZ5	Q5JSZ5 [1496-1509]			Protein PRRC2B OS=Homo sapiens OX=9606 GN=PRRC2B PE=1 SV=2	Q5JSZ5	0	1658.87	14
1275	FALSE		High	Unambiguous	AAHENTK	[R].AAHENTK.[N]	1xTMTpro [K7]; 1xTMTpro [N-Term]	1xTMTpro [K7]; 1xTMTpro [N-Term]	0.0275234	0.00275496	0.148	1	1	1	Q8ND82	Q8ND82 [434-440]			Zinc finger protein 280C OS=Homo sapiens OX=9606 GN=ZNF280C PE=1 SV=1	Q8ND82	0	1378.79	7
1300	FALSE		High	Unambiguous	AAHLCAEAALR	[K].AAHLCAEAALR.[L]	1xCarbamidomethyl [C5]; 1xTMTpro [N-Term]	1xCarbamidomethyl [C5]; 1xTMTpro [N-Term]	0.000146716	7.05e-05	0.681	1	1	2	Q9UQ80	Q9UQ80 [145-155]			Proliferation-associated protein 2G4 OS=Homo sapiens OX=9606 GN=PA2G4 PE=1 SV=3	Q9UQ80	0	1486.81	11
1324	FALSE		High	Unambiguous	AAHSAELEAVLLALAR	[K].AAHSAELEAVLLALAR.[I]	1xTMTpro [N-Term]	1xTMTpro [N-Term]	0.0179749	0.00189788	0.192	1	1	1	O95613	O95613 [1885-1900]			Pericentrin OS=Homo sapiens OX=9606 GN=PCNT PE=1 SV=4	O95613	0	1939.13	16
1327	FALSE		High	Unambiguous	AAHSEGNTTAGLDMR	[R].AAHSEGNTTAGLDMR.[E]	1xOxidation [M14]; 1xTMTpro [N-Term]	1xOxidation [M14]; 1xTMTpro [N-Term]	0.000572499	0.000114961	0.543	1	1	1	P78371	P78371 [467-481]			T-complex protein 1 subunit beta OS=Homo sapiens OX=9606 GN=CCT2 PE=1 SV=4	P78371	0	1850.9	15	15	5.7	20.5	18.5	13.1	20.1	24.6	0	10.6	7.1	16.2	13.7	2.8	9.4	6.2	13.8	12.7	0
1442	FALSE		High	Unambiguous	AAIAECEEVR	[K].AAIAECEEVR.[R]	1xCarbamidomethyl [C6]; 1xTMTpro [N-Term]	1xCarbamidomethyl [C6]; 1xTMTpro [N-Term]	0.000213467	7.05e-05	0.643	1	1	2	P0CAP2	P0CAP2 [60-69]			DNA-directed RNA polymerase II subunit GRINL1A OS=Homo sapiens OX=9606 GN=POLR2M PE=1 SV=1	P0CAP2	0	1451.75	10	24.3	41.1	35.1	35.8	35	35.9	20.5	4.3	35	29.8	27.5	30.7	37.7	29.3	42.8	24.6	27.7	0
1456	FALSE		High	Unambiguous	AALANLCIGDVITAIDGENTSNMTHLEAQNR	[K].AALANLCIGDVITAIDGENTSNMTHLEAQNR.[I]	1xCarbamidomethyl [C7]; 1xTMTpro [N-Term]	1xCarbamidomethyl [C7]; 1xTMTpro [N-Term]	2.3e-09	7.05e-05	1.802	1	1	1	O00151	O00151 [39-69]			PDZ and LIM domain protein 1 OS=Homo sapiens OX=9606 GN=PDLIM1 PE=1 SV=4	O00151	0	3616.8	31	44	112.4	66.5	57.5	92.2	71.9	16.7	3.1	55.5	15.2	63.7	74.7	114	41	96.2	13.6	56.5	0
1467	FALSE		High	Unambiguous	AALAVLK	[R].AALAVLK.[S]	1xTMTpro [K7]; 1xTMTpro [N-Term]	1xTMTpro [K7]; 1xTMTpro [N-Term]	0.0935244	0.00885278	0.018	1	1	1	P20248	P20248 [48-54]			Cyclin-A2 OS=Homo sapiens OX=9606 GN=CCNA2 PE=1 SV=2	P20248	0	1293.87	7
1480	FALSE		High	Unambiguous	AALDEAQGVGLDSTGYYDQEIYGGSDSR	[K].AALDEAQGVGLDSTGYYDQEIYGGSDSR.[F]	1xTMTpro [N-Term]	1xTMTpro [N-Term]	3.64e-11	7.05e-05	2.222	1	1	7	O75533	O75533 [23-50]			Splicing factor 3B subunit 1 OS=Homo sapiens OX=9606 GN=SF3B1 PE=1 SV=3	O75533	0	3241.51	28
1500	FALSE		High	Unambiguous	AAIDWFDGK	[K].AAIDWFDGK.[E]	1xTMTpro [N-Term]; 1xTMTpro [K9]	1xTMTpro [N-Term]; 1xTMTpro [K9]	0.0150881	0.00169002	0.21	2	2	5	P35637; Q92804	P35637 [349-357]; Q92804 [298-306]			RNA-binding protein FUS OS=Homo sapiens OX=9606 GN=FUS PE=1 SV=1;TATA-binding protein-associated factor 2N OS=Homo sapiens OX=9606 GN=TAF15 PE=1 SV=1	P35637; Q92804	0	1326.7	9
1501	FALSE		High	Unambiguous	AAIDWFDGK	[K].AAIDWFDGK.[E]	1xTMTpro [K9]; 1xTMTpro [N-Term]	1xTMTpro [K9]; 1xTMTpro [N-Term]	0.000663774	0.000114961	0.528	2	2	7	P35637; Q92804	P35637 [349-357]; Q92804 [298-306]			RNA-binding protein FUS OS=Homo sapiens OX=9606 GN=FUS PE=1 SV=1;TATA-binding protein-associated factor 2N OS=Homo sapiens OX=9606 GN=TAF15 PE=1 SV=1	P35637; Q92804	0	1630.91	9	37.3	23.3	18	40.4	22.4	40	15.8	0	9.2	15.4	30	39.7	19.8	25.5	19	9.1	24.4	0
1502	FALSE		High	Unambiguous	AAIDWFDGKEFHGNIIK	[K].AAIDWFDGKEFHGNIIK.[V]	2xTMTpro [K9; K17]; 1xTMTpro [N-Term]	2xTMTpro [K9; K17]; 1xTMTpro [N-Term]	0.000101836	7.05e-05	0.718	1	1	4	Q92804	Q92804 [298-314]			TATA-binding protein-associated factor 2N OS=Homo sapiens OX=9606 GN=TAF15 PE=1 SV=1	Q92804	1	2873.61	17	139.9	172.1	80.7	225	131.1	131.3	30.1	6.6	113.5	29.8	107.4	203.9	143	98.7	144.5	26.8	71.3	0
1503	FALSE		High	Unambiguous	AAIDWFDGKEFSGNPIK	[K].AAIDWFDGKEFSGNPIK.[V]			0.0618105	0.00557392	0.063	1	1	1	P35637	P35637 [349-365]			RNA-binding protein FUS OS=Homo sapiens OX=9606 GN=FUS PE=1 SV=1	P35637	1	1894.93	17
1504	FALSE		High	Unambiguous	AAIDWFDGKEFSGNPIK	[K].AAIDWFDGKEFSGNPIK.[V]	TMTpro [K]; 1xTMTpro [N-Term]	TMTpro [K]; 1xTMTpro [N-Term]	0.00192445	0.000167383	0.42	1	1	2	P35637	P35637 [349-365]			RNA-binding protein FUS OS=Homo sapiens OX=9606 GN=FUS PE=1 SV=1	P35637	1	2503.35	17
1505	FALSE		High	Unambiguous	AAIDWFDGKEFSGNPIK	[K].AAIDWFDGKEFSGNPIK.[V]	2xTMTpro [K9; K17]; 1xTMTpro [N-Term]	2xTMTpro [K9; K17]; 1xTMTpro [N-Term]	2.09e-07	7.05e-05	1.345	1	1	1	P35637	P35637 [349-365]			RNA-binding protein FUS OS=Homo sapiens OX=9606 GN=FUS PE=1 SV=1	P35637	1	2807.55	17	54	69.3	35.4	112.2	96.3	51.7	16.1	0	30.7	14.1	49.6	90.7	67.1	49.4	62	11	44.5	0
1510	FALSE		High	Unambiguous	AALEALGSCLNNK	[R].AALEALGSCLNNK.[Y]	1xCarbamidomethyl [C9]; 1xTMTpro [K13]; 1xTMTpro [N-Term]	1xCarbamidomethyl [C9]; 1xTMTpro [K13]; 1xTMTpro [N-Term]	1.15e-05	7.05e-05	0.939	1	1	1	P34897	P34897 [83-95]			Serine hydroxymethyltransferase, mitochondrial OS=Homo sapiens OX=9606 GN=SHMT2 PE=1 SV=3	P34897	0	1969.1	13
1515	FALSE		High	Unambiguous	AALEAQNALHNMK	[K].AALEAQNALHNMK.[V]	1xTMTpro [K13]; 1xTMTpro [N-Term]	1xTMTpro [K13]; 1xTMTpro [N-Term]	9.63e-06	7.05e-05	0.957	1	1	1	Q92879	Q92879 [71-83]			CUGBP Elav-like family member 1 OS=Homo sapiens OX=9606 GN=CELF1 PE=1 SV=2	Q92879	0	2019.13	13	9.9	3.6	7.4	4.5	4.6	0	3.2	0	5.5	0	5.6	4.4	2.1	3.1	0	4.1	5.6	0
1521	FALSE		High	Unambiguous	AALEDSSGSSELQEIMR	[K].AALEDSSGSSELQEIMR.[R]	1xTMTpro [N-Term]	1xTMTpro [N-Term]	8.08e-07	7.05e-05	1.208	1	1	1	Q12929	Q12929 [782-798]			Epidermal growth factor receptor kinase substrate 8 OS=Homo sapiens OX=9606 GN=EPS8 PE=1 SV=1	Q12929	0	2127.06	17	20.4	21.2	23.4	18.8	25.3	27.1	10.7	3.1	32.6	9.4	24.2	21.5	21.4	23.5	33.6	12.1	23.9	0
1525	FALSE		High	Unambiguous	AALEEEK	[K].AALEEEK.[R]	1xTMTpro [K7]; 1xTMTpro [N-Term]	1xTMTpro [K7]; 1xTMTpro [N-Term]	0.0235819	0.00225037	0.164	1	1	1	Q6ZNB6	Q6ZNB6 [844-850]			NF-X1-type zinc finger protein NFXL1 OS=Homo sapiens OX=9606 GN=NFXL1 PE=1 SV=2	Q6ZNB6	0	1397.81	7	20	7.8	11.2	8.4	12.4	8.3	12.4	0	6.1	8.9	10.5	11.2	5.7	10.7	6.1	4.9	12.1	0
1528	FALSE		High	Unambiguous	AALEEFSR	[K].AALEEFSR.[V]	1xTMTpro [N-Term]	1xTMTpro [N-Term]	0.00711069	0.000786986	0.287	1	1	2	Q92922	Q92922 [717-724]			SWI/SNF complex subunit SMARCC1 OS=Homo sapiens OX=9606 GN=SMARCC1 PE=1 SV=3	Q92922	0	1226.67	8	7.2	8.1	12.9	5.9	18	8.2	4.9	0	9.2	3.8	15.5	4.5	9	10.4	16.5	3.8	14.7	0
1531	FALSE		High	Unambiguous	AALEEVEGDVAELELK	[R].AALEEVEGDVAELELK.[L]	1xTMTpro [K16]; 1xTMTpro [N-Term]	1xTMTpro [K16]; 1xTMTpro [N-Term]	8.3e-06	7.05e-05	0.972	1	1	1	Q15057	Q15057 [19-34]			Arf-GAP with coiled-coil, ANK repeat and PH domain-containing protein 2 OS=Homo sapiens OX=9606 GN=ACAP2 PE=1 SV=3	Q15057	0	2323.29	16	44	19.7	69.1	29	72.6	29.2	38.4	0	48.5	25.2	47.4	36	18.5	36.4	30.2	23.8	49.5	0
1532	FALSE		High	Unambiguous	AALEEVYPDLTPEETRR	[R].AALEEVYPDLTPEETRR.[N]	1xTMTpro [N-Term]	1xTMTpro [N-Term]	1.18e-07	7.05e-05	1.403	1	1	3	Q9H0D6	Q9H0D6 [660-676]			5'-3' exoribonuclease 2 OS=Homo sapiens OX=9606 GN=XRN2 PE=1 SV=1	Q9H0D6	1	2293.2	17	115.7	37	75.7	52.4	76.9	33.5	49.1	0	41.2	23.2	63.3	59.1	40.3	49.8	45.9	21.4	73.3	0
1534	FALSE		High	Unambiguous	AALEKPMDLEEEK	[K].AALEKPMDLEEEK.[K]	2xTMTpro [K5; K13]; 1xTMTpro [N-Term]	2xTMTpro [K5; K13]; 1xTMTpro [N-Term]	0.0104148	0.0011805	0.248	1	1	2	O14967	O14967 [528-540]			Calmegin OS=Homo sapiens OX=9606 GN=CLGN PE=1 SV=1	O14967	0	2415.36	13	37.3	31	36.5	33.5	29.2	30.2	40	3.2	44.2	58.7	41.8	41.7	35.9	43.4	38.7	50.9	33.9	0
1540	FALSE		High	Unambiguous	AALEQDLAFWYGPR	[K].AALEQDLAFWYGPR.[W]	1xTMTpro [N-Term]	1xTMTpro [N-Term]	0.0751164	0.00666827	0.042	1	1	1	P09601	P09601 [87-100]			Heme oxygenase 1 OS=Homo sapiens OX=9606 GN=HMOX1 PE=1 SV=1	P09601	0	1941.02	14	21.4	18.4	37.1	17.2	23.4	12.2	25.7	0	18.6	22.5	30.4	20	11.8	18.1	19.3	21.6	26.8	0
1549	FALSE		High	Unambiguous	AALETDENLLLCAPTGAGK	[R].AALETDENLLLCAPTGAGK.[T]	1xCarbamidomethyl [C12]; 1xTMTpro [K19]; 1xTMTpro [N-Term]	1xCarbamidomethyl [C12]; 1xTMTpro [K19]; 1xTMTpro [N-Term]	1.89e-07	7.05e-05	1.355	1	1	1	O75643	O75643 [491-509]			U5 small nuclear ribonucleoprotein 200 kDa helicase OS=Homo sapiens OX=9606 GN=SNRNP200 PE=1 SV=2	O75643	0	2552.39	19
1555	FALSE		High	Unambiguous	AALEYLEDIDLK	[K].AALEYLEDIDLK.[T]	1xTMTpro [K12]; 1xTMTpro [N-Term]	1xTMTpro [K12]; 1xTMTpro [N-Term]	5.26e-05	7.05e-05	0.785	1	1	1	Q9BRX8	Q9BRX8 [44-55]			Peroxiredoxin-like 2A OS=Homo sapiens OX=9606 GN=PRXL2A PE=1 SV=3	Q9BRX8	0	2001.14	12	142.1	37	77.7	42.4	66.3	42.8	71.3	5.3	56.5	43.5	52.3	71.2	48.6	47.5	41.8	45.3	44.6	0
1566	FALSE		High	Unambiguous	AALFLQTLK	[K].AALFLQTLK.[N]	1xTMTpro [K9]; 1xTMTpro [N-Term]	1xTMTpro [K9]; 1xTMTpro [N-Term]	0.000697323	0.000114961	0.523	1	1	1	Q12872	Q12872 [687-695]			Splicing factor, suppressor of white-apricot homolog OS=Homo sapiens OX=9606 GN=SFSWAP PE=1 SV=3	Q12872	0	1613.03	9	22.4	44.9	43	29.2	50	17.6	8.5	0	27	13.8	34.9	28.2	36.8	26.4	37	13.7	44.6	0
1576	FALSE		High	Unambiguous	AALGDSKEDTQK	[K].AALGDSKEDTQK.[A]	2xTMTpro [K7; K12]; 1xTMTpro [N-Term]	2xTMTpro [K7; K12]; 1xTMTpro [N-Term]	0.00190559	0.000167383	0.421	1	1	2	Q9NRA8	Q9NRA8 [721-732]			Eukaryotic translation initiation factor 4E transporter OS=Homo sapiens OX=9606 GN=EIF4ENIF1 PE=1 SV=2	Q9NRA8	1	2175.24	12
1629	FALSE		High	Unambiguous	AALLEFEER	[K].AALLEFEER.[E]	1xTMTpro [N-Term]	1xTMTpro [N-Term]	0.00746766	0.000786986	0.282	1	1	1	Q96EV2	Q96EV2 [254-262]			RNA-binding protein 33 OS=Homo sapiens OX=9606 GN=RBM33 PE=1 SV=3	Q96EV2	0	1381.76	9	4.2	5.6	5.7	3.9	6.1	3.2	0	0	3.3	3.3	2.5	3.9	4.3	0	5.8	2.1	3.5	0
1646	FALSE		High	Unambiguous	AALLNQHYQVNFK	[K].AALLNQHYQVNFK.[G]	1xTMTpro [K13]; 1xTMTpro [N-Term]	1xTMTpro [K13]; 1xTMTpro [N-Term]	0.00129768	0.000114961	0.46	1	1	1	P07814	P07814 [217-229]			Bifunctional glutamate/proline--tRNA ligase OS=Homo sapiens OX=9606 GN=EPRS1 PE=1 SV=5	P07814	0	2154.23	13
1649	FALSE		High	Unambiguous	AAILQQTAEYIFSLEQEK	[K].AAILQQTAEYIFSLEQEK.[T]	1xTMTpro [K18]; 1xTMTpro [N-Term]	1xTMTpro [K18]; 1xTMTpro [N-Term]	3.14e-08	7.05e-05	1.537	1	1	1	Q01664	Q01664 [86-103]			Transcription factor AP-4 OS=Homo sapiens OX=9606 GN=TFAP4 PE=1 SV=2	Q01664	0	2690.49	18	42.3	96.2	64.5	43.1	92.4	32.4	15.1	0	53.3	12.6	84.7	55.2	83.7	46	73	14	60.8	0
1654	FALSE		High	Unambiguous	AAIISAEGDSK	[K].AAIISAEGDSK.[A]	1xTMTpro [K11]; 1xTMTpro [N-Term]	1xTMTpro [K11]; 1xTMTpro [N-Term]	0.00200176	0.000167383	0.416	1	1	2	P35232	P35232 [209-219]			Prohibitin 1 OS=Homo sapiens OX=9606 GN=PHB1 PE=1 SV=1	P35232	0	1669.96	11	590.1	145.5	384	184.3	339.6	158.1	208.4	12	231.2	116.7	304.5	271.6	194.5	231.4	192.9	134.9	272.8	0
1669	FALSE		High	Unambiguous	AALMESQGQQQEER	[R].AALMESQGQQQEER.[G]	1xTMTpro [N-Term]	1xTMTpro [N-Term]	5.81e-09	7.05e-05	1.708	1	1	1	Q14980	Q14980 [986-999]			Nuclear mitotic apparatus protein 1 OS=Homo sapiens OX=9606 GN=NUMA1 PE=1 SV=2	Q14980	0	1908.94	14
1670	FALSE		High	Unambiguous	AALMESQGQQQEER	[R].AALMESQGQQQEER.[G]	1xOxidation [M4]; 1xTMTpro [N-Term]	1xOxidation [M4]; 1xTMTpro [N-Term]	3.87e-08	7.05e-05	1.516	1	1	3	Q14980	Q14980 [986-999]			Nuclear mitotic apparatus protein 1 OS=Homo sapiens OX=9606 GN=NUMA1 PE=1 SV=2	Q14980	0	1924.94	14	22.8	29.1	33.2	43.6	33.3	32.7	28.7	2	37.3	22.1	28.4	22.5	31.5	28.8	42.2	23.1	25	0
1677	FALSE		High	Unambiguous	AALNLPEAASYDEVR	[R].AALNLPEAASYDEVR.[G]	1xTMTpro [N-Term]	1xTMTpro [N-Term]	1.14e-06	7.05e-05	1.173	1	1	1	O95602	O95602 [829-843]			DNA-directed RNA polymerase I subunit RPA1 OS=Homo sapiens OX=9606 GN=POLR1A PE=1 SV=2	O95602	0	1923.01	15	49.1	18.6	40.8	35.7	38.6	33.8	33.4	0	18.3	26.6	40.3	35.8	24.2	24.9	15.6	30.3	34.6	0
1680	FALSE		High	Unambiguous	AAIPAGEQAR	[R].AAIPAGEQAR.[A]	1xTMTpro [N-Term]	1xTMTpro [N-Term]	0.0457205	0.00419174	0.095	1	1	1	Q9NQG6	Q9NQG6 [147-156]			Mitochondrial dynamics protein MID51 OS=Homo sapiens OX=9606 GN=MIEF1 PE=1 SV=1	Q9NQG6	0	1287.73	10	39.1	14.6	24.5	18.1	20.5	14.3	20.4	0	19.3	9.3	19.3	18.7	13.3	21.1	12.9	9.3	19.1	0
1704	FALSE		High	Unambiguous	AALQEEEQASK	[R].AALQEEEQASK.[Q]	1xTMTpro [K11]; 1xTMTpro [N-Term]	1xTMTpro [K11]; 1xTMTpro [N-Term]	0.0131642	0.00152359	0.224	1	1	1	O00139	O00139 [686-696]			Kinesin-like protein KIF2A OS=Homo sapiens OX=9606 GN=KIF2A PE=1 SV=3	O00139	0	1812	11	99.5	34.2	86.5	48.4	83.1	48.8	45.3	0	64.3	34.4	68	61.8	61.7	49.7	43.6	30	69.6	0
1707	FALSE		High	Unambiguous	AALQELLSK	[R].AALQELLSK.[G]	1xTMTpro [K9]; 1xTMTpro [N-Term]	1xTMTpro [K9]; 1xTMTpro [N-Term]	0.000367284	7.05e-05	0.588	1	1	1	P62851	P62851 [86-94]			40S ribosomal protein S25 OS=Homo sapiens OX=9606 GN=RPS25 PE=1 SV=1	P62851	0	1580.99	9	21.6	25.1	24.6	17.7	24	13.7	11.2	0	19	10	29.6	16.1	25	20.2	20	11.2	25.1	0
1716	FALSE		High	Unambiguous	AALQTAPESADDSPSQLSK	[K].AALQTAPESADDSPSQLSK.[W]	1xTMTpro [K19]; 1xTMTpro [N-Term]	1xTMTpro [K19]; 1xTMTpro [N-Term]	0.000146716	7.05e-05	0.681	1	1	1	O43524	O43524 [272-290]			Forkhead box protein O3 OS=Homo sapiens OX=9606 GN=FOXO3 PE=1 SV=1	O43524	0	2524.34	19
1717	FALSE		High	Unambiguous	AALQTAYVEVQR	[R].AALQTAYVEVQR.[L]	1xTMTpro [N-Term]	1xTMTpro [N-Term]	3e-05	7.05e-05	0.842	1	1	1	Q9H2Y7	Q9H2Y7 [1079-1090]			Zinc finger protein 106 OS=Homo sapiens OX=9606 GN=ZNF106 PE=1 SV=1	Q9H2Y7	0	1652.93	12
1741	FALSE		High	Unambiguous	AAISDSADCSLSPDVDPVLAFQR	[K].AAISDSADCSLSPDVDPVLAFQR.[E]	1xCarbamidomethyl [C9]; 1xTMTpro [N-Term]	1xCarbamidomethyl [C9]; 1xTMTpro [N-Term]	1.62e-07	7.05e-05	1.371	1	1	2	Q8TEW0	Q8TEW0 [798-820]			Partitioning defective 3 homolog OS=Homo sapiens OX=9606 GN=PARD3 PE=1 SV=2	Q8TEW0	0	2738.36	23	35	38.4	34.2	26.1	42.4	40.1	21.2	0	41.8	32.3	28.2	36.7	39.8	25.5	36.5	29.5	26.5	0
1742	FALSE		High	Unambiguous	AALSEEELEK	[K].AALSEEELEK.[K]	1xTMTpro [K10]; 1xTMTpro [N-Term]	1xTMTpro [K10]; 1xTMTpro [N-Term]	0.0107246	0.0011805	0.245	1	1	1	Q04637	Q04637 [1235-1244]			Eukaryotic translation initiation factor 4 gamma 1 OS=Homo sapiens OX=9606 GN=EIF4G1 PE=1 SV=4	Q04637	0	1726.97	10
1743	FALSE		High	Unambiguous	AALSEEELEKK	[K].AALSEEELEKK.[S]	2xTMTpro [K10; K11]; 1xTMTpro [N-Term]	2xTMTpro [K10; K11]; 1xTMTpro [N-Term]	0.00198215	0.000167383	0.417	1	1	1	Q04637	Q04637 [1235-1245]			Eukaryotic translation initiation factor 4 gamma 1 OS=Homo sapiens OX=9606 GN=EIF4G1 PE=1 SV=4	Q04637	1	2159.27	11
1744	FALSE		High	Unambiguous	AALSEEELER	[K].AALSEEELER.[K]	1xTMTpro [N-Term]	1xTMTpro [N-Term]	0.0142317	0.00162956	0.216	1	1	1	O43432	O43432 [1215-1224]			Eukaryotic translation initiation factor 4 gamma 3 OS=Homo sapiens OX=9606 GN=EIF4G3 PE=1 SV=2	O43432	0	1450.77	10	0	3.5	4.6	1.8	4.3	2.5	2.2	0	8.4	3	3.3	4.5	4.3	4.4	6.2	8.1	3.7	0
1747	FALSE		High	Unambiguous	AAISETEDMPMFEPK	[K].AAISETEDMPMFEPK.[M]	1xTMTpro [K15]; 1xTMTpro [N-Term]	1xTMTpro [K15]; 1xTMTpro [N-Term]	0.0411786	0.0037553	0.106	1	1	1	Q3T8J9	Q3T8J9 [310-324]			GON-4-like protein OS=Homo sapiens OX=9606 GN=GON4L PE=1 SV=1	Q3T8J9	0	2304.17	15	10.6	16.4	22.7	19.1	23.4	14.4	18	0	16.7	23.8	21.5	13.9	20.5	16.8	21.6	23.6	17.3	0
1752	FALSE		High	Unambiguous	AALSLPAK	[K].AALSLPAK.[Q]	1xTMTpro [K8]; 1xTMTpro [N-Term]	1xTMTpro [K8]; 1xTMTpro [N-Term]	0.0483963	0.00444351	0.089	1	1	1	Q14978	Q14978 [453-460]			Nucleolar and coiled-body phosphoprotein 1 OS=Homo sapiens OX=9606 GN=NOLC1 PE=1 SV=2	Q14978	0	1378.89	8
1759	FALSE		High	Unambiguous	AALSSQQQQQLALLLQQFQTLK	[K].AALSSQQQQQLALLLQQFQTLK.[M]	1xTMTpro [K22]; 1xTMTpro [N-Term]	1xTMTpro [K22]; 1xTMTpro [N-Term]	3.03e-09	7.05e-05	1.774	1	1	1	Q6Y7W6	Q6Y7W6 [646-667]			GRB10-interacting GYF protein 2 OS=Homo sapiens OX=9606 GN=GIGYF2 PE=1 SV=1	Q6Y7W6	0	3093.79	22	41.4	41.7	72.7	37.8	59.6	42.5	23.1	0	48.7	17.9	70	38.5	26.7	23	46.8	19.4	54.8	0
1778	FALSE		High	Unambiguous	AALTSAR	[R].AALTSAR.[T]	1xTMTpro [N-Term]	1xTMTpro [N-Term]	0.024512	0.00243039	0.16	1	1	1	O00231	O00231 [188-194]			26S proteasome non-ATPase regulatory subunit 11 OS=Homo sapiens OX=9606 GN=PSMD11 PE=1 SV=3	O00231	0	993.601	7	2.8	2.1	4	4.1	3.6	2.1	7.1	0	2.3	0	4.7	5.2	4.8	5.5	2.6	10.5	2.7	0
1783	FALSE		High	Unambiguous	AAIVCYDLTDSSSFER	[K].AAIVCYDLTDSSSFER.[A]	1xCarbamidomethyl [C5]; 1xTMTpro [N-Term]	1xCarbamidomethyl [C5]; 1xTMTpro [N-Term]	6.55e-06	7.05e-05	0.996	1	1	1	Q969Q5	Q969Q5 [83-98]			Ras-related protein Rab-24 OS=Homo sapiens OX=9606 GN=RAB24 PE=1 SV=1	Q969Q5	0	2138.04	16	35.9	11.1	14	18.5	10.1	12.9	14.6	0	16.2	12.6	15.4	19.1	13.4	9.9	8.6	10.6	13	0
1786	FALSE		High	Unambiguous	AALVDLEPGTMDSVR	[R].AALVDLEPGTMDSVR.[S]	1xOxidation [M11]; 1xTMTpro [N-Term]	1xOxidation [M11]; 1xTMTpro [N-Term]	0.0623907	0.00559788	0.062	1	1	1	Q9BUF5	Q9BUF5 [63-77]			Tubulin beta-6 chain OS=Homo sapiens OX=9606 GN=TUBB6 PE=1 SV=1	Q9BUF5	0	1893.99	15	2.7	0	4.5	5.6	7.6	6.3	68.9	0	5.8	5	0	3.6	0	3.9	2.3	4.8	0	0
1798	FALSE		High	Unambiguous	AALVMDLIDLTPR	[R].AALVMDLIDLTPR.[Q]	1xTMTpro [N-Term]	1xTMTpro [N-Term]	0.00170993	0.000167383	0.432	1	1	1	Q96L73	Q96L73 [2452-2464]			Histone-lysine N-methyltransferase, H3 lysine-36 specific OS=Homo sapiens OX=9606 GN=NSD1 PE=1 SV=1	Q96L73	0	1732	13	9.9	13.1	10.1	10.9	15.5	13	22.4	0	9.9	20.9	12.2	15.2	10.2	15.6	8.6	20	9.8	0
1846	FALSE		High	Unambiguous	AAMDNSEIAGEKK	[K].AAMDNSEIAGEKK.[S]	2xTMTpro [K12; K13]; 1xTMTpro [N-Term]	2xTMTpro [K12; K13]; 1xTMTpro [N-Term]	2.27e-05	7.05e-05	0.87	1	1	1	Q16891	Q16891 [258-270]			MICOS complex subunit MIC60 OS=Homo sapiens OX=9606 GN=IMMT PE=1 SV=1	Q16891	1	2276.27	13
1851	FALSE		High	Unambiguous	AAMEALVVEVTK	[R].AAMEALVVEVTK.[Q]	1xTMTpro [K12]; 1xTMTpro [N-Term]	1xTMTpro [K12]; 1xTMTpro [N-Term]	0.00102431	0.000114961	0.484	1	1	1	Q08211	Q08211 [1105-1116]			ATP-dependent RNA helicase A OS=Homo sapiens OX=9606 GN=DHX9 PE=1 SV=4	Q08211	0	1869.1	12
1852	FALSE		High	Unambiguous	AAMEALVVEVTK	[R].AAMEALVVEVTK.[Q]	1xOxidation [M3]; 1xTMTpro [K12]; 1xTMTpro [N-Term]	1xOxidation [M3]; 1xTMTpro [K12]; 1xTMTpro [N-Term]	9.79e-05	7.05e-05	0.722	1	1	1	Q08211	Q08211 [1105-1116]			ATP-dependent RNA helicase A OS=Homo sapiens OX=9606 GN=DHX9 PE=1 SV=4	Q08211	0	1885.1	12
1853	FALSE		High	Unambiguous	AAMEALVVEVTKQPAIISQLDPVNER	[R].AAMEALVVEVTKQPAIISQLDPVNER.[M]	1xTMTpro [K12]; 1xTMTpro [N-Term]	1xTMTpro [K12]; 1xTMTpro [N-Term]	1.68e-07	7.05e-05	1.367	1	1	1	Q08211	Q08211 [1105-1130]			ATP-dependent RNA helicase A OS=Homo sapiens OX=9606 GN=DHX9 PE=1 SV=4	Q08211	1	3429.93	26
1896	FALSE		High	Unambiguous	AAMIVNQLSK	[K].AAMIVNQLSK.[K]	1xTMTpro [K10]; 1xTMTpro [N-Term]	1xTMTpro [K10]; 1xTMTpro [N-Term]	0.000157209	7.05e-05	0.674	1	1	1	P14923	P14923 [162-171]			Junction plakoglobin OS=Homo sapiens OX=9606 GN=JUP PE=1 SV=3	P14923	0	1683.01	10	12.9	13	8.1	15.9	8.5	16	21.2	0	10.4	23.2	11.8	12.6	15.5	13	12.5	36.7	6.4	0
1927	FALSE		High	Unambiguous	AAMQLSELEEEMDQR	[K].AAMQLSELEEEMDQR.[I]	1xTMTpro [N-Term]	1xTMTpro [N-Term]	2.66e-05	7.05e-05	0.854	1	1	1	Q8IZ41	Q8IZ41 [198-212]			Ras and EF-hand domain-containing protein OS=Homo sapiens OX=9606 GN=RASEF PE=1 SV=1	Q8IZ41	0	2084	15	3.6	5.5	9.3	4.6	9.6	3.4	3.7	0	7.1	3.6	9.2	4	8.5	8.2	8.4	4.8	6.5	0
1964	FALSE		High	Unambiguous	AANAAENDFSVSQAEMSSR	[K].AANAAENDFSVSQAEMSSR.[Q]	1xTMTpro [N-Term]	1xTMTpro [N-Term]	5.41e-08	7.05e-05	1.482	1	1	1	Q8NE71	Q8NE71 [276-294]			ATP-binding cassette sub-family F member 1 OS=Homo sapiens OX=9606 GN=ABCF1 PE=1 SV=2	Q8NE71	0	2289.07	19
1965	FALSE		High	Unambiguous	AANAAENDFSVSQAEMSSR	[K].AANAAENDFSVSQAEMSSR.[Q]	1xOxidation [M16]; 1xTMTpro [N-Term]	1xOxidation [M16]; 1xTMTpro [N-Term]	5.59e-09	7.05e-05	1.712	1	1	1	Q8NE71	Q8NE71 [276-294]			ATP-binding cassette sub-family F member 1 OS=Homo sapiens OX=9606 GN=ABCF1 PE=1 SV=2	Q8NE71	0	2305.07	19
1972	FALSE		High	Unambiguous	AANAYGISDPSQISDPVK	[R].AANAYGISDPSQISDPVK.[T]	1xTMTpro [K18]; 1xTMTpro [N-Term]	1xTMTpro [K18]; 1xTMTpro [N-Term]	3.29e-10	7.05e-05	1.999	1	1	2	Q9Y6N7	Q9Y6N7 [636-653]			Roundabout homolog 1 OS=Homo sapiens OX=9606 GN=ROBO1 PE=1 SV=1	Q9Y6N7	0	2441.32	18
1985	FALSE		High	Unambiguous	AANENEPEGKVPSK	[R].AANENEPEGKVPSK.[G]	2xTMTpro [K10; K14]; 1xTMTpro [N-Term]	2xTMTpro [K10; K14]; 1xTMTpro [N-Term]	0.00514473	0.000634885	0.32	1	1	1	Q15398	Q15398 [232-245]			Disks large-associated protein 5 OS=Homo sapiens OX=9606 GN=DLGAP5 PE=1 SV=2	Q15398	1	2382.34	14	59.5	60.2	62.4	46.7	92.5	39.9	14.8	5.7	78.5	9.9	48.8	63.5	60.6	59.5	59	10.6	46.8	0
1986	FALSE		High	Unambiguous	AANENPHHDIR	[K].AANENPHHDIR.[K]	1xTMTpro [N-Term]	1xTMTpro [N-Term]	0.00394643	0.000407342	0.347	1	1	2	Q8N3Z6	Q8N3Z6 [418-428]			Zinc finger CCHC domain-containing protein 7 OS=Homo sapiens OX=9606 GN=ZCCHC7 PE=1 SV=2	Q8N3Z6	0	1577.81	11	15.9	23.2	44	21.2	45.4	10	6.5	0	20.3	8.5	40.5	17.2	21.1	22	31.9	10.6	44.2	0
1987	FALSE		High	Unambiguous	AANFENHSGK	[R].AANFENHSGK.[L]	1xTMTpro [K10]; 1xTMTpro [N-Term]	1xTMTpro [K10]; 1xTMTpro [N-Term]	2.82e-05	7.05e-05	0.848	1	1	1	P18206	P18206 [630-639]			Vinculin OS=Homo sapiens OX=9606 GN=VCL PE=1 SV=4	P18206	0	1682.91	10
2028	FALSE		High	Unambiguous	AANMPDSELFELISENR	[K].AANMPDSELFELISENR.[S]	1xTMTpro [N-Term]	1xTMTpro [N-Term]	7.72e-05	7.05e-05	0.746	1	1	1	Q07864	Q07864 [1021-1037]			DNA polymerase epsilon catalytic subunit A OS=Homo sapiens OX=9606 GN=POLE PE=1 SV=5	Q07864	0	2240.12	17	40.7	10.5	34.4	21	28.6	20.5	27.6	1.9	18.4	21	26.2	24.7	13.7	18.3	16.9	16.5	30	0
2037	FALSE		High	Unambiguous	AANPGCSLEDFVR	[K].AANPGCSLEDFVR.[W]	1xCarbamidomethyl [C6]; 1xTMTpro [N-Term]	1xCarbamidomethyl [C6]; 1xTMTpro [N-Term]	0.0216139	0.00203862	0.173	1	1	1	Q15042	Q15042 [688-700]			Rab3 GTPase-activating protein catalytic subunit OS=Homo sapiens OX=9606 GN=RAB3GAP1 PE=1 SV=3	Q15042	0	1739.87	13	21.6	9.7	15.1	28.3	16.4	32.6	29	4	17.4	29.8	14.7	27.6	15.7	17.4	11.9	29.2	10.7	0
2044	FALSE		High	Unambiguous	AANPVDFLSK	[R].AANPVDFLSK.[A]	1xTMTpro [K10]; 1xTMTpro [N-Term]	1xTMTpro [K10]; 1xTMTpro [N-Term]	0.0427776	0.00398503	0.102	1	1	1	Q8IY81	Q8IY81 [260-269]			pre-rRNA 2'-O-ribose RNA methyltransferase FTSJ3 OS=Homo sapiens OX=9606 GN=FTSJ3 PE=1 SV=2	Q8IY81	0	1669.98	10
2048	FALSE		High	Unambiguous	AANQVEETLHTHLPQTPETNFR	[K].AANQVEETLHTHLPQTPETNFR.[D]	1xTMTpro [N-Term]	1xTMTpro [N-Term]	2.94e-05	7.05e-05	0.844	1	1	1	Q5VZL5	Q5VZL5 [202-223]			Zinc finger MYM-type protein 4 OS=Homo sapiens OX=9606 GN=ZMYM4 PE=1 SV=1	Q5VZL5	0	2837.45	22
2067	FALSE		High	Unambiguous	AANVLLSEQGDVK	[K].AANVLLSEQGDVK.[L]	1xTMTpro [K13]; 1xTMTpro [N-Term]	1xTMTpro [K13]; 1xTMTpro [N-Term]	0.0396372	0.00359512	0.11	1	2	1	Q9P289	Q9P289 [147-159]			Serine/threonine-protein kinase 26 OS=Homo sapiens OX=9606 GN=STK26 PE=1 SV=2	O00506; Q9P289	0	1952.13	13
2073	FALSE		High	Unambiguous	AANVQEPEK	[K].AANVQEPEK.[K]	1xTMTpro [K9]; 1xTMTpro [N-Term]	1xTMTpro [K9]; 1xTMTpro [N-Term]	0.0178011	0.00185975	0.193	1	1	2	P56182	P56182 [447-455]			Ribosomal RNA processing protein 1 homolog A OS=Homo sapiens OX=9606 GN=RRP1 PE=1 SV=1	P56182	0	1593.91	9
2082	FALSE		High	Unambiguous	AAPAEPDFIFR	[R].AAPAEPDFIFR.[A]	1xTMTpro [N-Term]	1xTMTpro [N-Term]	0.0117098	0.00129158	0.236	1	1	1	Q8NCN4	Q8NCN4 [162-172]			E3 ubiquitin-protein ligase RNF169 OS=Homo sapiens OX=9606 GN=RNF169 PE=1 SV=2	Q8NCN4	0	1537.83	11	7.7	8.6	6.7	7.7	6.8	8	4.5	0	4.8	7.1	7	5.7	8.8	5.5	8.1	8.3	4	0
2097	FALSE		High	Unambiguous	AAPAPTASSTININTSTSK	[K].AAPAPTASSTININTSTSK.[F]	1xTMTpro [K19]; 1xTMTpro [N-Term]	1xTMTpro [K19]; 1xTMTpro [N-Term]	3.42e-06	7.05e-05	1.062	1	1	1	Q86Y37	Q86Y37 [103-121]			CDK2-associated and cullin domain-containing protein 1 OS=Homo sapiens OX=9606 GN=CACUL1 PE=1 SV=1	Q86Y37	0	2440.35	19	34.5	59.2	61.8	54.1	54.9	38.9	13.1	0	64.5	11.9	68.3	52.1	45.8	53.4	87	19.1	55.6	0
2101	FALSE		High	Unambiguous	AAPASSAGASDAR	[R].AAPASSAGASDAR.[L]	1xTMTpro [N-Term]	1xTMTpro [N-Term]	2.36e-05	7.05e-05	0.866	1	1	2	Q8NF37	Q8NF37 [10-22]			Lysophosphatidylcholine acyltransferase 1 OS=Homo sapiens OX=9606 GN=LPCAT1 PE=1 SV=2	Q8NF37	0	1435.75	13	159.7	33.7	79.9	69.8	75.5	52	68	5	45.1	27.3	54.9	83.9	50.1	58.7	38.7	19	63	0
2103	FALSE		High	Unambiguous	AAPASTK	[K].AAPASTK.[Q]	1xTMTpro [K7]; 1xTMTpro [N-Term]	1xTMTpro [K7]; 1xTMTpro [N-Term]	0.0606653	0.00538843	0.065	1	1	1	Q14980	Q14980 [2034-2040]			Nuclear mitotic apparatus protein 1 OS=Homo sapiens OX=9606 GN=NUMA1 PE=1 SV=2	Q14980	0	1253.77	7	124.3	153.6	156.2	126.6	181.2	93.4	18.2	5.8	99.6	27.3	149.9	145.4	169.1	120.5	150.5	23.6	134	0
2104	FALSE		High	Unambiguous	AAPAVQTK	[R].AAPAVQTK.[T]	1xTMTpro [K8]; 1xTMTpro [N-Term]	1xTMTpro [K8]; 1xTMTpro [N-Term]	0.0444362	0.00413597	0.098	1	1	1	P55084	P55084 [34-41]			Trifunctional enzyme subunit beta, mitochondrial OS=Homo sapiens OX=9606 GN=HADHB PE=1 SV=3	P55084	0	1393.87	8	83.7	19.7	34.2	27	43.6	17.5	22.4	0	26.6	16.4	30.4	31.4	28.1	32.6	21.6	12.2	29.2	0
2107	FALSE		High	Unambiguous	AAPCIYWLPLTDSQIVQK	[K].AAPCIYWLPLTDSQIVQK.[E]	1xCarbamidomethyl [C4]; 1xTMTpro [K18]; 1xTMTpro [N-Term]	1xCarbamidomethyl [C4]; 1xTMTpro [K18]; 1xTMTpro [N-Term]	4.7e-07	7.05e-05	1.263	1	1	1	Q9UKV3	Q9UKV3 [1220-1237]			Apoptotic chromatin condensation inducer in the nucleus OS=Homo sapiens OX=9606 GN=ACIN1 PE=1 SV=2	Q9UKV3	0	2711.51	18	54.4	53.1	52.6	62.5	51.1	46.8	23.3	0	42.1	21.6	49.4	62	47	37.6	50.6	28.3	38.4	0
2112	FALSE		High	Unambiguous	AAPDITGHK	[K].AAPDITGHK.[R]	1xTMTpro [K9]; 1xTMTpro [N-Term]	1xTMTpro [K9]; 1xTMTpro [N-Term]	0.00133661	0.000114961	0.457	1	1	1	Q9Y639	Q9Y639 [236-244]			Neuroplastin OS=Homo sapiens OX=9606 GN=NPTN PE=1 SV=2	Q9Y639	0	1517.89	9
2115	FALSE		High	Unambiguous	AAPEAK	[K].AAPEAK.[K]	1xTMTpro [K6]; 1xTMTpro [N-Term]	1xTMTpro [K6]; 1xTMTpro [N-Term]	0.0758118	0.00672449	0.041	1	1	1	P19338	P19338 [289-294]			Nucleolin OS=Homo sapiens OX=9606 GN=NCL PE=1 SV=3	P19338	0	1194.73	6	28.5	86.1	104.7	33.9	96.1	14.1	11.8	0	44	9.3	93.4	26.7	62.3	71	76.7	11.4	88.2	0
2125	FALSE		High	Unambiguous	AAPEEPQQRPPEAVAAAPAGTTSSR	[K].AAPEEPQQRPPEAVAAAPAGTTSSR.[V]	1xTMTpro [N-Term]	1xTMTpro [N-Term]	0.029444	0.00288874	0.141	1	1	1	Q96JP5	Q96JP5 [24-48]			E3 ubiquitin-protein ligase ZFP91 OS=Homo sapiens OX=9606 GN=ZFP91 PE=1 SV=1	Q96JP5	0	2793.45	25	17.7	28.2	14.7	13.7	29.9	11	4.9	0	16.4	3.4	12.2	16.5	29.8	15.5	22.3	4.4	14	0
2128	FALSE		High	Unambiguous	AAPEPQQPMELYQPSAESLR	[K].AAPEPQQPMELYQPSAESLR.[Q]	1xTMTpro [N-Term]	1xTMTpro [N-Term]	0.000479371	0.000114961	0.561	1	1	1	Q96BH1	Q96BH1 [214-233]			E3 ubiquitin-protein ligase RNF25 OS=Homo sapiens OX=9606 GN=RNF25 PE=1 SV=1	Q96BH1	0	2546.29	20
2129	FALSE		High	Unambiguous	AAPEPQQPMELYQPSAESLR	[K].AAPEPQQPMELYQPSAESLR.[Q]	1xOxidation [M9]; 1xTMTpro [N-Term]	1xOxidation [M9]; 1xTMTpro [N-Term]	0.00108672	0.000114961	0.478	1	1	1	Q96BH1	Q96BH1 [214-233]			E3 ubiquitin-protein ligase RNF25 OS=Homo sapiens OX=9606 GN=RNF25 PE=1 SV=1	Q96BH1	0	2562.28	20	24.7	32.6	61.2	25.5	51.5	25.5	23.5	0	52.5	15.7	55.9	26.3	28.7	34.1	48.8	25	54.3	0
2135	FALSE		High	Unambiguous	AAPGAEFAPNK	[R].AAPGAEFAPNK.[R]	1xTMTpro [K11]; 1xTMTpro [N-Term]	1xTMTpro [K11]; 1xTMTpro [N-Term]	0.0188694	0.00200231	0.187	1	1	1	Q15233	Q15233 [457-467]			Non-POU domain-containing octamer-binding protein OS=Homo sapiens OX=9606 GN=NONO PE=1 SV=4	Q15233	0	1680.96	11	39.9	30.4	43.2	29.1	34.9	19.1	9.3	0	19.5	9.3	34.1	30.6	31.3	31.8	18.4	9.7	40	0
2136	FALSE		High	Unambiguous	AAPGAEFAPNKR	[R].AAPGAEFAPNKR.[R]	1xTMTpro [K11]; 1xTMTpro [N-Term]	1xTMTpro [K11]; 1xTMTpro [N-Term]	0.0264814	0.00263066	0.152	1	1	3	Q15233	Q15233 [457-468]			Non-POU domain-containing octamer-binding protein OS=Homo sapiens OX=9606 GN=NONO PE=1 SV=4	Q15233	1	1837.06	12	3	6.3	5.7	2.5	6.6	2.6	0	0	2.3	0	4.2	3.5	5.5	3.3	7.5	0	3.3	0
2170	FALSE		High	Unambiguous	AAPLEEMEAPAADAIMSPEEELDGYEPEPLGK	[R].AAPLEEMEAPAADAIMSPEEELDGYEPEPLGK.[R]	1xTMTpro [K32]; 1xTMTpro [N-Term]	1xTMTpro [K32]; 1xTMTpro [N-Term]	2.94e-05	7.05e-05	0.844	1	1	1	Q07820	Q07820 [105-136]			Induced myeloid leukemia cell differentiation protein Mcl-1 OS=Homo sapiens OX=9606 GN=MCL1 PE=1 SV=3	Q07820	0	4007.96	32	24.4	28	64.1	25.2	68.3	21.3	15.8	0	34.5	11.2	63.7	21.6	25.4	33.4	28.7	16.6	58.9	0
2187	FALSE		High	Unambiguous	AAPLVTSGK	[R].AAPLVTSGK.[A]	1xTMTpro [K9]; 1xTMTpro [N-Term]	1xTMTpro [K9]; 1xTMTpro [N-Term]	0.0103135	0.00114473	0.249	1	1	1	Q5T6F2	Q5T6F2 [784-792]			Ubiquitin-associated protein 2 OS=Homo sapiens OX=9606 GN=UBAP2 PE=1 SV=1	Q5T6F2	0	1451.91	9	33.7	27.9	25.3	42.3	33.8	52.3	12.4	4.9	23.5	10.3	27.6	37.5	29.5	27.3	23	8.4	20.9	0
2192	FALSE		High	Unambiguous	AAPNPAK	[R].AAPNPAK.[A]	1xTMTpro [K7]; 1xTMTpro [N-Term]	1xTMTpro [K7]; 1xTMTpro [N-Term]	0.086977	0.0078789	0.026	1	1	1	O95793	O95793 [442-448]			Double-stranded RNA-binding protein Staufen homolog 1 OS=Homo sapiens OX=9606 GN=STAU1 PE=1 SV=2	O95793	0	1276.79	7	51.9	103.5	137.3	54.8	138.8	40.3	12.7	0	100	13.9	127.2	61.8	74.2	80.4	129.4	10.7	132.6	0
2200	FALSE		High	Unambiguous	AAPPPVDEEPESSEVDAAGR	[R].AAPPPVDEEPESSEVDAAGR.[W]	1xTMTpro [N-Term]	1xTMTpro [N-Term]	6.86e-05	7.05e-05	0.758	1	1	1	Q5M775	Q5M775 [781-800]			Cytospin-B OS=Homo sapiens OX=9606 GN=SPECC1 PE=1 SV=1	Q5M775	0	2327.13	20	13.4	16.3	17.4	9.5	19.7	8.6	3.9	0	19.7	4.2	19.6	9.5	18.4	10.1	11.8	3.3	11.8	0
2209	FALSE		High	Unambiguous	AAPQSPSVPK	[K].AAPQSPSVPK.[K]	1xTMTpro [K10]; 1xTMTpro [N-Term]	1xTMTpro [K10]; 1xTMTpro [N-Term]	0.020792	0.00203862	0.177	1	1	1	O75694	O75694 [988-997]			Nuclear pore complex protein Nup155 OS=Homo sapiens OX=9606 GN=NUP155 PE=1 SV=1	O75694	0	1589.95	10
2216	FALSE		High	Unambiguous	AAPRPAPVAQPPAAAPPSAVGSSAAAPR	[R].AAPRPAPVAQPPAAAPPSAVGSSAAAPR.[Q]	1xTMTpro [N-Term]	1xTMTpro [N-Term]	1.66e-06	7.05e-05	1.135	1	2	1	Q9Y6H1	Q9Y6H1 [24-51]			Coiled-coil-helix-coiled-coil-helix domain-containing protein 2 OS=Homo sapiens OX=9606 GN=CHCHD2 PE=1 SV=1	Q5T1J5; Q9Y6H1	0	2837.57	28	33.3	116.8	57.3	45.8	148.6	39.8	12.1	0	50.7	19.7	63.2	38.7	112.4	65.3	79.7	15.1	55	0
2231	FALSE		High	Unambiguous	AAPTAASDQPDSAATTEK	[R].AAPTAASDQPDSAATTEK.[A]	1xTMTpro [K18]; 1xTMTpro [N-Term]	1xTMTpro [K18]; 1xTMTpro [N-Term]	1.77e-08	7.05e-05	1.595	1	1	2	Q9BRP8	Q9BRP8 [133-150]			Partner of Y14 and mago OS=Homo sapiens OX=9606 GN=PYM1 PE=1 SV=1	Q9BRP8	0	2340.22	18	56.3	126.8	53.8	102.6	96.8	147.5	21.8	10.5	89.3	28.3	71.3	109.8	175.6	71.5	106.9	19.6	53	0
2239	FALSE		High	Unambiguous	AAPTSAPPSK	[R].AAPTSAPPSK.[S]	1xTMTpro [K10]; 1xTMTpro [N-Term]	1xTMTpro [K10]; 1xTMTpro [N-Term]	0.0138217	0.00159516	0.219	1	1	1	Q13123	Q13123 [45-54]			Protein Red OS=Homo sapiens OX=9606 GN=IK PE=1 SV=3	Q13123	0	1534.91	10
2276	FALSE		High	Unambiguous	AAQALSVQDK	[K].AAQALSVQDK.[G]	1xTMTpro [K10]; 1xTMTpro [N-Term]	1xTMTpro [K10]; 1xTMTpro [N-Term]	0.00944493	0.00102521	0.258	1	1	1	P41440	P41440 [480-489]			Reduced folate transporter OS=Homo sapiens OX=9606 GN=SLC19A1 PE=1 SV=3	P41440	0	1638.97	10
2280	FALSE		High	Unambiguous	AAQAQLSEAK	[R].AAQAQLSEAK.[E]	1xTMTpro [K10]; 1xTMTpro [N-Term]	1xTMTpro [K10]; 1xTMTpro [N-Term]	0.000367284	7.05e-05	0.588	1	1	1	Q9NWB7	Q9NWB7 [320-329]			Intraflagellar transport protein 57 homolog OS=Homo sapiens OX=9606 GN=IFT57 PE=1 SV=1	Q9NWB7	0	1624.95	10	65.7	134.8	200.3	113.2	200.4	142.5	36.8	0	183.5	25.2	188.1	117.7	123.8	140.8	165.5	27.7	155.3	0
2281	FALSE		High	Unambiguous	AAQASDLEK	[K].AAQASDLEK.[I]	1xTMTpro [K9]; 1xTMTpro [N-Term]	1xTMTpro [K9]; 1xTMTpro [N-Term]	0.000346175	7.05e-05	0.594	1	1	1	P37837	P37837 [278-286]			Transaldolase OS=Homo sapiens OX=9606 GN=TALDO1 PE=1 SV=2	P37837	0	1540.88	9	13.7	9.9	7.3	8.2	8.6	6.7	11.7	0	4.5	5.6	6.4	9.1	8.2	7.6	7.6	9.1	9.3	0
2286	FALSE		High	Unambiguous	AAQDLCEEALR	[R].AAQDLCEEALR.[H]	1xCarbamidomethyl [C6]; 1xTMTpro [N-Term]	1xCarbamidomethyl [C6]; 1xTMTpro [N-Term]	1.29e-05	7.05e-05	0.927	1	1	2	O94906	O94906 [693-703]			Pre-mRNA-processing factor 6 OS=Homo sapiens OX=9606 GN=PRPF6 PE=1 SV=1	O94906	0	1579.81	11	179.3	32.4	104.1	62.6	111.1	55.1	61.4	3.1	65.2	45.9	76.9	83.6	43.1	68.8	38.1	46.6	86.6	0
2288	FALSE		High	Unambiguous	AAQDIKDEEPGDLGRPKPECEGYDPNALYCICR	[K].AAQDIKDEEPGDLGRPKPECEGYDPNALYCICR.[Q]	3xCarbamidomethyl [C20; C30; C32]; 2xTMTpro [K6; K17]; 1xTMTpro [N-Term]	3xCarbamidomethyl [C20; C30; C32]; 2xTMTpro [K6; K17]; 1xTMTpro [N-Term]	4.49e-05	7.05e-05	0.801	1	1	1	Q9BTC0	Q9BTC0 [242-274]			Death-inducer obliterator 1 OS=Homo sapiens OX=9606 GN=DIDO1 PE=1 SV=5	Q9BTC0	1	4749.35	33
2289	FALSE		High	Unambiguous	AAQDRDQIYR	[R].AAQDRDQIYR.[R]	1xTMTpro [N-Term]	1xTMTpro [N-Term]	0.00115293	0.000114961	0.472	1	1	1	P62995	P62995 [252-261]			Transformer-2 protein homolog beta OS=Homo sapiens OX=9606 GN=TRA2B PE=1 SV=1	P62995	1	1539.82	10	102.2	102	151.2	76.8	146.9	47	54.7	6.6	136.2	48.3	151.7	86.6	98	100.8	186.6	46.8	125.5	0
2297	FALSE		High	Unambiguous	AAQEAASQEQAQQALER	[R].AAQEAASQEQAQQALER.[T]	1xTMTpro [N-Term]	1xTMTpro [N-Term]	2.85e-05	7.05e-05	0.847	1	1	1	Q8WY91	Q8WY91 [157-173]			Peroxynitrite isomerase THAP4 OS=Homo sapiens OX=9606 GN=THAP4 PE=1 SV=2	Q8WY91	0	2133.09	17	0	3.9	6.7	0	4.7	2.5	0	0	2.6	3.2	0	3.8	3.2	2.4	0	0	5.3	0
2301	FALSE		High	Unambiguous	AAQEEYVK	[K].AAQEEYVK.[R]	1xTMTpro [K8]; 1xTMTpro [N-Term]	1xTMTpro [K8]; 1xTMTpro [N-Term]	0.00266308	0.000262789	0.387	1	1	1	P04075	P04075 [323-330]			Fructose-bisphosphate aldolase A OS=Homo sapiens OX=9606 GN=ALDOA PE=1 SV=2	P04075	0	1545.88	8	131.3	48.5	71.1	57.8	74.5	44.4	58.7	3.7	70.9	33.2	56.2	82.6	62.6	60.7	57.4	40	56	0
2309	FALSE		High	Unambiguous	AAQELQEGQR	[K].AAQELQEGQR.[C]	1xTMTpro [N-Term]	1xTMTpro [N-Term]	0.000670352	0.000114961	0.527	1	1	1	P35520	P35520 [360-369]			Cystathionine beta-synthase OS=Homo sapiens OX=9606 GN=CBS PE=1 SV=2	P35520	0	1433.77	10	4.7	1.9	9.6	5	7.9	4	5.5	0	8.9	6.5	8.4	5.8	3.4	5.6	4.1	2.7	5.4	0
2311	FALSE		High	Unambiguous	AAQEQVLNASR	[K].AAQEQVLNASR.[A]	1xTMTpro [N-Term]	1xTMTpro [N-Term]	8.61e-05	7.05e-05	0.735	1	1	1	Q99543	Q99543 [608-618]			DnaJ homolog subfamily C member 2 OS=Homo sapiens OX=9606 GN=DNAJC2 PE=1 SV=4	Q99543	0	1490.82	11	9.4	7.2	8.8	6.3	5.1	9.9	5.5	0	4.7	6.1	6.6	10.2	6.8	8	5.2	3.9	7.1	0
2313	FALSE		High	Unambiguous	AAQEVK	[K].AAQEVK.[L]	1xTMTpro [K6]; 1xTMTpro [N-Term]	1xTMTpro [K6]; 1xTMTpro [N-Term]	0.0779338	0.00705814	0.038	1	1	1	Q99590	Q99590 [1383-1388]			Protein SCAF11 OS=Homo sapiens OX=9606 GN=SCAF11 PE=1 SV=2	Q99590	0	1253.77	6	54.1	60.1	56.5	34	88.4	25.3	10.7	0	37.9	10.7	47.4	34.8	53	39.6	40.1	14.2	45.2	0
2324	FALSE		High	Unambiguous	AAQHDLPASEGEVWSMPVPVER	[K].AAQHDLPASEGEVWSMPVPVER.[R]	1xTMTpro [N-Term]	1xTMTpro [N-Term]	8.06e-06	7.05e-05	0.975	1	1	1	O75449	O75449 [85-106]			Katanin p60 ATPase-containing subunit A1 OS=Homo sapiens OX=9606 GN=KATNA1 PE=1 SV=1	O75449	0	2709.36	22	31.3	29.9	52.3	31.6	38.4	26.1	24.1	3.6	47.6	25.1	41.3	33.3	27.6	32.2	41.5	32.8	36.7	0
2339	FALSE		High	Unambiguous	AAQLAESK	[R].AAQLAESK.[T]	1xTMTpro [K8]; 1xTMTpro [N-Term]	1xTMTpro [K8]; 1xTMTpro [N-Term]	0.00109749	0.000114961	0.477	1	1	2	Q7Z5K2	Q7Z5K2 [1046-1053]			Wings apart-like protein homolog OS=Homo sapiens OX=9606 GN=WAPL PE=1 SV=1	Q7Z5K2	0	1425.86	8	74	112.3	163.5	87.5	128.7	74.2	43.8	0	129.5	54.2	142.6	89.1	98.2	118	154.4	43.4	110.1	0
2348	FALSE		High	Unambiguous	AAQLIGTCSQNVAAIQEQVLGLGALR	[R].AAQLIGTCSQNVAAIQEQVLGLGALR.[K]	1xCarbamidomethyl [C8]; 1xTMTpro [N-Term]	1xCarbamidomethyl [C8]; 1xTMTpro [N-Term]	3.17e-08	7.05e-05	1.536	1	1	1	Q9NZL4	Q9NZL4 [165-190]			Hsp70-binding protein 1 OS=Homo sapiens OX=9606 GN=HSPBP1 PE=1 SV=2	Q9NZL4	0	2985.65	26	19.2	24.1	47.1	18.7	35.5	15.7	18	0	46.5	12	47.3	16.3	17.1	12	50.2	7.9	40.5	0
2355	FALSE		High	Unambiguous	AAQLQHSEK	[R].AAQLQHSEK.[M]	1xTMTpro [K9]; 1xTMTpro [N-Term]	1xTMTpro [K9]; 1xTMTpro [N-Term]	0.000769588	0.000114961	0.513	1	1	1	Q16204	Q16204 [278-286]			Coiled-coil domain-containing protein 6 OS=Homo sapiens OX=9606 GN=CCDC6 PE=1 SV=2	Q16204	0	1619.94	9	33.5	51.5	48.3	39.2	57	43.1	12.5	2.2	55.7	22.7	61.8	46.3	64.3	46.6	60.3	10.8	41.9	0
2364	FALSE		High	Unambiguous	AAQMHSGYQR	[R].AAQMHSGYQR.[R]	1xTMTpro [N-Term]	1xTMTpro [N-Term]	0.00043008	0.000114961	0.572	1	1	5	Q96PK6	Q96PK6 [658-667]			RNA-binding protein 14 OS=Homo sapiens OX=9606 GN=RBM14 PE=1 SV=2	Q96PK6	0	1452.73	10	474.5	897.9	541.4	614.2	906.8	423.2	173.7	18.4	309.8	83.4	664	770.7	938.4	589.2	532.3	115.1	580.1	0
2365	FALSE		High	Unambiguous	AAQMHSGYQR	[R].AAQMHSGYQR.[R]	1xOxidation [M4]; 1xTMTpro [N-Term]	1xOxidation [M4]; 1xTMTpro [N-Term]	0.000550354	0.000114961	0.547	1	1	4	Q96PK6	Q96PK6 [658-667]			RNA-binding protein 14 OS=Homo sapiens OX=9606 GN=RBM14 PE=1 SV=2	Q96PK6	0	1468.73	10	118.1	195	142.1	185.6	259.5	113	73.3	7	85.8	70.4	146.1	183.9	209.7	111.8	155.2	94.6	165.2	0
2372	FALSE		High	Unambiguous	AAQPGSGK	[K].AAQPGSGK.[G]	1xTMTpro [K8]; 1xTMTpro [N-Term]	1xTMTpro [K8]; 1xTMTpro [N-Term]	0.0107246	0.0011805	0.245	1	1	2	P05455	P05455 [345-352]			Lupus La protein OS=Homo sapiens OX=9606 GN=SSB PE=1 SV=2	P05455	0	1323.79	8	124.3	150	113.1	115	111.5	90.6	95.4	8.8	164.2	70.7	117.7	101.7	161.4	114.9	178.6	61.3	108	0
2374	FALSE		High	Unambiguous	AAQQAASSSGQGQQAQTPTGK	[K].AAQQAASSSGQGQQAQTPTGK.[Q]	1xTMTpro [K21]; 1xTMTpro [N-Term]	1xTMTpro [K21]; 1xTMTpro [N-Term]	9.31e-08	7.05e-05	1.427	1	1	1	P48729	P48729 [305-325]			Casein kinase I isoform alpha OS=Homo sapiens OX=9606 GN=CSNK1A1 PE=1 SV=2	P48729	0	2610.37	21	107.5	30.2	59.6	34.3	67	38.3	53.7	2.2	40	29	49.2	56.6	39.9	46.9	32.5	24.4	50.6	0
2377	FALSE		High	Unambiguous	AAQQLQQEGGLGPPPPPPPSPR	[K].AAQQLQQEGGLGPPPPPPPSPR.[R]	1xTMTpro [N-Term]	1xTMTpro [N-Term]	1.89e-07	7.05e-05	1.355	1	1	1	Q9H2Z4	Q9H2Z4 [252-273]			Homeobox protein Nkx-2.4 OS=Homo sapiens OX=9606 GN=NKX2-4 PE=1 SV=3	Q9H2Z4	0	2523.36	22	20.4	25.7	16.6	26.8	22.9	25	7.2	2.2	13.2	8.7	16.5	32.4	29.2	15.2	24.7	11.3	16.2	0
2379	FALSE		High	Unambiguous	AAQQQEEQEEKEEEDDEQTLHR	[K].AAQQQEEQEEKEEEDDEQTLHR.[A]	1xTMTpro [K11]; 1xTMTpro [N-Term]	1xTMTpro [K11]; 1xTMTpro [N-Term]	0.0138217	0.00159516	0.219	1	1	1	P78318	P78318 [296-317]			Immunoglobulin-binding protein 1 OS=Homo sapiens OX=9606 GN=IGBP1 PE=1 SV=1	P78318	1	3307.58	22	8.8	8.4	7	12.9	9.5	11.4	8.9	0	8.4	11	7.2	14.5	7.1	7.8	7.6	19.9	9.1	0
2390	FALSE		High	Unambiguous	AAQSGPSERPGPPQR	[R].AAQSGPSERPGPPQR.[A]	1xTMTpro [N-Term]	1xTMTpro [N-Term]	0.000946629	0.000114961	0.492	1	1	1	Q13444	Q13444 [737-751]			Disintegrin and metalloproteinase domain-containing protein 15 OS=Homo sapiens OX=9606 GN=ADAM15 PE=1 SV=4	Q13444	0	1838.98	15	17.3	18.5	15.9	29.3	18.1	36.4	12.7	2.6	22.3	21.6	19.8	33.7	17.7	16.3	14.5	27.5	12.5	0
2395	FALSE		High	Unambiguous	AAQSNENLSDSQQEPPK	[K].AAQSNENLSDSQQEPPK.[S]	1xTMTpro [K17]; 1xTMTpro [N-Term]	1xTMTpro [K17]; 1xTMTpro [N-Term]	1.48e-07	7.05e-05	1.38	1	1	2	P49750	P49750 [895-911]			YLP motif-containing protein 1 OS=Homo sapiens OX=9606 GN=YLPM1 PE=1 SV=4	P49750	0	2451.26	17
2406	FALSE		High	Unambiguous	AAQVEK	[K].AAQVEK.[E]	1xTMTpro [K6]; 1xTMTpro [N-Term]	1xTMTpro [K6]; 1xTMTpro [N-Term]	0.0684793	0.00629404	0.052	1	1	1	Q8TCY9	Q8TCY9 [504-509]			Up-regulator of cell proliferation OS=Homo sapiens OX=9606 GN=URGCP PE=1 SV=2	Q8TCY9	0	1253.77	6	44.1	16.1	38.7	31.9	31.9	33.2	29.5	0	25.5	17.8	32.4	33.1	26	29	20.4	17.9	40.4	0
2411	FALSE		High	Unambiguous	AAQVHAESLQQVVQSQR	[K].AAQVHAESLQQVVQSQR.[E]	1xTMTpro [N-Term]	1xTMTpro [N-Term]	5.58e-05	7.05e-05	0.779	1	1	1	Q5VT06	Q5VT06 [1405-1421]			Centrosome-associated protein 350 OS=Homo sapiens OX=9606 GN=CEP350 PE=1 SV=1	Q5VT06	0	2183.19	17	12.5	17.5	15.7	24.6	21.3	17.9	19.6	0	21.7	26.2	13.1	18.6	18.7	20	14.5	19.8	15.5	0
2521	FALSE		High	Unambiguous	AASAAGAAGSAGGSSGAAGAAGGGAGAGTRPGDGGTASAGAAGPGAATK	[R].AASAAGAAGSAGGSSGAAGAAGGGAGAGTRPGDGGTASAGAAGPGAATK.[A]	1xTMTpro [K49]; 1xTMTpro [N-Term]	1xTMTpro [K49]; 1xTMTpro [N-Term]	5.6e-10	7.05e-05	1.945	1	1	2	Q9UKY7	Q9UKY7 [28-76]			Protein CDV3 homolog OS=Homo sapiens OX=9606 GN=CDV3 PE=1 SV=1	Q9UKY7	0	4278.13	49	55.4	154.2	72.4	102.6	108.1	164.7	10.7	6.8	87.1	10.1	88.5	141.9	205.5	93.4	105	3.8	79	0
2522	FALSE		High	Unambiguous	AASAAGVPLEASGEQVR	[K].AASAAGVPLEASGEQVR.[L]	1xTMTpro [N-Term]	1xTMTpro [N-Term]	2.04e-05	7.05e-05	0.881	1	1	1	Q9Y4F5	Q9Y4F5 [369-385]			Centrosomal protein of 170 kDa protein B OS=Homo sapiens OX=9606 GN=CEP170B PE=1 SV=4	Q9Y4F5	0	1917.04	17
2527	FALSE		High	Unambiguous	AASAATAAPTATPAAQESGTIPK	[R].AASAATAAPTATPAAQESGTIPK.[K]	1xTMTpro [K23]; 1xTMTpro [N-Term]	1xTMTpro [K23]; 1xTMTpro [N-Term]	0.000155666	7.05e-05	0.675	1	1	2	O00116	O00116 [63-85]			Alkyldihydroxyacetonephosphate synthase, peroxisomal OS=Homo sapiens OX=9606 GN=AGPS PE=1 SV=1	O00116	0	2691.48	23	204	69.7	131.4	75.3	122.7	77.6	100.8	9.6	101.7	86.3	115.8	100.3	104.9	96.5	69.2	70.4	115.4	2.2
2529	FALSE		High	Unambiguous	AASADSTTEGTPADGFTVLSTK	[K].AASADSTTEGTPADGFTVLSTK.[S]	1xTMTpro [K22]; 1xTMTpro [N-Term]	1xTMTpro [K22]; 1xTMTpro [N-Term]	5.61e-07	7.05e-05	1.245	1	1	7	O75367	O75367 [168-189]			Core histone macro-H2A.1 OS=Homo sapiens OX=9606 GN=MACROH2A1 PE=1 SV=4	O75367	0	2735.42	22	104	31.6	86.3	54.7	100.2	35.6	57.2	2.4	59.5	50.6	64.5	67.5	47.9	59	39.5	57.1	81.2	0
2535	FALSE		High	Unambiguous	AASAGQEPLHNEELAGAGR	[R].AASAGQEPLHNEELAGAGR.[V]	1xTMTpro [N-Term]	1xTMTpro [N-Term]	1.6e-09	7.05e-05	1.839	1	1	2	Q96HY6	Q96HY6 [28-46]			DDRGK domain-containing protein 1 OS=Homo sapiens OX=9606 GN=DDRGK1 PE=1 SV=2	Q96HY6	0	2182.12	19	34.8	68.6	44.6	27	44.8	33.2	8.3	0	58	14	34.4	33.1	52.1	31.7	49.9	18	35	0
2576	FALSE		High	Unambiguous	AASDIAMTELPPTHPIR	[K].AASDIAMTELPPTHPIR.[L]	1xTMTpro [N-Term]	1xTMTpro [N-Term]	0.000187767	7.05e-05	0.656	1	1	2	P62258	P62258 [154-170]			14-3-3 protein epsilon OS=Homo sapiens OX=9606 GN=YWHAE PE=1 SV=1	P62258	0	2124.14	17	24.7	13.6	29.8	25.5	24.3	17.8	28.9	3.9	24.8	40.3	21.7	22.4	20.8	22.6	22.3	35.5	21	0
2579	FALSE		High	Unambiguous	AASDIWKPVLSIDTEPR	[K].AASDIWKPVLSIDTEPR.[K]	1xTMTpro [K7]; 1xTMTpro [N-Term]	1xTMTpro [K7]; 1xTMTpro [N-Term]	1.02e-06	7.05e-05	1.184	1	1	1	Q96JM3	Q96JM3 [510-526]			Chromosome alignment-maintaining phosphoprotein 1 OS=Homo sapiens OX=9606 GN=CHAMP1 PE=1 SV=2	Q96JM3	0	2506.42	17	65.7	85.1	67.9	40.5	82.5	35.1	20.3	0	72	19.5	65.3	43.9	76.6	42.7	84.8	22.9	51.6	0
2584	FALSE		High	Unambiguous	AASDYAGK	[R].AASDYAGK.[Q]	1xTMTpro [K8]; 1xTMTpro [N-Term]	1xTMTpro [K8]; 1xTMTpro [N-Term]	0.00229759	0.000262789	0.402	1	1	1	P28340	P28340 [890-897]			DNA polymerase delta catalytic subunit OS=Homo sapiens OX=9606 GN=POLD1 PE=1 SV=2	P28340	0	1390.78	8	26.4	8.2	21.1	16.2	16.5	15.7	16.8	0	11.4	17	14.9	15.7	11.3	12.6	11.7	14.8	20.8	0
2593	FALSE		High	Unambiguous	AASEFESSEGVFLFPELR	[R].AASEFESSEGVFLFPELR.[I]	1xTMTpro [N-Term]	1xTMTpro [N-Term]	5.78e-07	7.05e-05	1.242	1	1	2	O94985	O94985 [666-683]			Calsyntenin-1 OS=Homo sapiens OX=9606 GN=CLSTN1 PE=1 SV=1	O94985	0	2319.18	18	12.9	14.2	14.8	15.3	23.3	18.8	5.2	0	18.6	5.5	14.2	17.2	13.1	10.3	18.6	5	11.8	0
2672	FALSE		High	Unambiguous	AASIFGGAKPVDTAAR	[R].AASIFGGAKPVDTAAR.[E]	1xTMTpro [K9]; 1xTMTpro [N-Term]	1xTMTpro [K9]; 1xTMTpro [N-Term]	9.35e-06	7.05e-05	0.96	1	1	6	P23588	P23588 [357-372]			Eukaryotic translation initiation factor 4B OS=Homo sapiens OX=9606 GN=EIF4B PE=1 SV=2	P23588	0	2140.24	16	8	15.7	7.4	13.4	11.9	13.9	3.6	0	11.1	4.6	9.9	21.9	20.1	10	11.3	3.9	8.8	0
2694	FALSE		High	Unambiguous	AASLTEDRDR	[K].AASLTEDRDR.[G]	1xTMTpro [N-Term]	1xTMTpro [N-Term]	0.0910188	0.00837352	0.021	1	1	1	Q04637	Q04637 [1207-1216]			Eukaryotic translation initiation factor 4 gamma 1 OS=Homo sapiens OX=9606 GN=EIF4G1 PE=1 SV=4	Q04637	1	1437.76	10	60.9	35.9	92.7	43.4	65.3	44	47.1	3	76	29.9	84.1	52.4	45.9	50.9	55.2	25.3	67.4	0
2699	FALSE		High	Unambiguous	AASIYSSWAEEQR	[R].AASIYSSWAEEQR.[H]	1xTMTpro [N-Term]	1xTMTpro [N-Term]	1.83e-05	7.05e-05	0.892	1	1	1	Q92538	Q92538 [1509-1521]			Golgi-specific brefeldin A-resistance guanine nucleotide exchange factor 1 OS=Homo sapiens OX=9606 GN=GBF1 PE=1 SV=2	Q92538	0	1801.9	13	17.1	11.8	37	22.3	24	12.3	10.1	0	30.4	15.6	25.1	15.8	14.9	15.1	18.2	17.2	21.8	0
2766	FALSE		High	Unambiguous	AASSAAQGAFQGN	[R].AASSAAQGAFQGN.[-]	1xTMTpro [N-Term]	1xTMTpro [N-Term]	9.82e-06	7.05e-05	0.955	1	1	1	O15127	O15127 [317-329]			Secretory carrier-associated membrane protein 2 OS=Homo sapiens OX=9606 GN=SCAMP2 PE=1 SV=2	O15127	0	1483.75	13	84	88.2	58	74.7	65.4	79.4	27	5.3	66.6	17.9	70.8	85.7	85.4	60.2	65.8	17.1	57.8	0
2779	FALSE		High	Unambiguous	AASSPSNPAALPVASDSSPMGSK	[K].AASSPSNPAALPVASDSSPMGSK.[T]	1xTMTpro [K23]; 1xTMTpro [N-Term]	1xTMTpro [K23]; 1xTMTpro [N-Term]	0.000374603	7.05e-05	0.586	1	1	1	Q7Z5J4	Q7Z5J4 [1105-1127]			Retinoic acid-induced protein 1 OS=Homo sapiens OX=9606 GN=RAI1 PE=1 SV=2	Q7Z5J4	0	2737.43	23	60.1	75.6	49.2	97.3	66.8	81.9	78.6	10.4	76.3	178.4	42.7	82.2	73.3	50.7	56.9	89.3	35.2	0
2783	FALSE		High	Unambiguous	AASSSK	[K].AASSSK.[A]	1xTMTpro [K6]; 1xTMTpro [N-Term]	1xTMTpro [K6]; 1xTMTpro [N-Term]	0.0893821	0.00820084	0.023	1	1	3	P20810	P20810 [679-684]			Calpastatin OS=Homo sapiens OX=9606 GN=CAST PE=1 SV=4	P20810	0	1158.7	6	46	59.5	37	32.7	44.9	41	24.8	0	49.1	24.9	45.1	45.7	50	35.2	40.2	23.3	30.4	0
2796	FALSE		High	Unambiguous	AASTDLGAGETVVGK	[K].AASTDLGAGETVVGK.[V]	1xTMTpro [K15]; 1xTMTpro [N-Term]	1xTMTpro [K15]; 1xTMTpro [N-Term]	0.00461809	0.000543356	0.331	1	1	1	Q15032	Q15032 [971-985]			R3H domain-containing protein 1 OS=Homo sapiens OX=9606 GN=R3HDM1 PE=1 SV=3	Q15032	0	1984.12	15	32.4	38.2	41	34.8	39.2	43.6	18.5	2.9	45.9	32.1	34.5	37.8	42.1	39	45.5	25	40.5	0
2797	FALSE		High	Unambiguous	AASTEADK	[R].AASTEADK.[R]	1xTMTpro [K8]; 1xTMTpro [N-Term]	1xTMTpro [K8]; 1xTMTpro [N-Term]	0.00202157	0.000167383	0.415	1	1	1	Q9BYT8	Q9BYT8 [120-127]			Neurolysin, mitochondrial OS=Homo sapiens OX=9606 GN=NLN PE=1 SV=1	Q9BYT8	0	1400.79	8
2833	FALSE		High	Unambiguous	AASWESQR	[K].AASWESQR.[A]	1xTMTpro [N-Term]	1xTMTpro [N-Term]	0.0665969	0.00611696	0.055	1	1	1	Q15361	Q15361 [175-182]			Transcription termination factor 1 OS=Homo sapiens OX=9606 GN=TTF1 PE=1 SV=3	Q15361	0	1238.64	8	25.4	35.1	37.2	27.6	45.7	18.3	11.3	3.4	13.8	8.7	40	19.5	25	30.4	26	12	36.3	0
2838	FALSE		High	Unambiguous	AASYTEEDENHTAK	[K].AASYTEEDENHTAK.[D]	1xTMTpro [K14]; 1xTMTpro [N-Term]	1xTMTpro [K14]; 1xTMTpro [N-Term]	3.35e-06	7.05e-05	1.064	1	1	2	Q14126	Q14126 [780-793]			Desmoglein-2 OS=Homo sapiens OX=9606 GN=DSG2 PE=1 SV=2	Q14126	0	2174.09	14	31.3	32.4	21.6	29	29.1	57.6	9.3	3.6	31.3	12.7	27.1	34.8	34.9	18.6	34	11.7	19.2	0
2843	FALSE		High	Unambiguous	AATAGPPNAR	[R].AATAGPPNAR.[Q]	1xTMTpro [N-Term]	1xTMTpro [N-Term]	0.0140937	0.00162956	0.217	1	1	1	Q9UPT8	Q9UPT8 [1015-1024]			Zinc finger CCCH domain-containing protein 4 OS=Homo sapiens OX=9606 GN=ZC3H4 PE=1 SV=3	Q9UPT8	0	1229.69	10	15.4	21.9	24.6	14.4	19.7	14.6	4.6	0	19.4	3.1	21	15.3	21.6	14.6	17.2	3.7	13.3	0
2864	FALSE		High	Unambiguous	AATDAQDANQCCTSCEDNAPATSYCVECSEPLCETCVEAHQR	[K].AATDAQDANQCCTSCEDNAPATSYCVECSEPLCETCVEAHQR.[V]	7xCarbamidomethyl [C11; C12; C15; C25; C28; C33; C36]; 1xTMTpro [N-Term]	7xCarbamidomethyl [C11; C12; C15; C25; C28; C33; C36]; 1xTMTpro [N-Term]	0.000231001	7.05e-05	0.635	1	1	2	Q13263	Q13263 [142-183]			Transcription intermediary factor 1-beta OS=Homo sapiens OX=9606 GN=TRIM28 PE=1 SV=5	Q13263	0	5170.09	42	21.7	27.7	20.8	18.5	16.7	9.2	4	0	16	0	21.9	18	16.2	17	31.8	0	17.8	0
2883	FALSE		High	Unambiguous	AATEELLANK	[R].AATEELLANK.[I]	1xTMTpro [K10]; 1xTMTpro [N-Term]	1xTMTpro [K10]; 1xTMTpro [N-Term]	0.0407879	0.00365236	0.107	1	1	1	P82094	P82094 [816-825]			TATA element modulatory factor OS=Homo sapiens OX=9606 GN=TMF1 PE=1 SV=2	P82094	0	1667.98	10
2888	FALSE		High	Unambiguous	AATENIPVVR	[R].AATENIPVVR.[R]	1xTMTpro [N-Term]	1xTMTpro [N-Term]	0.0205913	0.00203862	0.178	1	1	1	Q6P1J9	Q6P1J9 [78-87]			Parafibromin OS=Homo sapiens OX=9606 GN=CDC73 PE=1 SV=1	Q6P1J9	0	1373.81	10	17.3	9.1	12.4	8.7	17.5	8.9	11.7	0	10.7	9.4	9.8	14.2	9	11.3	8.8	10	10.5	0
2889	FALSE		High	Unambiguous	AATEQEPLEGTEQTLDAEEEQEESEEAACGSK	[K].AATEQEPLEGTEQTLDAEEEQEESEEAACGSK.[K]	1xCarbamidomethyl [C29]; 1xTMTpro [K32]; 1xTMTpro [N-Term]	1xCarbamidomethyl [C29]; 1xTMTpro [K32]; 1xTMTpro [N-Term]	4.41e-09	7.05e-05	1.736	1	1	1	Q9ULW3	Q9ULW3 [9-40]			Activator of basal transcription 1 OS=Homo sapiens OX=9606 GN=ABT1 PE=1 SV=1	Q9ULW3	0	4103.89	32	82.8	55.7	99.1	36.3	82.8	25.1	19.2	0	49.1	11.9	93.3	45.9	55.9	63.2	74	18.2	79.6	0
2891	FALSE		High	Unambiguous	AATEVSK	[K].AATEVSK.[E]	1xTMTpro [K7]; 1xTMTpro [N-Term]	1xTMTpro [K7]; 1xTMTpro [N-Term]	0.0117098	0.00129158	0.236	1	1	2	Q02952	Q02952 [876-882]			A-kinase anchor protein 12 OS=Homo sapiens OX=9606 GN=AKAP12 PE=1 SV=4	Q02952	0	1313.79	7	20.5	25.5	18.2	17.8	22.4	21.5	18.6	2	28.7	24.4	23.4	25.4	27.3	19.6	22.5	23.2	12.6	0
2903	FALSE		High	Unambiguous	AATGEEVSAEDLGGADLHCR	[K].AATGEEVSAEDLGGADLHCR.[K]	1xCarbamidomethyl [C19]; 1xTMTpro [N-Term]	1xCarbamidomethyl [C19]; 1xTMTpro [N-Term]	9.21e-11	7.05e-05	2.128	1	1	1	Q9HCC0	Q9HCC0 [249-268]			Methylcrotonoyl-CoA carboxylase beta chain, mitochondrial OS=Homo sapiens OX=9606 GN=MCCC2 PE=1 SV=1	Q9HCC0	0	2362.13	20	76.9	10.3	21.4	16.5	22.3	18.6	23.1	0	20	10.9	11.8	22.4	16.6	17.1	12.4	11.4	14.9	0
2913	FALSE		High	Unambiguous	AATHAEKELQNDMTDEK	[K].AATHAEKELQNDMTDEK.[S]	2xTMTpro [K7; K17]; 1xTMTpro [N-Term]	2xTMTpro [K7; K17]; 1xTMTpro [N-Term]	1.26e-06	7.05e-05	1.163	1	1	1	O75691	O75691 [766-782]			Small subunit processome component 20 homolog OS=Homo sapiens OX=9606 GN=UTP20 PE=1 SV=3	O75691	1	2843.5	17	39.1	14.8	23.6	15.3	27.7	15.2	21.3	0	18.8	17.2	20	27.4	18.2	18.6	17.3	21.3	23.2	0
2916	FALSE		High	Unambiguous	AATHGLMLGALQGDGPLPAELEELR	[R].AATHGLMLGALQGDGPLPAELEELR.[N]	1xTMTpro [N-Term]	1xTMTpro [N-Term]	5.8e-05	7.05e-05	0.775	1	1	1	Q96GQ5	Q96GQ5 [381-405]			RUS family member 1 OS=Homo sapiens OX=9606 GN=RUSF1 PE=1 SV=2	Q96GQ5	0	2863.53	25	29.5	17.4	19.4	31.7	19.7	34.3	50.7	5.4	30.4	71.1	19.4	36.6	20.4	24.1	16.9	73.5	15.8	2.6
2926	FALSE		High	Unambiguous	AATLAQELEK	[R].AATLAQELEK.[F]	1xTMTpro [K10]; 1xTMTpro [N-Term]	1xTMTpro [K10]; 1xTMTpro [N-Term]	0.000104896	7.05e-05	0.715	1	1	2	Q14683	Q14683 [386-395]			Structural maintenance of chromosomes protein 1A OS=Homo sapiens OX=9606 GN=SMC1A PE=1 SV=2	Q14683	0	1682	10	113.3	60.3	135	87.9	120.4	77	97.1	7.3	78.1	81.5	98.6	80.3	80.2	87.3	81	92.7	108.7	2.7
2927	FALSE		High	Unambiguous	AATLAVPPPEDVQPSAQQLELLELEMR	[K].AATLAVPPPEDVQPSAQQLELLELEMR.[A]	1xTMTpro [N-Term]	1xTMTpro [N-Term]	6.81e-09	7.05e-05	1.692	1	1	1	Q9H8G2	Q9H8G2 [318-344]			Caspase activity and apoptosis inhibitor 1 OS=Homo sapiens OX=9606 GN=CAAP1 PE=1 SV=2	Q9H8G2	0	3249.74	27
2928	FALSE		High	Unambiguous	AATLAVPPPEDVQPSAQQLELLELEMR	[K].AATLAVPPPEDVQPSAQQLELLELEMR.[A]	1xOxidation [M26]; 1xTMTpro [N-Term]	1xOxidation [M26]; 1xTMTpro [N-Term]	6.73e-05	7.05e-05	0.76	1	1	1	Q9H8G2	Q9H8G2 [318-344]			Caspase activity and apoptosis inhibitor 1 OS=Homo sapiens OX=9606 GN=CAAP1 PE=1 SV=2	Q9H8G2	0	3265.73	27
2935	FALSE		High	Unambiguous	AATIIEER	[R].AATIIEER.[S]	1xTMTpro [N-Term]	1xTMTpro [N-Term]	0.00545675	0.000676198	0.314	1	1	1	Q02952	Q02952 [902-909]			A-kinase anchor protein 12 OS=Homo sapiens OX=9606 GN=AKAP12 PE=1 SV=4	Q02952	0	1206.7	8
2983	FALSE		High	Unambiguous	AATSEGVQVK	[K].AATSEGVQVK.[R]	1xTMTpro [K10]; 1xTMTpro [N-Term]	1xTMTpro [K10]; 1xTMTpro [N-Term]	0.0127846	0.00148874	0.227	1	1	1	P51608	P51608 [201-210]			Methyl-CpG-binding protein 2 OS=Homo sapiens OX=9606 GN=MECP2 PE=1 SV=1	P51608	0	1597.94	10	165.5	312.8	231.7	145.4	310.9	91.2	61.9	9.4	181.8	51.6	245.9	143.1	253.8	186.3	241.9	85.5	206.7	0
2997	FALSE		High	Unambiguous	AATTEPTEVEEVVPALEPTETLLSEK	[K].AATTEPTEVEEVVPALEPTETLLSEK.[E]	1xTMTpro [K26]; 1xTMTpro [N-Term]	1xTMTpro [K26]; 1xTMTpro [N-Term]	1.79e-08	7.05e-05	1.594	1	1	2	Q9BXK5	Q9BXK5 [387-412]			Bcl-2-like protein 13 OS=Homo sapiens OX=9606 GN=BCL2L13 PE=1 SV=1	Q9BXK5	0	3391.82	26
2998	FALSE		High	Unambiguous	AATTEPTEVEEVVPALEPTETLLSEKEINAR	[K].AATTEPTEVEEVVPALEPTETLLSEKEINAR.[E]	1xTMTpro [K26]; 1xTMTpro [N-Term]	1xTMTpro [K26]; 1xTMTpro [N-Term]	0.00105505	0.000114961	0.481	1	1	1	Q9BXK5	Q9BXK5 [387-417]			Bcl-2-like protein 13 OS=Homo sapiens OX=9606 GN=BCL2L13 PE=1 SV=1	Q9BXK5	1	3975.13	31	60.1	154.6	75.3	37	113.6	80.5	20.2	5.9	219.7	14.7	87.5	50.4	91.4	83.1	210.9	12.4	54.2	0
3002	FALSE		High	Unambiguous	AATTLDEK	[R].AATTLDEK.[I]	1xTMTpro [K8]; 1xTMTpro [N-Term]	1xTMTpro [K8]; 1xTMTpro [N-Term]	0.00133661	0.000114961	0.457	1	1	2	Q96GQ7	Q96GQ7 [113-120]			Probable ATP-dependent RNA helicase DDX27 OS=Homo sapiens OX=9606 GN=DDX27 PE=1 SV=2	Q96GQ7	0	1456.85	8	55.7	56.3	77.9	44.3	71.4	39.2	38.9	0	32.5	45.2	79.4	49	62.5	60.2	51.8	45.7	61.5	0
3010	FALSE		High	Unambiguous	AATVENAVLLETNTVEEK	[K].AATVENAVLLETNTVEEK.[N]	1xTMTpro [K18]; 1xTMTpro [N-Term]	1xTMTpro [K18]; 1xTMTpro [N-Term]	4.62e-08	7.05e-05	1.498	1	1	3	Q5UIP0	Q5UIP0 [1359-1376]			Telomere-associated protein RIF1 OS=Homo sapiens OX=9606 GN=RIF1 PE=1 SV=2	Q5UIP0	0	2539.41	18
3021	FALSE		High	Unambiguous	AATVTGK	[K].AATVTGK.[L]	1xTMTpro [K7]; 1xTMTpro [N-Term]	1xTMTpro [K7]; 1xTMTpro [N-Term]	0.056281	0.00489504	0.073	1	1	1	P02786	P02786 [225-231]			Transferrin receptor protein 1 OS=Homo sapiens OX=9606 GN=TFRC PE=1 SV=2	P02786	0	1255.79	7	168	51.3	99.3	73.6	95.5	55.5	77.2	4.2	69.2	43.9	84.5	93.6	86.4	85.6	57	37.3	84.4	0
3025	FALSE		High	Unambiguous	AATYHVDR	[K].AATYHVDR.[S]	1xTMTpro [N-Term]	1xTMTpro [N-Term]	0.0321065	0.00310557	0.132	2	2	1	P48594; P29508	P48594 [70-77]; P29508 [70-77]			Serpin B4 OS=Homo sapiens OX=9606 GN=SERPINB4 PE=1 SV=2;Serpin B3 OS=Homo sapiens OX=9606 GN=SERPINB3 PE=1 SV=2	P48594; P29508	0	1236.67	8
3031	FALSE		High	Unambiguous	AAVAGEDGR	[R].AAVAGEDGR.[M]	1xTMTpro [N-Term]	1xTMTpro [N-Term]	0.013957	0.00159516	0.218	2	4	2	O60812; P07910	O60812 [65-73]; P07910 [65-73]			Heterogeneous nuclear ribonucleoprotein C-like 1 OS=Homo sapiens OX=9606 GN=HNRNPCL1 PE=1 SV=1;Heterogeneous nuclear ribonucleoproteins C1/C2 OS=Homo sapiens OX=9606 GN=HNRNPC PE=1 SV=4	O60812; P07910; B7ZW38; B2RXH8	0	1149.62	9	36.2	26.7	39.2	25.1	41.2	24.4	31.5	2.3	35.5	23.8	37.9	27.6	30.7	33.5	40.7	24.5	32.8	0
3044	FALSE		High	Unambiguous	AAVATFLQSVQVPEFTPK	[R].AAVATFLQSVQVPEFTPK.[S]	1xTMTpro [K18]; 1xTMTpro [N-Term]	1xTMTpro [K18]; 1xTMTpro [N-Term]	2.08e-05	7.05e-05	0.879	1	1	1	P22314	P22314 [785-802]			Ubiquitin-like modifier-activating enzyme 1 OS=Homo sapiens OX=9606 GN=UBA1 PE=1 SV=3	P22314	0	2541.46	18
3047	FALSE		High	Unambiguous	AAVATTR	[R].AAVATTR.[G]	1xTMTpro [N-Term]	1xTMTpro [N-Term]	0.0838614	0.0076311	0.03	1	1	1	Q9Y3T9	Q9Y3T9 [179-185]			Nucleolar complex protein 2 homolog OS=Homo sapiens OX=9606 GN=NOC2L PE=1 SV=4	Q9Y3T9	0	993.601	7	2.2	0	0	0	0	0	2	0	0	3	0	0	2.3	0	0	0	0	0
3050	FALSE		High	Unambiguous	AAVAVVPLVSEDK	[K].AAVAVVPLVSEDK.[S]	1xTMTpro [K13]; 1xTMTpro [N-Term]	1xTMTpro [K13]; 1xTMTpro [N-Term]	1.71e-05	7.05e-05	0.899	1	1	1	O75152	O75152 [700-712]			Zinc finger CCCH domain-containing protein 11A OS=Homo sapiens OX=9606 GN=ZC3H11A PE=1 SV=3	O75152	0	1906.15	13	56.1	47.6	54.2	27.8	53	22	20.9	0	54.2	13.5	51.2	31.3	60.8	45.4	53.8	16.1	42.3	0
3056	FALSE		High	Unambiguous	AAVDAGFVPNDMQVGQTGK	[R].AAVDAGFVPNDMQVGQTGK.[I]	1xOxidation [M12]; 1xTMTpro [K19]; 1xTMTpro [N-Term]	1xOxidation [M12]; 1xTMTpro [K19]; 1xTMTpro [N-Term]	0.0131642	0.00152359	0.224	1	1	1	P13804	P13804 [250-268]			Electron transfer flavoprotein subunit alpha, mitochondrial OS=Homo sapiens OX=9606 GN=ETFA PE=1 SV=1	P13804	0	2529.33	19
3059	FALSE		High	Unambiguous	AAVDGK	[K].AAVDGK.[E]	1xTMTpro [K6]; 1xTMTpro [N-Term]	1xTMTpro [K6]; 1xTMTpro [N-Term]	0.0502626	0.00459172	0.085	1	1	1	Q96TA2	Q96TA2 [557-562]			ATP-dependent zinc metalloprotease YME1L1 OS=Homo sapiens OX=9606 GN=YME1L1 PE=1 SV=2	Q96TA2	0	1168.72	6	99.1	36.2	65.2	45.3	64.5	39.2	51.9	2.9	39.3	48.3	53.7	57.5	42	45.4	29.2	40.7	57.7	0
3067	FALSE		High	Unambiguous	AAVDTYCR	[R].AAVDTYCR.[H]	1xCarbamidomethyl [C7]; 1xTMTpro [N-Term]	1xCarbamidomethyl [C7]; 1xTMTpro [N-Term]	0.0557545	0.00486745	0.074	1	2	1	P01911	P01911 [102-109]			HLA class II histocompatibility antigen, DRB1 beta chain OS=Homo sapiens OX=9606 GN=HLA-DRB1 PE=1 SV=2	P01911; Q30154	0	1259.64	8
3071	FALSE		High	Unambiguous	AAVEEGIVLGGGCALLR	[R].AAVEEGIVLGGGCALLR.[C]	1xCarbamidomethyl [C13]; 1xTMTpro [N-Term]	1xCarbamidomethyl [C13]; 1xTMTpro [N-Term]	2.19e-09	7.05e-05	1.807	1	1	3	P10809	P10809 [430-446]			60 kDa heat shock protein, mitochondrial OS=Homo sapiens OX=9606 GN=HSPD1 PE=1 SV=2	P10809	0	1989.11	17
3073	FALSE		High	Unambiguous	AAVEELLER	[R].AAVEELLER.[A]	1xTMTpro [N-Term]	1xTMTpro [N-Term]	0.0057311	0.000716298	0.309	1	1	1	Q15814	Q15814 [69-77]			Tubulin-specific chaperone C OS=Homo sapiens OX=9606 GN=TBCC PE=1 SV=2	Q15814	0	1333.76	9	8.6	6.1	15.2	10.2	11.6	11.3	4.8	0	8.3	7.6	14	9	6.6	8	8.1	6.1	10.4	0
3076	FALSE		High	Unambiguous	AAVELEEPEDAR	[K].AAVELEEPEDAR.[I]	1xTMTpro [N-Term]	1xTMTpro [N-Term]	5.15e-05	7.05e-05	0.787	1	1	2	O94906	O94906 [409-420]			Pre-mRNA-processing factor 6 OS=Homo sapiens OX=9606 GN=PRPF6 PE=1 SV=1	O94906	0	1632.84	12	42	13.2	38.6	21.7	33	15.6	17.4	0	24.4	15	29.4	15.4	18.3	22	14.4	15.9	32.6	0
3078	FALSE		High	Unambiguous	AAVENLPTFLVELSR	[R].AAVENLPTFLVELSR.[V]	1xTMTpro [N-Term]	1xTMTpro [N-Term]	1.32e-05	7.05e-05	0.925	1	1	1	Q14974	Q14974 [28-42]			Importin subunit beta-1 OS=Homo sapiens OX=9606 GN=KPNB1 PE=1 SV=2	Q14974	0	1963.12	15
3080	FALSE		High	Unambiguous	AAVESLGFILFR	[R].AAVESLGFILFR.[T]	1xTMTpro [N-Term]	1xTMTpro [N-Term]	0.00065081	0.000114961	0.53	1	1	1	Q99460	Q99460 [617-628]			26S proteasome non-ATPase regulatory subunit 1 OS=Homo sapiens OX=9606 GN=PSMD1 PE=1 SV=2	Q99460	0	1626.95	12	10.2	8.9	17.3	15.8	15.5	17.6	15.6	2.8	8.1	18.1	16.7	13.5	7.3	10.6	9.2	17.7	13.6	0
3085	FALSE		High	Unambiguous	AAVEWFDGK	[K].AAVEWFDGK.[D]	1xTMTpro [K9]; 1xTMTpro [N-Term]	1xTMTpro [K9]; 1xTMTpro [N-Term]	0.000644424	0.000114961	0.531	1	1	4	Q01844	Q01844 [425-433]			RNA-binding protein EWS OS=Homo sapiens OX=9606 GN=EWSR1 PE=1 SV=1	Q01844	0	1630.91	9
3086	FALSE		High	Unambiguous	AAVEWFDGKDFQGSK	[K].AAVEWFDGKDFQGSK.[L]	2xTMTpro [K9; K15]; 1xTMTpro [N-Term]	2xTMTpro [K9; K15]; 1xTMTpro [N-Term]	8.28e-05	7.05e-05	0.739	1	1	2	Q01844	Q01844 [425-439]			RNA-binding protein EWS OS=Homo sapiens OX=9606 GN=EWSR1 PE=1 SV=1	Q01844	1	2597.42	15	83.9	103.6	32.4	121	79.9	104.2	20.2	3.4	35	28	43.5	119.6	96.5	56.4	59.1	30.5	28.5	0
3087	FALSE		High	Unambiguous	AAVFEEIDTYER	[K].AAVFEEIDTYER.[R]	1xTMTpro [N-Term]	1xTMTpro [N-Term]	7.23e-06	7.05e-05	0.986	1	1	2	Q96F86	Q96F86 [216-227]			Enhancer of mRNA-decapping protein 3 OS=Homo sapiens OX=9606 GN=EDC3 PE=1 SV=1	Q96F86	0	1746.89	12
3088	FALSE		High	Unambiguous	AAVFLALEEQEK	[R].AAVFLALEEQEK.[V]	1xTMTpro [K12]; 1xTMTpro [N-Term]	1xTMTpro [K12]; 1xTMTpro [N-Term]	0.000249974	7.05e-05	0.627	1	1	1	O95684	O95684 [39-50]			Centrosomal protein 43 OS=Homo sapiens OX=9606 GN=CEP43 PE=1 SV=1	O95684	0	1956.13	12	10	25.7	44.6	16.4	27.2	15.9	9.1	0	19.3	12.5	43.2	16.6	28.3	20.6	30.3	12.8	32.3	0
3090	FALSE		High	Unambiguous	AAVGEEK	[K].AAVGEEK.[D]	1xTMTpro [K7]; 1xTMTpro [N-Term]	1xTMTpro [K7]; 1xTMTpro [N-Term]	0.0324164	0.00310557	0.131	1	1	1	P46013	P46013 [1909-1915]			Proliferation marker protein Ki-67 OS=Homo sapiens OX=9606 GN=MKI67 PE=1 SV=2	P46013	0	1311.78	7
3091	FALSE		High	Unambiguous	AAVGEEKDINTFVGTPVEK	[K].AAVGEEKDINTFVGTPVEK.[L]	2xTMTpro [K7; K19]; 1xTMTpro [N-Term]	2xTMTpro [K7; K19]; 1xTMTpro [N-Term]	1.42e-06	7.05e-05	1.151	1	1	1	P46013	P46013 [1909-1927]			Proliferation marker protein Ki-67 OS=Homo sapiens OX=9606 GN=MKI67 PE=1 SV=2	P46013	1	2916.65	19
3095	FALSE		High	Unambiguous	AAVGQESPGGLEAGNAK	[R].AAVGQESPGGLEAGNAK.[A]	1xTMTpro [K17]; 1xTMTpro [N-Term]	1xTMTpro [K17]; 1xTMTpro [N-Term]	1.91e-09	7.05e-05	1.821	1	1	1	Q29RF7	Q29RF7 [1299-1315]			Sister chromatid cohesion protein PDS5 homolog A OS=Homo sapiens OX=9606 GN=PDS5A PE=1 SV=1	Q29RF7	0	2164.19	17
3103	FALSE		High	Unambiguous	AAVHLEGK	[K].AAVHLEGK.[I]	1xTMTpro [K8]; 1xTMTpro [N-Term]	1xTMTpro [K8]; 1xTMTpro [N-Term]	0.024512	0.00243039	0.16	1	1	1	P18206	P18206 [489-496]			Vinculin OS=Homo sapiens OX=9606 GN=VCL PE=1 SV=4	P18206	0	1432.88	8	23.5	53.3	85.1	26.4	71.7	37.9	21.5	4.3	106.9	30.3	67.5	40.6	55.3	60.5	79.5	31.4	55.8	0
3105	FALSE		High	Unambiguous	AAVHYDR	[K].AAVHYDR.[S]	1xTMTpro [N-Term]	1xTMTpro [N-Term]	0.0314953	0.00308339	0.134	1	1	1	Q86V81	Q86V81 [135-141]			THO complex subunit 4 OS=Homo sapiens OX=9606 GN=ALYREF PE=1 SV=3	Q86V81	0	1135.62	7	37.9	83.9	46.4	68.4	100	34	8.3	2.7	30.9	68.4	53.3	70.3	72.6	41.6	65.5	20.9	54.4	0
3106	FALSE		High	Unambiguous	AAVKDVEEEKFPTQLSR	[K].AAVKDVEEEKFPTQLSR.[H]	2xTMTpro [K4; K10]; 1xTMTpro [N-Term]	2xTMTpro [K4; K10]; 1xTMTpro [N-Term]	0.0117098	0.00129158	0.236	1	1	1	Q2TAY7	Q2TAY7 [191-207]			WD40 repeat-containing protein SMU1 OS=Homo sapiens OX=9606 GN=SMU1 PE=1 SV=2	Q2TAY7	2	2859.64	17
3115	FALSE		High	Unambiguous	AAVLDHLR	[R].AAVLDHLR.[G]	1xTMTpro [N-Term]	1xTMTpro [N-Term]	0.0280593	0.00275496	0.146	1	1	1	Q6P9B9	Q6P9B9 [71-78]			Integrator complex subunit 5 OS=Homo sapiens OX=9606 GN=INTS5 PE=1 SV=1	Q6P9B9	0	1198.72	8	193.2	56.1	115.3	68.8	102.3	67.7	71.9	6.1	71.3	47.1	90.8	89.7	59.5	71.2	57.3	48.8	93	0
3127	FALSE		High	Unambiguous	AAVLLEQER	[R].AAVLLEQER.[Q]			0.0231299	0.00217952	0.166	1	1	1	Q13435	Q13435 [184-192]			Splicing factor 3B subunit 2 OS=Homo sapiens OX=9606 GN=SF3B2 PE=1 SV=2	Q13435	0	1028.57	9
3128	FALSE		High	Unambiguous	AAVLLEQER	[R].AAVLLEQER.[Q]	1xTMTpro [N-Term]	1xTMTpro [N-Term]	0.0242762	0.00227957	0.161	1	1	3	Q13435	Q13435 [184-192]			Splicing factor 3B subunit 2 OS=Homo sapiens OX=9606 GN=SF3B2 PE=1 SV=2	Q13435	0	1332.78	9	20.4	27.9	17.8	27.2	31.2	13.9	11.3	2.4	14.1	33.8	15.9	27.2	21	20.1	20	14.2	16.4	0
3143	FALSE		High	Unambiguous	AAVMHDILDMMPEGIK	[R].AAVMHDILDMMPEGIK.[Q]	1xTMTpro [K16]; 1xTMTpro [N-Term]	1xTMTpro [K16]; 1xTMTpro [N-Term]	9.16e-06	7.05e-05	0.962	1	1	1	Q6P2Q9	Q6P2Q9 [687-702]			Pre-mRNA-processing-splicing factor 8 OS=Homo sapiens OX=9606 GN=PRPF8 PE=1 SV=2	Q6P2Q9	0	2379.27	16
3156	FALSE		High	Unambiguous	AAVPDAVGK	[R].AAVPDAVGK.[C]	1xTMTpro [K9]; 1xTMTpro [N-Term]	1xTMTpro [K9]; 1xTMTpro [N-Term]	0.0218243	0.00203862	0.172	2	3	2	P05023; P13637	P05023 [597-605]; P13637 [587-595]			Sodium/potassium-transporting ATPase subunit alpha-1 OS=Homo sapiens OX=9606 GN=ATP1A1 PE=1 SV=1;Sodium/potassium-transporting ATPase subunit alpha-3 OS=Homo sapiens OX=9606 GN=ATP1A3 PE=1 SV=3	P50993; P05023; P13637	0	1435.88	9	192.1	73.8	145.4	94.9	127.7	88.8	96.5	6.3	122.8	64.1	110.6	108	86.3	106.1	98	61.7	112.1	0
3165	FALSE		High	Unambiguous	AAVPPGTVVPTEAAAPTEVTEGPGVAAPTK	[R].AAVPPGTVVPTEAAAPTEVTEGPGVAAPTK.[V]	1xTMTpro [K30]; 1xTMTpro [N-Term]	1xTMTpro [K30]; 1xTMTpro [N-Term]	0.00101426	0.000114961	0.485	1	1	2	Q7L311	Q7L311 [175-204]			Armadillo repeat-containing X-linked protein 2 OS=Homo sapiens OX=9606 GN=ARMCX2 PE=2 SV=1	Q7L311	0	3393.88	30
3170	FALSE		High	Unambiguous	AAVPSGASTGIYEALELR	[R].AAVPSGASTGIYEALELR.[D]	1xTMTpro [N-Term]	1xTMTpro [N-Term]	1.06e-10	7.05e-05	2.114	1	3	1	P06733	P06733 [33-50]			Alpha-enolase OS=Homo sapiens OX=9606 GN=ENO1 PE=1 SV=2	P13929; P09104; P06733	0	2109.15	18	42.3	16	24.2	16.9	22.6	11.2	53.8	2.4	14.2	20	18.4	20	14.2	17.4	10.9	14.9	22.8	0
3171	FALSE		High	Unambiguous	AAVPSGASTGIYEALELRDNDK	[R].AAVPSGASTGIYEALELRDNDK.[T]	1xTMTpro [K22]; 1xTMTpro [N-Term]	1xTMTpro [K22]; 1xTMTpro [N-Term]	0.000928147	0.000114961	0.494	1	1	1	P06733	P06733 [33-54]			Alpha-enolase OS=Homo sapiens OX=9606 GN=ENO1 PE=1 SV=2	P06733	1	2885.55	22	29.7	10.5	13.5	15.4	21.8	11.3	23.7	0	11.9	15.9	9.3	16.7	11.3	10.7	10.4	15.4	12.2	0
3174	FALSE		High	Unambiguous	AAVQELSSSILAGEDPEER	[R].AAVQELSSSILAGEDPEER.[G]	1xTMTpro [N-Term]	1xTMTpro [N-Term]	0.000132929	7.05e-05	0.691	1	1	1	P49768	P49768 [359-377]			Presenilin-1 OS=Homo sapiens OX=9606 GN=PSEN1 PE=1 SV=1	P49768	0	2305.18	19	21.3	13.1	11.4	18.4	15.7	25.4	9.5	0	11.8	9.5	12.9	33.6	15.3	12.3	13.9	10.7	11.8	0
3176	FALSE		High	Unambiguous	AAVQFLNNAWGIQK	[R].AAVQFLNNAWGIQK.[K]	1xTMTpro [K14]; 1xTMTpro [N-Term]	1xTMTpro [K14]; 1xTMTpro [N-Term]	2.77e-09	7.05e-05	1.783	1	1	1	Q9UMY1	Q9UMY1 [224-237]			Nucleolar protein 7 OS=Homo sapiens OX=9606 GN=NOL7 PE=1 SV=2	Q9UMY1	0	2168.25	14
3182	FALSE		High	Unambiguous	AAVQVLDDIEK	[K].AAVQVLDDIEK.[C]	1xTMTpro [K11]; 1xTMTpro [N-Term]	1xTMTpro [K11]; 1xTMTpro [N-Term]	3.77e-06	7.05e-05	1.052	1	1	3	P22033	P22033 [731-741]			Methylmalonyl-CoA mutase, mitochondrial OS=Homo sapiens OX=9606 GN=MMUT PE=1 SV=4	P22033	0	1809.06	11	360.4	76.9	109.4	133.2	143.2	139.8	172.7	13.1	126.3	136.5	96.6	176.7	125.1	106.3	90.4	104	97.2	0
3191	FALSE		High	Unambiguous	AAVSAFPTDSLER	[R].AAVSAFPTDSLER.[D]	1xTMTpro [N-Term]	1xTMTpro [N-Term]	2.06e-05	7.05e-05	0.88	1	1	5	O14654	O14654 [1098-1110]			Insulin receptor substrate 4 OS=Homo sapiens OX=9606 GN=IRS4 PE=1 SV=1	O14654	0	1667.89	13
3194	FALSE		High	Unambiguous	AAVSDLDK	[K].AAVSDLDK.[L]	1xTMTpro [K8]; 1xTMTpro [N-Term]	1xTMTpro [K8]; 1xTMTpro [N-Term]	0.00206178	0.000167383	0.413	1	1	1	Q7Z3T8	Q7Z3T8 [7-14]			Zinc finger FYVE domain-containing protein 16 OS=Homo sapiens OX=9606 GN=ZFYVE16 PE=1 SV=3	Q7Z3T8	0	1426.84	8	14.4	25.2	38.3	13.9	24.2	14.9	11	3.7	26.1	16.7	40	20.3	31	24.3	25.9	11.4	25.9	0
3226	FALSE		High	Unambiguous	AAVVVSK	[K].AAVVVSK.[S]	1xTMTpro [K7]; 1xTMTpro [N-Term]	1xTMTpro [K7]; 1xTMTpro [N-Term]	0.0060785	0.000716298	0.303	1	1	5	Q14978	Q14978 [573-579]			Nucleolar and coiled-body phosphoprotein 1 OS=Homo sapiens OX=9606 GN=NOLC1 PE=1 SV=2	Q14978	0	1281.84	7
3229	FALSE		High	Unambiguous	AAWAEYEAEK	[K].AAWAEYEAEK.[K]	1xTMTpro [K10]; 1xTMTpro [N-Term]	1xTMTpro [K10]; 1xTMTpro [N-Term]	2.71e-05	7.05e-05	0.852	1	1	1	P46100	P46100 [2273-2282]			Transcriptional regulator ATRX OS=Homo sapiens OX=9606 GN=ATRX PE=1 SV=6	P46100	0	1775.95	10	42	29.7	31.6	47.7	43	37.5	44.9	2.6	31.4	54	27.4	37	27.6	17.8	25.7	38.7	21.1	0
3232	FALSE		High	Unambiguous	AAWEAGK	[K].AAWEAGK.[F]	1xTMTpro [K7]; 1xTMTpro [N-Term]	1xTMTpro [K7]; 1xTMTpro [N-Term]	0.0220368	0.00203862	0.171	1	1	2	P24752	P24752 [224-230]			Acetyl-CoA acetyltransferase, mitochondrial OS=Homo sapiens OX=9606 GN=ACAT1 PE=1 SV=1	P24752	0	1340.78	7	57.5	13.6	18.9	18.9	28.8	22.3	20.8	0	21.7	19.6	18.2	24.5	24.9	21.2	11.5	16	21.5	0
3235	FALSE		High	Unambiguous	AAWEVDSGRR	[R].AAWEVDSGRR.[N]	1xTMTpro [N-Term]	1xTMTpro [N-Term]	0.0346687	0.00318174	0.124	1	1	1	P11310	P11310 [340-349]			Medium-chain specific acyl-CoA dehydrogenase, mitochondrial OS=Homo sapiens OX=9606 GN=ACADM PE=1 SV=1	P11310	1	1450.77	10
3248	FALSE		High	Unambiguous	AAWNDSQK	[K].AAWNDSQK.[N]	1xTMTpro [K8]; 1xTMTpro [N-Term]	1xTMTpro [K8]; 1xTMTpro [N-Term]	0.00504472	0.000634885	0.322	1	1	1	Q8NDV7	Q8NDV7 [827-834]			Trinucleotide repeat-containing gene 6A protein OS=Homo sapiens OX=9606 GN=TNRC6A PE=1 SV=2	Q8NDV7	0	1527.84	8	31.5	55.1	54.7	28.1	61.2	40.9	8.2	0	43.8	6.4	64.6	36.9	45.5	45.7	42.8	7.2	57.1	0
3257	FALSE		High	Unambiguous	AAYDIEVNTR	[K].AAYDIEVNTR.[R]	1xTMTpro [N-Term]	1xTMTpro [N-Term]	0.103249	0.00992353	0.007	1	1	1	O75955	O75955 [221-230]			Flotillin-1 OS=Homo sapiens OX=9606 GN=FLOT1 PE=1 SV=3	O75955	0	1455.78	10	13.4	3.9	4.9	9.5	5.9	8.4	13.3	0	8.3	12.1	5.9	16.8	8.6	9	4.7	13.3	7.9	0
3263	FALSE		High	Unambiguous	AAYEAELGDAR	[K].AAYEAELGDAR.[K]	1xTMTpro [N-Term]	1xTMTpro [N-Term]	0.000595535	0.000114961	0.539	1	1	1	P02545	P02545 [79-89]			Prelamin-A/C OS=Homo sapiens OX=9606 GN=LMNA PE=1 SV=1	P02545	0	1469.76	11
3274	FALSE		High	Unambiguous	AAYFGVYDTAK	[R].AAYFGVYDTAK.[G]	1xTMTpro [K11]; 1xTMTpro [N-Term]	1xTMTpro [K11]; 1xTMTpro [N-Term]	0.00422739	0.000454616	0.34	2	2	1	P12236; P12235	P12236 [189-199]; P12235 [189-199]			ADP/ATP translocase 3 OS=Homo sapiens OX=9606 GN=SLC25A6 PE=1 SV=4;ADP/ATP translocase 1 OS=Homo sapiens OX=9606 GN=SLC25A4 PE=1 SV=4	P12236; P12235	0	1814	11	87.7	26.7	58.9	52.3	50.3	39.5	52	3.6	32	49.7	38.1	56.4	35.8	29.5	36.3	87.5	49.8	2.8
3279	FALSE		High	Unambiguous	AAYGDLSSEEEEENEPESLGVVYK	[K].AAYGDLSSEEEEENEPESLGVVYK.[S]	1xTMTpro [K24]; 1xTMTpro [N-Term]	1xTMTpro [K24]; 1xTMTpro [N-Term]	0.00314783	0.000262789	0.37	1	1	1	O15541	O15541 [78-101]			E3 ubiquitin-protein ligase RNF113A OS=Homo sapiens OX=9606 GN=RNF113A PE=1 SV=1	O15541	0	3252.59	24	14.5	16.7	11	12.8	13.3	6.7	3.5	0	5	3.2	9.8	15.5	20.7	6.1	9.1	0	8.5	0
3298	FALSE		High	Unambiguous	AAYPDLENPPLLVTPSQQAK	[K].AAYPDLENPPLLVTPSQQAK.[F]	1xTMTpro [K20]; 1xTMTpro [N-Term]	1xTMTpro [K20]; 1xTMTpro [N-Term]	0.000127784	7.05e-05	0.695	1	1	1	P54136	P54136 [90-109]			Arginine--tRNA ligase, cytoplasmic OS=Homo sapiens OX=9606 GN=RARS1 PE=1 SV=2	P54136	0	2760.54	20	36.4	13.5	46.7	23.9	37.3	22.3	29.1	0	34.5	16.5	45.2	25.4	18.9	29.2	19.6	16.2	40.7	0
3327	FALSE		High	Unambiguous	ACADATLSQITNNIDPVGR	[K].ACADATLSQITNNIDPVGR.[I]	1xCarbamidomethyl [C2]; 1xTMTpro [N-Term]	1xCarbamidomethyl [C2]; 1xTMTpro [N-Term]	1.64e-05	7.05e-05	0.903	1	1	1	P62873	P62873 [24-42]			Guanine nucleotide-binding protein G(I)/G(S)/G(T) subunit beta-1 OS=Homo sapiens OX=9606 GN=GNB1 PE=1 SV=3	P62873	0	2320.19	19	84.9	12.4	41.3	22.5	32.9	18.4	24.5	0	25.9	18.3	32	37.8	18.3	31.7	18.5	19.6	36	0
3334	FALSE		High	Unambiguous	ACAEALR	[R].ACAEALR.[S]	1xCarbamidomethyl [C2]; 1xTMTpro [N-Term]	1xCarbamidomethyl [C2]; 1xTMTpro [N-Term]	0.0483963	0.00444351	0.089	1	1	1	O60232	O60232 [186-192]			Protein ZNRD2 OS=Homo sapiens OX=9606 GN=ZNRD2 PE=1 SV=1	O60232	0	1094.59	7	11	14.6	16.7	6.5	9.2	12	3.5	0	12.9	0	17.8	7.9	10.9	10.9	13.5	0	15.2	0
3352	FALSE		High	Unambiguous	ACAIFCVDEIVVFDEEGQDAK	[R].ACAIFCVDEIVVFDEEGQDAK.[T]	2xCarbamidomethyl [C2; C6]; 1xTMTpro [K21]; 1xTMTpro [N-Term]	2xCarbamidomethyl [C2; C6]; 1xTMTpro [K21]; 1xTMTpro [N-Term]	8.77e-08	7.05e-05	1.433	1	1	1	Q5T280	Q5T280 [103-123]			Putative methyltransferase C9orf114 OS=Homo sapiens OX=9606 GN=SPOUT1 PE=1 SV=3	Q5T280	0	3023.5	21	10.1	9.9	15.2	5.9	14.4	5	7	0	11.3	7	12.6	7.8	8.4	8.6	13.7	6.6	8.5	0
3371	FALSE		High	Unambiguous	ACAVETSVDLSEISSK	[R].ACAVETSVDLSEISSK.[L]	1xCarbamidomethyl [C2]; 1xTMTpro [K16]; 1xTMTpro [N-Term]	1xCarbamidomethyl [C2]; 1xTMTpro [K16]; 1xTMTpro [N-Term]	1.06e-06	7.05e-05	1.181	1	1	3	Q69YH5	Q69YH5 [234-249]			Cell division cycle-associated protein 2 OS=Homo sapiens OX=9606 GN=CDCA2 PE=1 SV=2	Q69YH5	0	2304.22	16	82	133.1	181.5	59.6	197.5	35	24.1	2.3	87.9	17	147.9	51.1	100	104.4	118.6	24.6	116.2	0
3372	FALSE		High	Unambiguous	ACAVEVK	[R].ACAVEVK.[R]	1xCarbamidomethyl [C2]; 1xTMTpro [K7]; 1xTMTpro [N-Term]	1xCarbamidomethyl [C2]; 1xTMTpro [K7]; 1xTMTpro [N-Term]	0.0479402	0.0044153	0.09	1	1	1	Q8WX92	Q8WX92 [140-146]			Negative elongation factor B OS=Homo sapiens OX=9606 GN=NELFB PE=1 SV=1	Q8WX92	0	1384.81	7	98	55.1	86.2	109.3	74.9	80.3	110.4	7.5	77.2	152.4	56.1	95.7	70.5	58.5	61.8	167.7	64.3	0
3414	FALSE		High	Unambiguous	ACDELVEEMEHYGK	[K].ACDELVEEMEHYGK.[W]	1xCarbamidomethyl [C2]; 1xTMTpro [K14]; 1xTMTpro [N-Term]	1xCarbamidomethyl [C2]; 1xTMTpro [K14]; 1xTMTpro [N-Term]	5.63e-05	7.05e-05	0.778	1	1	1	O00469	O00469 [575-588]			Procollagen-lysine,2-oxoglutarate 5-dioxygenase 2 OS=Homo sapiens OX=9606 GN=PLOD2 PE=1 SV=2	O00469	0	2318.13	14	31.3	13.8	19.8	13.8	24.2	14.1	17	0	23.1	17.8	13.3	20.9	16.9	14.4	15.1	20.7	13.2	0
3416	FALSE		High	Unambiguous	ACDESFQPLGDIMK	[R].ACDESFQPLGDIMK.[M]	1xCarbamidomethyl [C2]; 1xTMTpro [K14]	1xCarbamidomethyl [C2]; 1xTMTpro [K14]	0.00129768	0.000114961	0.46	1	1	1	Q6Y7W6	Q6Y7W6 [572-585]			GRB10-interacting GYF protein 2 OS=Homo sapiens OX=9606 GN=GIGYF2 PE=1 SV=1	Q6Y7W6	0	1914.93	14
3417	FALSE		High	Unambiguous	ACDESFQPLGDIMK	[R].ACDESFQPLGDIMK.[M]	1xCarbamidomethyl [C2]; 1xTMTpro [K14]; 1xTMTpro [N-Term]	1xCarbamidomethyl [C2]; 1xTMTpro [K14]; 1xTMTpro [N-Term]	5.48e-06	7.05e-05	1.014	1	1	2	Q6Y7W6	Q6Y7W6 [572-585]			GRB10-interacting GYF protein 2 OS=Homo sapiens OX=9606 GN=GIGYF2 PE=1 SV=1	Q6Y7W6	0	2219.13	14
3418	FALSE		High	Unambiguous	ACDESFQPLGDIMK	[R].ACDESFQPLGDIMK.[M]	1xCarbamidomethyl [C2]; 1xOxidation [M13]; 1xTMTpro [K14]; 1xTMTpro [N-Term]	1xCarbamidomethyl [C2]; 1xOxidation [M13]; 1xTMTpro [K14]; 1xTMTpro [N-Term]	3.24e-05	7.05e-05	0.834	1	1	1	Q6Y7W6	Q6Y7W6 [572-585]			GRB10-interacting GYF protein 2 OS=Homo sapiens OX=9606 GN=GIGYF2 PE=1 SV=1	Q6Y7W6	0	2235.13	14
3422	FALSE		High	Unambiguous	ACDESVLMDLK	[K].ACDESVLMDLK.[A]	1xCarbamidomethyl [C2]; 1xTMTpro [K11]; 1xTMTpro [N-Term]	1xCarbamidomethyl [C2]; 1xTMTpro [K11]; 1xTMTpro [N-Term]	0.00926198	0.000940021	0.26	1	1	2	Q9UJV9	Q9UJV9 [539-549]			Probable ATP-dependent RNA helicase DDX41 OS=Homo sapiens OX=9606 GN=DDX41 PE=1 SV=2	Q9UJV9	0	1889	11	137.8	55.6	100.1	58.6	104	53.2	68	4.2	71.6	70.7	92.9	73.8	73.7	80.1	65.8	60.6	75.1	0
3469	FALSE		High	Unambiguous	ACDYIQELR	[K].ACDYIQELR.[Q]	1xCarbamidomethyl [C2]; 1xTMTpro [N-Term]	1xCarbamidomethyl [C2]; 1xTMTpro [N-Term]	0.0952291	0.00908216	0.016	1	1	1	P22415	P22415 [247-255]			Upstream stimulatory factor 1 OS=Homo sapiens OX=9606 GN=USF1 PE=1 SV=1	P22415	0	1471.75	9	8.9	18.1	12.7	12.5	19.6	8.7	7.4	0	10.7	9.5	13.6	13.9	22.2	12.7	16.9	22.9	17.5	0
3475	FALSE		High	Unambiguous	ACEAFEAQECER	[K].ACEAFEAQECER.[I]	2xCarbamidomethyl [C2; C10]; 1xTMTpro [N-Term]	2xCarbamidomethyl [C2; C10]; 1xTMTpro [N-Term]	3.55e-06	7.05e-05	1.058	1	1	2	Q9H939	Q9H939 [212-223]			Proline-serine-threonine phosphatase-interacting protein 2 OS=Homo sapiens OX=9606 GN=PSTPIP2 PE=1 SV=4	Q9H939	0	1803.8	12	18.9	32.1	60.8	30.8	49	41.1	12	0	93.4	12.2	46.9	49.3	25.4	47.4	74.2	8.5	45.3	0
3521	FALSE		High	Unambiguous	ACETIAAQDTSSPVFGGQSPGAASSWGPPEQAAKHTSSK	[K].ACETIAAQDTSSPVFGGQSPGAASSWGPPEQAAKHTSSK.[K]	1xCarbamidomethyl [C2]; 1xTMTpro [K39]	1xCarbamidomethyl [C2]; 1xTMTpro [K39]	0.0877721	0.00796516	0.025	1	1	1	Q14766	Q14766 [217-255]			Latent-transforming growth factor beta-binding protein 1 OS=Homo sapiens OX=9606 GN=LTBP1 PE=1 SV=4	Q14766	1	4205.02	39
3529	FALSE		High	Unambiguous	ACFCDDHTR	[K].ACFCDDHTR.[S]	2xCarbamidomethyl [C2; C4]; 1xTMTpro [N-Term]	2xCarbamidomethyl [C2; C4]; 1xTMTpro [N-Term]	0.000304505	7.05e-05	0.607	1	1	1	Q9Y3S2	Q9Y3S2 [191-199]			Zinc finger protein 330 OS=Homo sapiens OX=9606 GN=ZNF330 PE=1 SV=1	Q9Y3S2	0	1485.65	9
3538	FALSE		High	Unambiguous	ACFHCETCK	[K].ACFHCETCK.[M]	3xCarbamidomethyl [C2; C5; C8]; 1xTMTpro [K9]; 1xTMTpro [N-Term]	3xCarbamidomethyl [C2; C5; C8]; 1xTMTpro [K9]; 1xTMTpro [N-Term]	0.000173514	7.05e-05	0.664	1	1	1	Q14847	Q14847 [28-36]			LIM and SH3 domain protein 1 OS=Homo sapiens OX=9606 GN=LASP1 PE=1 SV=2	Q14847	0	1820.87	9	81.7	134.8	54.7	163.7	73.4	194.9	13.1	7.7	81.5	16.4	87.2	188.6	117.2	83.7	107.4	9.3	66.1	0
3577	FALSE		High	Unambiguous	ACGDSTLTQITAGLDPVGR	[K].ACGDSTLTQITAGLDPVGR.[I]	1xCarbamidomethyl [C2]; 1xTMTpro [N-Term]	1xCarbamidomethyl [C2]; 1xTMTpro [N-Term]	1.13e-07	7.05e-05	1.407	1	1	2	P62879	P62879 [24-42]			Guanine nucleotide-binding protein G(I)/G(S)/G(T) subunit beta-2 OS=Homo sapiens OX=9606 GN=GNB2 PE=1 SV=3	P62879	0	2236.16	19	118.5	19.1	60.6	38.6	45.8	32.5	47.6	2.1	38	47.4	39	61.5	34.9	41	19.7	39.4	46.1	0
3622	FALSE		High	Unambiguous	ACGSEIMQK	[K].ACGSEIMQK.[K]	1xCarbamidomethyl [C2]; 1xOxidation [M7]; 1xTMTpro [K9]; 1xTMTpro [N-Term]	1xCarbamidomethyl [C2]; 1xOxidation [M7]; 1xTMTpro [K9]; 1xTMTpro [N-Term]	0.00162775	0.000167383	0.437	1	1	1	P15924	P15924 [1279-1287]			Desmoplakin OS=Homo sapiens OX=9606 GN=DSP PE=1 SV=3	P15924	0	1647.87	9
3639	FALSE		High	Unambiguous	ACGVSRPVIACSVTIK	[R].ACGVSRPVIACSVTIK.[E]	2xCarbamidomethyl [C2; C11]; 1xTMTpro [K16]	2xCarbamidomethyl [C2; C11]; 1xTMTpro [K16]	4.29e-06	7.05e-05	1.039	1	1	1	P55769	P55769 [92-107]			NHP2-like protein 1 OS=Homo sapiens OX=9606 GN=SNU13 PE=1 SV=3	P55769	0	2022.12	16
3640	FALSE		High	Unambiguous	ACGVSRPVIACSVTIK	[R].ACGVSRPVIACSVTIK.[E]	2xCarbamidomethyl [C2; C11]; 1xTMTpro [K16]; 1xTMTpro [N-Term]	2xCarbamidomethyl [C2; C11]; 1xTMTpro [K16]; 1xTMTpro [N-Term]	1.01e-05	7.05e-05	0.952	1	1	1	P55769	P55769 [92-107]			NHP2-like protein 1 OS=Homo sapiens OX=9606 GN=SNU13 PE=1 SV=3	P55769	0	2326.32	16
3707	FALSE		High	Unambiguous	ACIANVEPNQTVEINEQEALEEK	[K].ACIANVEPNQTVEINEQEALEEK.[L]	1xCarbamidomethyl [C2]; 1xTMTpro [K23]; 1xTMTpro [N-Term]	1xCarbamidomethyl [C2]; 1xTMTpro [K23]; 1xTMTpro [N-Term]	6.53e-05	7.05e-05	0.763	1	1	2	Q9BU64	Q9BU64 [75-97]			Centromere protein O OS=Homo sapiens OX=9606 GN=CENPO PE=1 SV=1	Q9BU64	0	3236.66	23	5.8	3.4	2.6	3.8	3.7	2.6	5.5	0	3.7	3	3.5	3.6	3.2	0	3.2	3.4	0	0
3737	FALSE		High	Unambiguous	ACLISLGYDIGNDPQGEAEFAR	[K].ACLISLGYDIGNDPQGEAEFAR.[I]	1xCarbamidomethyl [C2]; 1xTMTpro [N-Term]	1xCarbamidomethyl [C2]; 1xTMTpro [N-Term]	2.12e-08	7.05e-05	1.577	1	1	1	P12814	P12814 [773-794]			Alpha-actinin-1 OS=Homo sapiens OX=9606 GN=ACTN1 PE=1 SV=2	P12814	0	2700.33	22	25.2	18.2	38.4	17	28.9	15.9	33	0	50.8	16	28.2	21	25.7	19	39.5	16.3	20.6	0
3738	FALSE		High	Unambiguous	ACLISLGYDVENDR	[K].ACLISLGYDVENDR.[Q]	1xCarbamidomethyl [C2]; 1xTMTpro [N-Term]	1xCarbamidomethyl [C2]; 1xTMTpro [N-Term]	1.61e-08	7.05e-05	1.605	1	1	2	O43707	O43707 [792-805]			Alpha-actinin-4 OS=Homo sapiens OX=9606 GN=ACTN4 PE=1 SV=2	O43707	0	1928.97	14	15.6	36.5	41.8	11.7	33.4	12.4	20.6	0	55.1	9.4	58	19.7	31.4	33.2	68.7	11.9	45.2	0
3739	FALSE		High	Unambiguous	ACLISLGYDVENDRQGEAEFNR	[K].ACLISLGYDVENDRQGEAEFNR.[I]	1xCarbamidomethyl [C2]; 1xTMTpro [N-Term]	1xCarbamidomethyl [C2]; 1xTMTpro [N-Term]	0.00663924	0.000750234	0.294	1	1	1	O43707	O43707 [792-813]			Alpha-actinin-4 OS=Homo sapiens OX=9606 GN=ACTN4 PE=1 SV=2	O43707	1	2860.39	22
3755	FALSE		High	Unambiguous	ACLQSLTTDSR	[K].ACLQSLTTDSR.[R]	1xCarbamidomethyl [C2]; 1xTMTpro [N-Term]	1xCarbamidomethyl [C2]; 1xTMTpro [N-Term]	0.0568122	0.00498362	0.072	1	1	1	O60315	O60315 [538-548]			Zinc finger E-box-binding homeobox 2 OS=Homo sapiens OX=9606 GN=ZEB2 PE=1 SV=1	O60315	0	1555.81	11
3824	FALSE		High	Unambiguous	ACNDATLVQITSNMDSVGR	[K].ACNDATLVQITSNMDSVGR.[I]	1xCarbamidomethyl [C2]; 1xTMTpro [N-Term]	1xCarbamidomethyl [C2]; 1xTMTpro [N-Term]	2.83e-06	7.05e-05	1.081	1	1	3	Q9HAV0	Q9HAV0 [24-42]			Guanine nucleotide-binding protein subunit beta-4 OS=Homo sapiens OX=9606 GN=GNB4 PE=1 SV=3	Q9HAV0	0	2356.16	19	185.9	28.8	65	53.3	64.9	47.8	240.3	6	83.4	97.8	48.1	77.4	39.5	57.6	37.2	82.8	52.8	0
3861	FALSE		High	Unambiguous	ACPEHSAPIK	[K].ACPEHSAPIK.[V]	1xCarbamidomethyl [C2]; 1xTMTpro [K10]; 1xTMTpro [N-Term]	1xCarbamidomethyl [C2]; 1xTMTpro [K10]; 1xTMTpro [N-Term]	0.0192393	0.00202367	0.185	1	1	1	Q9NRA2	Q9NRA2 [82-91]			Sialin OS=Homo sapiens OX=9606 GN=SLC17A5 PE=1 SV=2	Q9NRA2	0	1717.96	10
3868	FALSE		High	Unambiguous	ACPGPPPPSPEPLAR	[R].ACPGPPPPSPEPLAR.[L]	1xCarbamidomethyl [C2]; 1xTMTpro [N-Term]	1xCarbamidomethyl [C2]; 1xTMTpro [N-Term]	0.0497897	0.00459172	0.086	1	1	1	Q9HB09	Q9HB09 [265-279]			Bcl-2-like protein 12 OS=Homo sapiens OX=9606 GN=BCL2L12 PE=1 SV=1	Q9HB09	0	1846.98	15	27	20.9	28.3	15.5	26	15.6	10.3	0	13.2	7.7	22.1	17.9	18.1	18.5	20.4	11.4	18.5	0
3879	FALSE		High	Unambiguous	ACPLQPDHTNDEKE	[K].ACPLQPDHTNDEKE.[-]	1xCarbamidomethyl [C2]; 1xTMTpro [K13]; 1xTMTpro [N-Term]	1xCarbamidomethyl [C2]; 1xTMTpro [K13]; 1xTMTpro [N-Term]	0.00141802	0.000114961	0.451	1	1	1	Q15004	Q15004 [98-111]			PCNA-associated factor OS=Homo sapiens OX=9606 GN=PCLAF PE=1 SV=1	Q15004	1	2262.13	14	29.9	25.3	16.8	20.8	20.8	19.9	10.5	0	8.6	9.7	20.3	32.9	21.6	17.8	11.9	11.3	17.6	0
3886	FALSE		High	Unambiguous	ACPPGTAACLVR	[R].ACPPGTAACLVR.[G]	2xCarbamidomethyl [C2; C9]; 1xTMTpro [N-Term]	2xCarbamidomethyl [C2; C9]; 1xTMTpro [N-Term]	0.00815567	0.000867284	0.273	1	1	1	P11717	P11717 [227-238]			Cation-independent mannose-6-phosphate receptor OS=Homo sapiens OX=9606 GN=IGF2R PE=1 SV=3	P11717	0	1576.83	12
3892	FALSE		High	Unambiguous	ACPQTDK	[K].ACPQTDK.[F]	1xCarbamidomethyl [C2]; 1xTMTpro [K7]; 1xTMTpro [N-Term]	1xCarbamidomethyl [C2]; 1xTMTpro [K7]; 1xTMTpro [N-Term]	0.0142317	0.00162956	0.216	1	1	1	Q9BYW2	Q9BYW2 [1124-1130]			Histone-lysine N-methyltransferase SETD2 OS=Homo sapiens OX=9606 GN=SETD2 PE=1 SV=3	Q9BYW2	0	1427.78	7	3.5	3.3	7.2	0	8.7	0	0	0	2.1	0	3.7	4.3	2.8	6.8	6.4	0	3.4	0
3898	FALSE		High	Unambiguous	ACPSSDK	[K].ACPSSDK.[H]	1xCarbamidomethyl [C2]; 1xTMTpro [K7]; 1xTMTpro [N-Term]	1xCarbamidomethyl [C2]; 1xTMTpro [K7]; 1xTMTpro [N-Term]	0.064162	0.00574602	0.059	1	1	1	O94822	O94822 [722-728]			E3 ubiquitin-protein ligase listerin OS=Homo sapiens OX=9606 GN=LTN1 PE=1 SV=6	O94822	0	1372.74	7	4.7	0	4.3	3	0	0	0	0	2.8	0	0	2.5	0	0	0	3.2	4.4	0
3923	FALSE		High	Unambiguous	ACQGQYETIER	[K].ACQGQYETIER.[L]	1xCarbamidomethyl [C2]; 1xTMTpro [N-Term]	1xCarbamidomethyl [C2]; 1xTMTpro [N-Term]	0.000438649	0.000114961	0.57	1	1	1	Q9BXI6	Q9BXI6 [323-333]			TBC1 domain family member 10A OS=Homo sapiens OX=9606 GN=TBC1D10A PE=1 SV=1	Q9BXI6	0	1658.81	11	9.5	11.2	11.8	10.4	14	14.4	5.3	0	21	4.2	13.5	14.6	10.6	12.3	14.5	3.3	8.7	0
3933	FALSE		High	Unambiguous	ACQLSVVVDDK	[R].ACQLSVVVDDK.[K]	1xCarbamidomethyl [C2]; 1xTMTpro [K11]; 1xTMTpro [N-Term]	1xCarbamidomethyl [C2]; 1xTMTpro [K11]; 1xTMTpro [N-Term]	0.00177864	0.000167383	0.428	1	1	1	P26358	P26358 [1338-1348]			DNA (cytosine-5)-methyltransferase 1 OS=Homo sapiens OX=9606 GN=DNMT1 PE=1 SV=2	P26358	0	1842.03	11	89.6	23.7	51	52.2	44.8	44.9	53.3	3.5	36	46	49.4	48.3	37.1	39.6	30.9	52	50.8	0
3942	FALSE		High	Unambiguous	ACQPLPASQPCSEPVRPAQEAEEK	[R].ACQPLPASQPCSEPVRPAQEAEEK.[T]	2xCarbamidomethyl [C2; C11]; 1xTMTpro [K24]; 1xTMTpro [N-Term]	2xCarbamidomethyl [C2; C11]; 1xTMTpro [K24]; 1xTMTpro [N-Term]	4.41e-06	7.05e-05	1.036	1	1	1	Q6ZRI6	Q6ZRI6 [416-439]			Uncharacterized protein C15orf39 OS=Homo sapiens OX=9606 GN=C15orf39 PE=1 SV=3	Q6ZRI6	0	3287.66	24	104.2	107.5	161.4	88.3	152	67.8	28.7	3.6	123.4	19.2	134.9	90.3	93.3	113.6	143.3	20.2	128.9	0
3944	FALSE		High	Unambiguous	ACQQLDVQK	[R].ACQQLDVQK.[N]	1xCarbamidomethyl [C2]; 1xTMTpro [K9]; 1xTMTpro [N-Term]	1xCarbamidomethyl [C2]; 1xTMTpro [K9]; 1xTMTpro [N-Term]	0.00815567	0.000867284	0.273	1	1	1	Q8N954	Q8N954 [194-202]			G patch domain-containing protein 11 OS=Homo sapiens OX=9606 GN=GPATCH11 PE=1 SV=4	Q8N954	0	1697.95	9
3948	FALSE		High	Unambiguous	ACQSCPSEPNTAALQAALAR	[K].ACQSCPSEPNTAALQAALAR.[V]	2xCarbamidomethyl [C2; C5]; 1xTMTpro [N-Term]	2xCarbamidomethyl [C2; C5]; 1xTMTpro [N-Term]	1.2e-07	7.05e-05	1.401	1	1	3	Q8TEX9	Q8TEX9 [731-750]			Importin-4 OS=Homo sapiens OX=9606 GN=IPO4 PE=1 SV=2	Q8TEX9	0	2420.2	20	143.9	48.9	155.2	96.4	105.3	99.2	101.4	0	149.2	69.2	126.9	100.9	66.3	94.1	97.2	53.8	109	0
3951	FALSE		High	Unambiguous	ACQSIYPLHDVFVR	[K].ACQSIYPLHDVFVR.[K]	1xCarbamidomethyl [C2]; 1xTMTpro [N-Term]	1xCarbamidomethyl [C2]; 1xTMTpro [N-Term]	1.69e-06	7.05e-05	1.133	1	1	1	P61247	P61247 [200-213]			40S ribosomal protein S3a OS=Homo sapiens OX=9606 GN=RPS3A PE=1 SV=2	P61247	0	2009.06	14	66.8	53.5	82.9	59.2	92.8	38.7	32.4	3.2	63.7	33	71.2	63.6	62.5	40.6	68.8	28.1	83.7	0
3955	FALSE		High	Unambiguous	ACQVALDEIK	[R].ACQVALDEIK.[A]	1xCarbamidomethyl [C2]; 1xTMTpro [K10]; 1xTMTpro [N-Term]	1xCarbamidomethyl [C2]; 1xTMTpro [K10]; 1xTMTpro [N-Term]	0.00991812	0.00106121	0.253	1	1	1	Q9Y6D5	Q9Y6D5 [35-44]			Brefeldin A-inhibited guanine nucleotide-exchange protein 2 OS=Homo sapiens OX=9606 GN=ARFGEF2 PE=1 SV=3	Q9Y6D5	0	1755	10
3959	FALSE		High	Unambiguous	ACQVTQSR	[K].ACQVTQSR.[N]	1xCarbamidomethyl [C2]; 1xTMTpro [N-Term]	1xCarbamidomethyl [C2]; 1xTMTpro [N-Term]	0.0061384	0.000750234	0.302	1	1	4	Q14919	Q14919 [53-60]			Dr1-associated corepressor OS=Homo sapiens OX=9606 GN=DRAP1 PE=1 SV=3	Q14919	0	1253.66	8	0	3.2	2.2	2.5	0	0	0	0	0	0	4.3	0	2.9	0	2.3	0	0	0
3969	FALSE		High	Unambiguous	ACRDQEEEYK	[K].ACRDQEEEYK.[S]	1xCarbamidomethyl [C2]; 1xTMTpro [K10]; 1xTMTpro [N-Term]	1xCarbamidomethyl [C2]; 1xTMTpro [K10]; 1xTMTpro [N-Term]	0.000800548	0.000114961	0.509	1	1	1	Q8N1N4	Q8N1N4 [189-198]			Keratin, type II cytoskeletal 78 OS=Homo sapiens OX=9606 GN=KRT78 PE=1 SV=2	Q8N1N4	1	1935.97	10	35.4	28	22.3	36.4	24.5	49.8	37.4	2.2	32.5	72.3	22.8	30.2	41	28.7	37.2	53.7	14.1	0
4108	FALSE		High	Unambiguous	ACTTEEDQEK	[K].ACTTEEDQEK.[L]	1xCarbamidomethyl [C2]; 1xTMTpro [K10]; 1xTMTpro [N-Term]	1xCarbamidomethyl [C2]; 1xTMTpro [K10]; 1xTMTpro [N-Term]	0.000319903	7.05e-05	0.602	1	1	1	P49915	P49915 [488-497]			GMP synthase [glutamine-hydrolyzing] OS=Homo sapiens OX=9606 GN=GMPS PE=1 SV=1	P49915	0	1818.9	10	27.7	16.8	37.2	21.8	32.2	18	24.3	2.7	24.3	14.2	33.5	21.9	16.8	23.8	21.7	17.7	30.4	0
4159	FALSE		High	Unambiguous	ACYEESLK	[R].ACYEESLK.[S]	1xCarbamidomethyl [C2]; 1xTMTpro [K8]; 1xTMTpro [N-Term]	1xCarbamidomethyl [C2]; 1xTMTpro [K8]; 1xTMTpro [N-Term]	0.0145117	0.00166432	0.214	1	1	1	Q9Y618	Q9Y618 [1502-1509]			Nuclear receptor corepressor 2 OS=Homo sapiens OX=9606 GN=NCOR2 PE=1 SV=3	Q9Y618	0	1607.86	8	10.8	11.3	5.6	8.1	6.2	11.1	8.2	0	9.6	13.5	6.6	10.1	6.2	5.5	9.6	13.2	5.7	0
4177	FALSE		High	Unambiguous	ADAAANQGK	[K].ADAAANQGK.[K]	1xTMTpro [K9]; 1xTMTpro [N-Term]	1xTMTpro [K9]; 1xTMTpro [N-Term]	0.000307524	7.05e-05	0.606	1	1	2	Q9P2E9	Q9P2E9 [590-598]			Ribosome-binding protein 1 OS=Homo sapiens OX=9606 GN=RRBP1 PE=1 SV=5	Q9P2E9	0	1453.83	9	14.8	25.1	19.4	16	24	18.3	15.2	0	29.8	19.5	24.8	21.4	22.3	24.3	26.3	20.3	17.5	0
4178	FALSE		High	Unambiguous	ADAADQAALAAR	[K].ADAADQAALAAR.[Q]	1xTMTpro [N-Term]	1xTMTpro [N-Term]	5.88e-06	7.05e-05	1.007	1	1	3	Q9HDC5	Q9HDC5 [388-399]			Junctophilin-1 OS=Homo sapiens OX=9606 GN=JPH1 PE=1 SV=2	Q9HDC5	0	1447.78	12	7.5	9.4	8.4	9.7	11.1	9.6	7.1	0	12.7	8.3	7.1	8.8	6.9	7.3	10.9	10.3	8.6	0
4181	FALSE		High	Unambiguous	ADAAEK	[K].ADAAEK.[I]	1xTMTpro [K6]; 1xTMTpro [N-Term]	1xTMTpro [K6]; 1xTMTpro [N-Term]	0.0978384	0.00939725	0.013	1	1	1	Q6FIF0	Q6FIF0 [187-192]			AN1-type zinc finger protein 6 OS=Homo sapiens OX=9606 GN=ZFAND6 PE=1 SV=2	Q6FIF0	0	1212.71	6	0	3.2	0	2.8	0	0	2	0	0	3.3	3.4	0	0	0	0	0	3.8	0
4188	FALSE		High	Unambiguous	ADAASSLTVDVTPPTAK	[K].ADAASSLTVDVTPPTAK.[A]	1xTMTpro [K17]; 1xTMTpro [N-Term]	1xTMTpro [K17]; 1xTMTpro [N-Term]	0.00129768	0.000114961	0.46	1	1	1	Q9H8Y8	Q9H8Y8 [404-420]			Golgi reassembly-stacking protein 2 OS=Homo sapiens OX=9606 GN=GORASP2 PE=1 SV=3	Q9H8Y8	0	2252.26	17	24	15.2	24.6	15.6	30.8	19.6	30.4	0	31.9	21.8	27.9	25.7	21.4	17.2	29.8	28.5	17.1	0
4199	FALSE		High	Unambiguous	ADAEAECNILR	[K].ADAEAECNILR.[K]	1xCarbamidomethyl [C7]; 1xTMTpro [N-Term]	1xCarbamidomethyl [C7]; 1xTMTpro [N-Term]	0.00327411	0.000313968	0.366	1	1	1	Q96ES7	Q96ES7 [68-78]			SAGA-associated factor 29 OS=Homo sapiens OX=9606 GN=SGF29 PE=1 SV=1	Q96ES7	0	1565.79	11	46.8	20	24.3	36.2	22.6	47.3	30.3	3.1	24.8	28.9	18.5	39.7	20.7	22.3	20.5	41.6	21.5	0
4202	FALSE		High	Unambiguous	ADAEAVLAPPEPAQ	[R].ADAEAVLAPPEPAQ.[-]	1xTMTpro [N-Term]	1xTMTpro [N-Term]	0.0201958	0.00202367	0.18	1	1	2	Q8WZA9	Q8WZA9 [610-623]			Immunity-related GTPase family Q protein OS=Homo sapiens OX=9606 GN=IRGQ PE=1 SV=1	Q8WZA9	0	1682.89	14
4207	FALSE		High	Unambiguous	ADAEDLLDSFLSNILQDCR	[R].ADAEDLLDSFLSNILQDCR.[H]	1xCarbamidomethyl [C18]; 1xTMTpro [N-Term]	1xCarbamidomethyl [C18]; 1xTMTpro [N-Term]	0.000211371	7.05e-05	0.644	1	1	1	Q96T76	Q96T76 [339-357]			MMS19 nucleotide excision repair protein homolog OS=Homo sapiens OX=9606 GN=MMS19 PE=1 SV=2	Q96T76	0	2499.24	19	14.6	3.9	9.2	10.8	12.4	8.7	9.2	2	7.2	11.9	6.7	10.6	4.3	5.7	6.1	14.2	6.4	0
4213	FALSE		High	Unambiguous	ADAEGESDLENSRK	[K].ADAEGESDLENSRK.[L]	1xTMTpro [K14]; 1xTMTpro [N-Term]	1xTMTpro [K14]; 1xTMTpro [N-Term]	9.14e-05	7.05e-05	0.729	1	1	1	Q9Y490	Q9Y490 [842-855]			Talin-1 OS=Homo sapiens OX=9606 GN=TLN1 PE=1 SV=3	Q9Y490	1	2129.1	14	14.6	9.3	28.8	15.1	23.3	14.8	13.1	0	19.4	8.3	17.1	13.8	10.2	15.5	15.8	11.3	12.6	0
4215	FALSE		High	Unambiguous	ADAEIASSLPAAQR	[K].ADAEIASSLPAAQR.[E]	1xTMTpro [N-Term]	1xTMTpro [N-Term]	0.000841004	0.000114961	0.504	1	1	1	A2VDJ0	A2VDJ0 [1270-1283]			Transmembrane protein 131-like OS=Homo sapiens OX=9606 GN=TMEM131L PE=1 SV=2	A2VDJ0	0	1703.92	14
4217	FALSE		High	Unambiguous	ADAELDDPESEDVER	[K].ADAELDDPESEDVER.[G]	1xTMTpro [N-Term]	1xTMTpro [N-Term]	0.00908256	0.000940021	0.262	1	1	1	Q9NY47	Q9NY47 [166-180]			Voltage-dependent calcium channel subunit alpha-2/delta-2 OS=Homo sapiens OX=9606 GN=CACNA2D2 PE=1 SV=2	Q9NY47	0	1993.92	15	6.2	5.9	3.6	2	4.9	6.3	2.1	0	3	2.8	2.3	3.1	5.4	3.2	2.9	4.1	3.2	0
4219	FALSE		High	Unambiguous	ADAENAMR	[R].ADAENAMR.[YF]	1xTMTpro [N-Term]	1xTMTpro [N-Term]	0.00514473	0.000634885	0.32	1	2	1	P52298	P52298 [92-99]			Nuclear cap-binding protein subunit 2 OS=Homo sapiens OX=9606 GN=NCBP2 PE=1 SV=1	P52298; A6PVI3	0	1181.59	8	18.5	14.6	21.8	9.1	10.6	6.2	3.2	0	16.3	4.7	21.3	11.5	10.7	13.3	18	5.5	15.1	0
4223	FALSE		High	Unambiguous	ADAENLIYTADPESFEVNTK	[K].ADAENLIYTADPESFEVNTK.[D]	1xTMTpro [K20]; 1xTMTpro [N-Term]	1xTMTpro [K20]; 1xTMTpro [N-Term]	0.00019151	7.05e-05	0.654	1	1	1	Q9H8V3	Q9H8V3 [798-817]			Protein ECT2 OS=Homo sapiens OX=9606 GN=ECT2 PE=1 SV=4	Q9H8V3	0	2835.45	20
4225	FALSE		High	Unambiguous	ADAESEPVAQK	[K].ADAESEPVAQK.[S]	1xTMTpro [K11]; 1xTMTpro [N-Term]	1xTMTpro [K11]; 1xTMTpro [N-Term]	0.000110202	7.05e-05	0.71	1	1	1	O95243	O95243 [271-281]			Methyl-CpG-binding domain protein 4 OS=Homo sapiens OX=9606 GN=MBD4 PE=1 SV=1	O95243	0	1752.96	11
4231	FALSE		High	Unambiguous	ADAEVK	[K].ADAEVK.[L]	1xTMTpro [K6]; 1xTMTpro [N-Term]	1xTMTpro [K6]; 1xTMTpro [N-Term]	0.0996132	0.00959723	0.011	1	1	1	Q8TB36	Q8TB36 [20-25]			Ganglioside-induced differentiation-associated protein 1 OS=Homo sapiens OX=9606 GN=GDAP1 PE=1 SV=3	Q8TB36	0	1240.74	6	64.9	76.8	68	56.2	86.7	47.4	41.4	2.4	47.7	59.4	74.4	61.3	75.7	53.6	72.3	77	61.2	0
4233	FALSE		High	Unambiguous	ADAEYYAAHK	[K].ADAEYYAAHK.[Y]	1xTMTpro [K10]; 1xTMTpro [N-Term]	1xTMTpro [K10]; 1xTMTpro [N-Term]	0.000438649	0.000114961	0.57	1	1	1	O75477	O75477 [260-269]			Erlin-1 OS=Homo sapiens OX=9606 GN=ERLIN1 PE=1 SV=2	O75477	0	1746.93	10	13.9	7.1	11.4	6.5	8.8	9	11.9	0	12.1	12.8	7.5	9	7.5	8	5.9	10	6.4	0
4254	FALSE		High	Unambiguous	ADAGPSGQGDSVSIGK	[K].ADAGPSGQGDSVSIGK.[V]	1xTMTpro [K16]; 1xTMTpro [N-Term]	1xTMTpro [K16]; 1xTMTpro [N-Term]	2.46e-05	7.05e-05	0.862	1	1	1	Q7Z2K8	Q7Z2K8 [559-574]			G protein-regulated inducer of neurite outgrowth 1 OS=Homo sapiens OX=9606 GN=GPRIN1 PE=1 SV=2	Q7Z2K8	0	2054.1	16
4265	FALSE		High	Unambiguous	ADALEAK	[K].ADALEAK.[K]	1xTMTpro [K7]; 1xTMTpro [N-Term]	1xTMTpro [K7]; 1xTMTpro [N-Term]	0.0336854	0.00312511	0.127	1	1	1	Q9NRL2	Q9NRL2 [332-338]			Bromodomain adjacent to zinc finger domain protein 1A OS=Homo sapiens OX=9606 GN=BAZ1A PE=1 SV=2	Q9NRL2	0	1325.79	7	43.8	8.5	28.8	28.2	22	30.9	23.2	0	11.8	24.9	22.4	23.2	13.9	20.3	9.4	20.1	15.2	0
4272	FALSE		High	Unambiguous	ADALQAGASQFETSAAK	[R].ADALQAGASQFETSAAK.[L]	1xTMTpro [K17]; 1xTMTpro [N-Term]	1xTMTpro [K17]; 1xTMTpro [N-Term]	1.77e-07	7.05e-05	1.362	2	2	1	Q15836; P63027	Q15836 [50-66]; P63027 [67-83]			Vesicle-associated membrane protein 3 OS=Homo sapiens OX=9606 GN=VAMP3 PE=1 SV=3;Vesicle-associated membrane protein 2 OS=Homo sapiens OX=9606 GN=VAMP2 PE=1 SV=3	Q15836; P63027	0	2274.22	17
4275	FALSE		High	Unambiguous	ADALQLSVEEFVER	[R].ADALQLSVEEFVER.[Y]	1xTMTpro [N-Term]	1xTMTpro [N-Term]	4.91e-05	7.05e-05	0.792	1	1	1	Q6NYC1	Q6NYC1 [49-62]			Bifunctional arginine demethylase and lysyl-hydroxylase JMJD6 OS=Homo sapiens OX=9606 GN=JMJD6 PE=1 SV=1	Q6NYC1	0	1910.02	14	30.7	8.8	20.6	11	19.7	6.6	19.8	0	13.4	8	15.7	19.7	13	13.3	10.5	9.5	20.4	0
4280	FALSE		High	Unambiguous	ADALSMDNCKELER	[K].ADALSMDNCKELER.[L]	1xCarbamidomethyl [C9]; 1xTMTpro [K10]; 1xTMTpro [N-Term]	1xCarbamidomethyl [C9]; 1xTMTpro [K10]; 1xTMTpro [N-Term]	0.00340545	0.000359806	0.362	1	1	1	Q8TBM8	Q8TBM8 [358-371]			DnaJ homolog subfamily B member 14 OS=Homo sapiens OX=9606 GN=DNAJB14 PE=1 SV=1	Q8TBM8	1	2260.16	14	0	3	0	0	0	0	0	0	3.3	0	2.9	0	0	0	0	0	2.2	0
4299	FALSE		High	Unambiguous	ADAPVALVVHMAPASVLVDSR	[K].ADAPVALVVHMAPASVLVDSR.[Y]	1xTMTpro [N-Term]	1xTMTpro [N-Term]	1.45e-06	7.05e-05	1.149	1	1	1	Q9BQ52	Q9BQ52 [333-353]			Zinc phosphodiesterase ELAC protein 2 OS=Homo sapiens OX=9606 GN=ELAC2 PE=1 SV=2	Q9BQ52	0	2422.34	21
4309	FALSE		High	Unambiguous	ADATSSQDSELER	[K].ADATSSQDSELER.[V]	1xTMTpro [N-Term]	1xTMTpro [N-Term]	0.00190559	0.000167383	0.421	1	1	2	Q99504	Q99504 [292-304]			Eyes absent homolog 3 OS=Homo sapiens OX=9606 GN=EYA3 PE=1 SV=3	Q99504	0	1712.83	13	6.9	6.3	10.1	7.1	11.3	5.1	4.7	0	6.3	3.3	12.3	3.7	4.8	6.4	10.8	4.7	6	0
4314	FALSE		High	Unambiguous	ADAVQDSEMVELVELEIR	[K].ADAVQDSEMVELVELEIR.[E]	1xTMTpro [N-Term]	1xTMTpro [N-Term]	3.34e-09	7.05e-05	1.764	1	1	2	P49411	P49411 [183-200]			Elongation factor Tu, mitochondrial OS=Homo sapiens OX=9606 GN=TUFM PE=1 SV=2	P49411	0	2350.21	18	223.8	71.8	160.8	87.4	152.1	73.5	99.9	5.9	100.3	62.4	104	111.2	125.4	98.5	76	43.9	104.9	0
4315	FALSE		High	Unambiguous	ADAVQDSEMVELVELEIR	[K].ADAVQDSEMVELVELEIR.[E]	1xOxidation [M9]; 1xTMTpro [N-Term]	1xOxidation [M9]; 1xTMTpro [N-Term]	4.87e-06	7.05e-05	1.026	1	1	3	P49411	P49411 [183-200]			Elongation factor Tu, mitochondrial OS=Homo sapiens OX=9606 GN=TUFM PE=1 SV=2	P49411	0	2366.21	18	19.2	2.2	13.3	23.7	14.8	19.6	27.9	0	10.4	9.3	8.8	21.4	9	10.4	8.5	8.7	6.7	0
4316	FALSE		High	Unambiguous	ADAVWNK	[R].ADAVWNK.[I]	1xTMTpro [K7]; 1xTMTpro [N-Term]	1xTMTpro [K7]; 1xTMTpro [N-Term]	0.0136876	0.00155722	0.22	1	1	1	P42704	P42704 [974-980]			Leucine-rich PPR motif-containing protein, mitochondrial OS=Homo sapiens OX=9606 GN=LRPPRC PE=1 SV=3	P42704	0	1411.82	7
4342	FALSE		High	Unambiguous	ADCPTMEAQTTLTTNDIVISK	[K].ADCPTMEAQTTLTTNDIVISK.[L]	1xCarbamidomethyl [C3]; 1xTMTpro [K21]	1xCarbamidomethyl [C3]; 1xTMTpro [K21]	0.000683704	0.000114961	0.525	1	1	1	Q13123	Q13123 [261-281]			Protein Red OS=Homo sapiens OX=9606 GN=IK PE=1 SV=3	Q13123	0	2613.31	21
4343	FALSE		High	Unambiguous	ADCPTMEAQTTLTTNDIVISK	[K].ADCPTMEAQTTLTTNDIVISK.[L]	1xCarbamidomethyl [C3]; 1xTMTpro [K21]; 1xTMTpro [N-Term]	1xCarbamidomethyl [C3]; 1xTMTpro [K21]; 1xTMTpro [N-Term]	1.11e-06	7.05e-05	1.176	1	1	7	Q13123	Q13123 [261-281]			Protein Red OS=Homo sapiens OX=9606 GN=IK PE=1 SV=3	Q13123	0	2917.51	21	12.1	11.3	8.3	18.3	13.7	11.7	13.1	0	15.9	31.4	10.8	18.9	16.2	13	12.5	21.9	11.6	0
4344	FALSE		High	Unambiguous	ADCPTMEAQTTLTTNDIVISK	[K].ADCPTMEAQTTLTTNDIVISK.[L]	1xCarbamidomethyl [C3]; 1xOxidation [M6]; 1xTMTpro [K21]; 1xTMTpro [N-Term]	1xCarbamidomethyl [C3]; 1xOxidation [M6]; 1xTMTpro [K21]; 1xTMTpro [N-Term]	1.15e-06	7.05e-05	1.172	1	1	20	Q13123	Q13123 [261-281]			Protein Red OS=Homo sapiens OX=9606 GN=IK PE=1 SV=3	Q13123	0	2933.51	21	26.9	46.3	28.4	37.4	38.8	25.4	16.5	0	19.6	19.1	30.8	38.5	37.2	25.4	29.2	25.3	34.6	0
4358	FALSE		High	Unambiguous	ADDADEFGYSR	[R].ADDADEFGYSR.[-]	1xTMTpro [N-Term]	1xTMTpro [N-Term]	0.000125287	7.05e-05	0.697	1	1	1	Q7KZF4	Q7KZF4 [900-910]			Staphylococcal nuclease domain-containing protein 1 OS=Homo sapiens OX=9606 GN=SND1 PE=1 SV=1	Q7KZF4	0	1549.71	11	18.3	10.2	15.6	9.1	16.2	9.7	10.6	0	12.4	9	11.4	8.5	17	9.5	9.7	8.6	17.8	0
4364	FALSE		High	Unambiguous	ADDDGIYLCEMR	[K].ADDDGIYLCEMR.[G]	1xCarbamidomethyl [C9]; 1xTMTpro [N-Term]	1xCarbamidomethyl [C9]; 1xTMTpro [N-Term]	0.0286054	0.002827	0.144	1	1	1	O75147	O75147 [404-415]			Obscurin-like protein 1 OS=Homo sapiens OX=9606 GN=OBSL1 PE=1 SV=4	O75147	0	1761.81	12	14.1	11.7	16.7	15.8	26.2	12.8	7.7	0	10	7.5	16.4	12.5	10.1	12.1	13.6	7.2	10.1	0
4367	FALSE		High	Unambiguous	ADDDTYVILDNLR	[K].ADDDTYVILDNLR.[W]	1xTMTpro [N-Term]	1xTMTpro [N-Term]	0.0192393	0.00202367	0.185	1	1	1	Q9NS00	Q9NS00 [168-180]			Glycoprotein-N-acetylgalactosamine 3-beta-galactosyltransferase 1 OS=Homo sapiens OX=9606 GN=C1GALT1 PE=1 SV=1	Q9NS00	0	1826.95	13
4379	FALSE		High	Unambiguous	ADDGRPFPQVIK	[K].ADDGRPFPQVIK.[S]	1xTMTpro [K12]; 1xTMTpro [N-Term]	1xTMTpro [K12]; 1xTMTpro [N-Term]	1.33e-05	7.05e-05	0.924	1	1	1	P04075	P04075 [88-99]			Fructose-bisphosphate aldolase A OS=Homo sapiens OX=9606 GN=ALDOA PE=1 SV=2	P04075	0	1951.13	12	94.3	25.9	42.4	42	46.4	28.1	39.4	0	49.4	29.9	42.4	51.7	41.1	46.8	34.6	30.7	37.6	0
4388	FALSE		High	Unambiguous	ADDLEPIMELGR	[K].ADDLEPIMELGR.[G]	1xTMTpro [N-Term]	1xTMTpro [N-Term]	0.0381514	0.00343225	0.114	1	1	1	P52564	P52564 [50-61]			Dual specificity mitogen-activated protein kinase kinase 6 OS=Homo sapiens OX=9606 GN=MAP2K6 PE=1 SV=1	P52564	0	1662.87	12
4397	FALSE		High	Unambiguous	ADDLLPLGDQTQDGDFGSR	[R].ADDLLPLGDQTQDGDFGSR.[L]	1xTMTpro [N-Term]	1xTMTpro [N-Term]	4.32e-09	7.05e-05	1.738	1	1	3	O43290	O43290 [420-438]			U4/U6.U5 tri-snRNP-associated protein 1 OS=Homo sapiens OX=9606 GN=SART1 PE=1 SV=1	O43290	0	2324.13	19
4404	FALSE		High	Unambiguous	ADDMPPVQGTVAEHSFLPAEQQGSEDNLK	[K].ADDMPPVQGTVAEHSFLPAEQQGSEDNLK.[T]	1xTMTpro [K29]; 1xTMTpro [N-Term]	1xTMTpro [K29]; 1xTMTpro [N-Term]	7.5e-05	7.05e-05	0.749	1	1	1	Q8NFC6	Q8NFC6 [2536-2564]			Biorientation of chromosomes in cell division protein 1-like 1 OS=Homo sapiens OX=9606 GN=BOD1L1 PE=1 SV=2	Q8NFC6	0	3718.85	29
4405	FALSE		High	Unambiguous	ADDMPPVQGTVAEHSFLPAEQQGSEDNLK	[K].ADDMPPVQGTVAEHSFLPAEQQGSEDNLK.[T]	1xOxidation [M4]; 1xTMTpro [K29]; 1xTMTpro [N-Term]	1xOxidation [M4]; 1xTMTpro [K29]; 1xTMTpro [N-Term]	0.00337213	0.000359806	0.363	1	1	1	Q8NFC6	Q8NFC6 [2536-2564]			Biorientation of chromosomes in cell division protein 1-like 1 OS=Homo sapiens OX=9606 GN=BOD1L1 PE=1 SV=2	Q8NFC6	0	3734.85	29
4407	FALSE		High	Unambiguous	ADDMSDDQGTSVQSK	[K].ADDMSDDQGTSVQSK.[S]	1xTMTpro [K15]; 1xTMTpro [N-Term]	1xTMTpro [K15]; 1xTMTpro [N-Term]	5.8e-05	7.05e-05	0.775	1	1	1	Q13111	Q13111 [50-64]			Chromatin assembly factor 1 subunit A OS=Homo sapiens OX=9606 GN=CHAF1A PE=1 SV=3	Q13111	0	2192.06	15	110.5	114.1	83.2	75.9	114.9	69.7	32.8	5.9	50.6	38.5	81.4	93.5	100.9	74.6	79.7	42.9	78.9	0
4415	FALSE		High	Unambiguous	ADDPLRLDQELQQPQTQEK	[R].ADDPLRLDQELQQPQTQEK.[T]	1xTMTpro [K19]; 1xTMTpro [N-Term]	1xTMTpro [K19]; 1xTMTpro [N-Term]	3.41e-05	7.05e-05	0.829	1	1	1	Q12888	Q12888 [840-858]			TP53-binding protein 1 OS=Homo sapiens OX=9606 GN=TP53BP1 PE=1 SV=2	Q12888	1	2860.53	19	27.2	59.6	55.5	34.4	70.7	27.7	17	0	50.1	12.4	55.6	30	63.1	42.4	65.9	21.8	32.3	0
4417	FALSE		High	Unambiguous	ADDPSSYMEVVQAANTSGNWEELVK	[K].ADDPSSYMEVVQAANTSGNWEELVK.[Y]	1xTMTpro [K25]; 1xTMTpro [N-Term]	1xTMTpro [K25]; 1xTMTpro [N-Term]	0.000116924	7.05e-05	0.704	1	1	1	Q00610	Q00610 [1131-1155]			Clathrin heavy chain 1 OS=Homo sapiens OX=9606 GN=CLTC PE=1 SV=5	Q00610	0	3348.65	25
4437	FALSE		High	Unambiguous	ADDTFEALCIEPFSSPPELPDVMKPQDSGSSANEQAVQ	[R].ADDTFEALCIEPFSSPPELPDVMKPQDSGSSANEQAVQ.[-]	1xCarbamidomethyl [C9]; 1xTMTpro [K24]; 1xTMTpro [N-Term]	1xCarbamidomethyl [C9]; 1xTMTpro [K24]; 1xTMTpro [N-Term]	0.000104896	7.05e-05	0.715	1	1	2	Q15370	Q15370 [81-118]			Elongin-B OS=Homo sapiens OX=9606 GN=ELOB PE=1 SV=1	Q15370	0	4715.26	38	34.7	202.4	140	59.2	224	33.7	24.5	0	140.8	15.8	162	50	171	109.1	201.9	11.5	140.5	0
4442	FALSE		High	Unambiguous	ADDTSAATIEK	[K].ADDTSAATIEK.[K]	1xTMTpro [K11]; 1xTMTpro [N-Term]	1xTMTpro [K11]; 1xTMTpro [N-Term]	0.00354203	0.000359806	0.358	1	1	2	Q9Y2W2	Q9Y2W2 [546-556]			WW domain-binding protein 11 OS=Homo sapiens OX=9606 GN=WBP11 PE=1 SV=1	Q9Y2W2	0	1729.95	11	29.9	39.1	24.8	18.7	44.5	13.1	7.1	0	16.3	5.5	32.8	22	39.4	22.7	31.3	9.6	28.6	0
4444	FALSE		High	Unambiguous	ADDTSAATIEKK	[K].ADDTSAATIEKK.[A]	2xTMTpro [K11; K12]; 1xTMTpro [N-Term]	2xTMTpro [K11; K12]; 1xTMTpro [N-Term]	0.00117588	0.000114961	0.47	1	1	1	Q9Y2W2	Q9Y2W2 [546-557]			WW domain-binding protein 11 OS=Homo sapiens OX=9606 GN=WBP11 PE=1 SV=1	Q9Y2W2	1	2162.25	12	19.4	24.7	12.8	19.3	28.7	16.6	9.9	3.3	15.1	15.6	15.2	23.7	30	19.6	19.7	19.3	14.5	0
4452	FALSE		High	Unambiguous	ADDYEQVK	[R].ADDYEQVK.[N]	1xTMTpro [K8]; 1xTMTpro [N-Term]	1xTMTpro [K8]; 1xTMTpro [N-Term]	0.00146057	0.000114961	0.448	1	1	2	P61421	P61421 [258-265]			V-type proton ATPase subunit d 1 OS=Homo sapiens OX=9606 GN=ATP6V0D1 PE=1 SV=1	P61421	0	1575.85	8	198.5	41.6	85.3	84.2	72.7	56.8	77.4	2.6	60.1	52.8	66.2	96.2	66.4	56	56.2	49	79.1	0
4458	FALSE		High	Unambiguous	ADEALK	[K].ADEALK.[A]	1xTMTpro [K6]; 1xTMTpro [N-Term]	1xTMTpro [K6]; 1xTMTpro [N-Term]	0.0691176	0.00631704	0.051	1	1	1	Q96IZ7	Q96IZ7 [197-202]			Serine/Arginine-related protein 53 OS=Homo sapiens OX=9606 GN=RSRC1 PE=1 SV=1	Q96IZ7	0	1254.75	6	44.2	43	41.4	67.8	48.9	58.6	44.7	3	28.5	57.7	37.6	61.8	57.4	49.6	31.4	130.3	39.9	0
4459	FALSE		High	Unambiguous	ADEASELACPTPK	[K].ADEASELACPTPK.[E]	1xCarbamidomethyl [C9]; 1xTMTpro [K13]; 1xTMTpro [N-Term]	1xCarbamidomethyl [C9]; 1xTMTpro [K13]; 1xTMTpro [N-Term]	0.0242762	0.00227957	0.161	1	1	1	P49327	P49327 [2194-2206]			Fatty acid synthase OS=Homo sapiens OX=9606 GN=FASN PE=1 SV=3	P49327	0	1997.05	13
4472	FALSE		High	Unambiguous	ADEDPALFQSVK	[K].ADEDPALFQSVK.[T]	1xTMTpro [K12]; 1xTMTpro [N-Term]	1xTMTpro [K12]; 1xTMTpro [N-Term]	0.0388874	0.00356877	0.112	1	1	2	P48739	P48739 [156-167]			Phosphatidylinositol transfer protein beta isoform OS=Homo sapiens OX=9606 GN=PITPNB PE=1 SV=2	P48739	0	1928.06	12
4480	FALSE		High	Unambiguous	ADEEEMLDNLPEAGDSR	[K].ADEEEMLDNLPEAGDSR.[V]	1xTMTpro [N-Term]	1xTMTpro [N-Term]	0.00704135	0.000786986	0.288	1	1	1	Q9NPD8	Q9NPD8 [157-173]			Ubiquitin-conjugating enzyme E2 T OS=Homo sapiens OX=9606 GN=UBE2T PE=1 SV=1	Q9NPD8	0	2195.01	17	36.1	30.9	57.8	22	47.6	15.1	9.8	0	34.6	4.7	41.7	24.8	22.7	39.9	46.4	6.6	36.8	0
4481	FALSE		High	Unambiguous	ADEEEMLDNLPEAGDSR	[K].ADEEEMLDNLPEAGDSR.[V]	1xOxidation [M6]; 1xTMTpro [N-Term]	1xOxidation [M6]; 1xTMTpro [N-Term]	0.0254781	0.00253025	0.156	1	1	1	Q9NPD8	Q9NPD8 [157-173]			Ubiquitin-conjugating enzyme E2 T OS=Homo sapiens OX=9606 GN=UBE2T PE=1 SV=1	Q9NPD8	0	2211	17	10.1	5.9	16.4	10.1	11.3	11.3	10	0	8.6	4.6	15.1	12.6	5.7	9	12	5.3	16.2	0
4491	FALSE		High	Unambiguous	ADEGISFR	[K].ADEGISFR.[G]			0.0198077	0.00202367	0.182	1	1	1	Q06830	Q06830 [121-128]			Peroxiredoxin-1 OS=Homo sapiens OX=9606 GN=PRDX1 PE=1 SV=1	Q06830	0	894.432	8
4492	FALSE		High	Unambiguous	ADEGISFR	[K].ADEGISFR.[G]	1xTMTpro [N-Term]	1xTMTpro [N-Term]	0.00556489	0.000676198	0.312	1	1	2	Q06830	Q06830 [121-128]			Peroxiredoxin-1 OS=Homo sapiens OX=9606 GN=PRDX1 PE=1 SV=1	Q06830	0	1198.64	8	48	59.4	117.9	52	93.8	44.8	15.5	0	112.1	15.7	100.1	55.2	48	67.9	120.9	11.4	80.7	0
4498	FALSE		High	Unambiguous	ADELASQDGR	[R].ADELASQDGR.[-]	1xTMTpro [N-Term]	1xTMTpro [N-Term]	0.0163097	0.00171105	0.202	1	1	1	Q13362	Q13362 [515-524]			Serine/threonine-protein phosphatase 2A 56 kDa regulatory subunit gamma isoform OS=Homo sapiens OX=9606 GN=PPP2R5C PE=1 SV=3	Q13362	0	1365.69	10	42.3	14.1	30.9	16.8	18.9	19.4	17.5	0	33.4	10.2	24.1	26.8	10.6	22.6	22.3	8.6	22	0
4499	FALSE		High	Unambiguous	ADEIEMIMTDLER	[K].ADEIEMIMTDLER.[A]	1xTMTpro [N-Term]	1xTMTpro [N-Term]	0.000213467	7.05e-05	0.643	1	2	1	P39880	P39880 [226-238]			Homeobox protein cut-like 1 OS=Homo sapiens OX=9606 GN=CUX1 PE=1 SV=3	Q13948; P39880	0	1869.93	13
4506	FALSE		High	Unambiguous	ADEMLSEDVSVEPEGDQGLESLQGK	[K].ADEMLSEDVSVEPEGDQGLESLQGK.[D]	1xTMTpro [K25]; 1xTMTpro [N-Term]	1xTMTpro [K25]; 1xTMTpro [N-Term]	0.00394643	0.000407342	0.347	1	1	1	Q9H4A3	Q9H4A3 [1188-1212]			Serine/threonine-protein kinase WNK1 OS=Homo sapiens OX=9606 GN=WNK1 PE=1 SV=2	Q9H4A3	0	3270.62	25
4507	FALSE		High	Unambiguous	ADEMLSEDVSVEPEGDQGLESLQGK	[K].ADEMLSEDVSVEPEGDQGLESLQGK.[D]	1xOxidation [M4]; 1xTMTpro [K25]; 1xTMTpro [N-Term]	1xOxidation [M4]; 1xTMTpro [K25]; 1xTMTpro [N-Term]	5.59e-06	7.05e-05	1.012	1	1	1	Q9H4A3	Q9H4A3 [1188-1212]			Serine/threonine-protein kinase WNK1 OS=Homo sapiens OX=9606 GN=WNK1 PE=1 SV=2	Q9H4A3	0	3286.61	25
4510	FALSE		High	Unambiguous	ADEMLSEDVSVEPEGDQGLESLQGKDDYGFSGSQK	[K].ADEMLSEDVSVEPEGDQGLESLQGKDDYGFSGSQK.[L]	2xTMTpro [K25; K35]; 1xTMTpro [N-Term]	2xTMTpro [K25; K35]; 1xTMTpro [N-Term]	0.000777214	0.000114961	0.512	1	1	1	Q9H4A3	Q9H4A3 [1188-1222]			Serine/threonine-protein kinase WNK1 OS=Homo sapiens OX=9606 GN=WNK1 PE=1 SV=2	Q9H4A3	1	4659.27	35	7.2	10.1	0	2.8	14.8	11.6	0	0	17.3	2.7	4.4	4.2	11.2	4.4	15.6	0	3	0
4511	FALSE		High	Unambiguous	ADEMYDK	[K].ADEMYDK.[C]	1xTMTpro [K7]; 1xTMTpro [N-Term]	1xTMTpro [K7]; 1xTMTpro [N-Term]	0.018687	0.00200231	0.188	1	1	1	O94826	O94826 [495-501]			Mitochondrial import receptor subunit TOM70 OS=Homo sapiens OX=9606 GN=TOMM70 PE=1 SV=1	O94826	0	1479.76	7	28.3	23.7	34.6	19.8	31.4	28.6	24.2	2.4	30.8	37.1	24.6	28.7	29.8	24.3	25	44.4	25.3	0
4518	FALSE		High	Unambiguous	ADENTPPGSEGSAISGVAESSTATR	[K].ADENTPPGSEGSAISGVAESSTATR.[M]	1xTMTpro [N-Term]	1xTMTpro [N-Term]	5.01e-09	7.05e-05	1.723	1	1	1	Q9Y467	Q9Y467 [523-547]			Sal-like protein 2 OS=Homo sapiens OX=9606 GN=SALL2 PE=1 SV=4	Q9Y467	0	2695.3	25	35.6	46.4	67.2	25	68.3	25.8	13.6	0	63.1	10.8	49.6	29.2	38.6	44.6	45.3	15.9	47.4	0
4544	FALSE		High	Unambiguous	ADEVLEILK	[K].ADEVLEILK.[T]	1xTMTpro [K9]; 1xTMTpro [N-Term]	1xTMTpro [K9]; 1xTMTpro [N-Term]	0.00670464	0.000750234	0.293	1	1	1	O75643	O75643 [286-294]			U5 small nuclear ribonucleoprotein 200 kDa helicase OS=Homo sapiens OX=9606 GN=SNRNP200 PE=1 SV=2	O75643	0	1638	9
4546	FALSE		High	Unambiguous	ADEVTLSEAGSTAGAAETR	[K].ADEVTLSEAGSTAGAAETR.[G]	1xTMTpro [N-Term]	1xTMTpro [N-Term]	1.27e-09	7.05e-05	1.862	1	1	2	O75781	O75781 [239-257]			Paralemmin-1 OS=Homo sapiens OX=9606 GN=PALM PE=1 SV=2	O75781	0	2140.07	19	11.1	10.5	6	12.3	11	14.2	2.1	0	11.3	5.6	5.7	14.4	15.3	11.5	11.6	6.2	4.5	0
4548	FALSE		High	Unambiguous	ADEVVWVR	[K].ADEVVWVR.[A]	1xTMTpro [N-Term]	1xTMTpro [N-Term]	0.0659802	0.0059892	0.056	1	1	1	P14868	P14868 [56-63]			Aspartate--tRNA ligase, cytoplasmic OS=Homo sapiens OX=9606 GN=DARS1 PE=1 SV=2	P14868	0	1277.72	8	20.7	7.5	18.9	17.5	17.9	21.8	18.7	0	16.5	19.5	16	17.6	15.8	13.8	10.9	12.3	15.5	0
4570	FALSE		High	Unambiguous	ADFLPQSSVASQSSSEGK	[R].ADFLPQSSVASQSSSEGK.[L]	1xTMTpro [K18]; 1xTMTpro [N-Term]	1xTMTpro [K18]; 1xTMTpro [N-Term]	2.17e-06	7.05e-05	1.108	1	1	2	Q8NG27	Q8NG27 [195-212]			E3 ubiquitin-protein ligase Praja-1 OS=Homo sapiens OX=9606 GN=PJA1 PE=1 SV=2	Q8NG27	0	2433.28	18	76.1	134.5	151.8	94.7	189.5	118.2	48.1	7.6	156.1	43.4	144.2	123.3	115.8	123.7	147.3	48.3	128.8	0
4578	FALSE		High	Unambiguous	ADFNLADFECEEDPFDNLELK	[K].ADFNLADFECEEDPFDNLELK.[T]	1xCarbamidomethyl [C10]; 1xTMTpro [K21]; 1xTMTpro [N-Term]	1xCarbamidomethyl [C10]; 1xTMTpro [K21]; 1xTMTpro [N-Term]	0.0134234	0.00155722	0.222	1	1	1	Q9NZ09	Q9NZ09 [152-172]			Ubiquitin-associated protein 1 OS=Homo sapiens OX=9606 GN=UBAP1 PE=1 SV=1	Q9NZ09	0	3139.51	21	7.4	8.6	2.7	10	10.4	9.9	7	0	7.8	9.1	6.2	7.5	5.6	9.3	9.9	11.8	3.3	0
4586	FALSE		High	Unambiguous	ADFQGISPER	[K].ADFQGISPER.[A]	1xTMTpro [N-Term]	1xTMTpro [N-Term]	0.00258562	0.000262789	0.39	1	1	1	P61803	P61803 [83-92]			Dolichyl-diphosphooligosaccharide--protein glycosyltransferase subunit DAD1 OS=Homo sapiens OX=9606 GN=DAD1 PE=1 SV=3	P61803	0	1423.75	10	17.3	6.8	16	6.9	11.2	6.5	9.3	0	5.7	8.6	10.2	9.7	10.8	16	9.9	8.4	15.5	0
4610	FALSE		High	Unambiguous	ADFTVVAGDEGSSTTGGSSEENKGPSGSAVSR	[K].ADFTVVAGDEGSSTTGGSSEENKGPSGSAVSR.[K]	1xTMTpro [K23]; 1xTMTpro [N-Term]	1xTMTpro [K23]; 1xTMTpro [N-Term]	2.03e-11	7.05e-05	2.281	1	1	1	P49916	P49916 [836-867]			DNA ligase 3 OS=Homo sapiens OX=9606 GN=LIG3 PE=1 SV=2	P49916	1	3651.79	32
4614	FALSE		High	Unambiguous	ADFVLAANSYDLAIK	[R].ADFVLAANSYDLAIK.[A]	1xTMTpro [K15]; 1xTMTpro [N-Term]	1xTMTpro [K15]; 1xTMTpro [N-Term]	0.0249905	0.00249608	0.158	1	1	1	Q14318	Q14318 [235-249]			Peptidyl-prolyl cis-trans isomerase FKBP8 OS=Homo sapiens OX=9606 GN=FKBP8 PE=1 SV=2	Q14318	0	2219.26	15
4615	FALSE		High	Unambiguous	ADFVIIPAEGIENR	[K].ADFVIIPAEGIENR.[T]	1xTMTpro [N-Term]	1xTMTpro [N-Term]	0.0171223	0.00174887	0.197	1	1	1	Q155Q3	Q155Q3 [242-255]			Dixin OS=Homo sapiens OX=9606 GN=DIXDC1 PE=1 SV=2	Q155Q3	0	1848.02	14	11.4	16.9	15.6	6.4	13.9	8.4	0	0	12.9	4.2	14.5	4.9	13.9	8.7	15.5	3.6	11.2	0
4631	FALSE		High	Unambiguous	ADGAPSAAPPDGLLASPDLGLLK	[R].ADGAPSAAPPDGLLASPDLGLLK.[L]	1xTMTpro [K23]; 1xTMTpro [N-Term]	1xTMTpro [K23]; 1xTMTpro [N-Term]	0.0474881	0.00435081	0.091	1	1	1	P17535	P17535 [75-97]			Transcription factor JunD OS=Homo sapiens OX=9606 GN=JUND PE=1 SV=3	P17535	0	2754.55	23	39	62.5	31.2	38.4	49.4	33.3	27.4	0	36.7	33.8	39.4	35.7	60.8	35.8	47.1	45.8	29.9	0
4634	FALSE		High	Unambiguous	ADGATSDDLDLHDDR	[K].ADGATSDDLDLHDDR.[L]	1xTMTpro [N-Term]	1xTMTpro [N-Term]	5.15e-05	7.05e-05	0.787	1	1	1	Q07157	Q07157 [805-819]			Tight junction protein ZO-1 OS=Homo sapiens OX=9606 GN=TJP1 PE=1 SV=3	Q07157	0	1919.89	15
4635	FALSE		High	Unambiguous	ADGATSDDLDLHDDRLSYLSAPGSEYSMYSTDSR	[K].ADGATSDDLDLHDDRLSYLSAPGSEYSMYSTDSR.[H]	1xTMTpro [N-Term]	1xTMTpro [N-Term]	0.000146716	7.05e-05	0.681	1	1	1	Q07157	Q07157 [805-838]			Tight junction protein ZO-1 OS=Homo sapiens OX=9606 GN=TJP1 PE=1 SV=3	Q07157	1	4014.81	34	11.6	26.3	18.4	13.1	46.9	16.7	7.8	0	14.9	2.9	12.1	18.9	22.6	5.7	21.3	6.8	19.7	0
4644	FALSE		High	Unambiguous	ADGDTLSCICGK	[R].ADGDTLSCICGK.[T]	2xCarbamidomethyl [C8; C10]; 1xTMTpro [K12]; 1xTMTpro [N-Term]	2xCarbamidomethyl [C8; C10]; 1xTMTpro [K12]; 1xTMTpro [N-Term]	0.000841004	0.000114961	0.504	1	1	1	Q8IWB1	Q8IWB1 [248-259]			Inositol 1,4,5-trisphosphate receptor-interacting protein OS=Homo sapiens OX=9606 GN=ITPRIP PE=1 SV=1	Q8IWB1	0	1904.97	12	84.5	48.6	52.4	105.8	90.6	70.2	96.3	5.7	54.7	86.7	41.3	89.4	55.7	43	49.7	234.7	46.3	2.8
4661	FALSE		High	Unambiguous	ADGETILK	[K].ADGETILK.[G]	1xTMTpro [K8]; 1xTMTpro [N-Term]	1xTMTpro [K8]; 1xTMTpro [N-Term]	0.0214055	0.00203862	0.174	1	1	1	P52788	P52788 [17-24]			Spermine synthase OS=Homo sapiens OX=9606 GN=SMS PE=1 SV=2	P52788	0	1454.87	8
4682	FALSE		High	Unambiguous	ADGGGAGGAPASSSSSSVAAAAASGQCR	[R].ADGGGAGGAPASSSSSSVAAAAASGQCR.[G]	1xCarbamidomethyl [C27]; 1xTMTpro [N-Term]	1xCarbamidomethyl [C27]; 1xTMTpro [N-Term]	3.96e-06	7.05e-05	1.047	1	1	1	P35453	P35453 [14-41]			Homeobox protein Hox-D13 OS=Homo sapiens OX=9606 GN=HOXD13 PE=1 SV=3	P35453	0	2669.25	28	26.1	33.8	41.7	20	54	17.7	9.8	0	33.6	7.1	35.1	21.9	28.4	29	39.9	6.7	32.9	0
4687	FALSE		High	Unambiguous	ADGGTGDSSPSPGSSLPSPLSDPR	[R].ADGGTGDSSPSPGSSLPSPLSDPR.[R]	1xTMTpro [N-Term]	1xTMTpro [N-Term]	4.67e-05	7.05e-05	0.797	1	1	2	Q8TD16	Q8TD16 [598-621]			Protein bicaudal D homolog 2 OS=Homo sapiens OX=9606 GN=BICD2 PE=1 SV=1	Q8TD16	0	2545.23	24
4689	FALSE		High	Unambiguous	ADGGTQVIDTK	[K].ADGGTQVIDTK.[N]	1xTMTpro [K11]; 1xTMTpro [N-Term]	1xTMTpro [K11]; 1xTMTpro [N-Term]	0.00422739	0.000454616	0.34	1	1	1	P09622	P09622 [167-177]			Dihydrolipoyl dehydrogenase, mitochondrial OS=Homo sapiens OX=9606 GN=DLD PE=1 SV=2	P09622	0	1712.97	11	53.9	14.4	17.3	17	20.5	11.5	9.1	0	21.7	16.4	16.5	20	16	17.9	18.1	12.2	15.3	0
4718	FALSE		High	Unambiguous	ADGIVPETWIDGPK	[R].ADGIVPETWIDGPK.[D]	1xTMTpro [K14]; 1xTMTpro [N-Term]	1xTMTpro [K14]; 1xTMTpro [N-Term]	1.59e-07	7.05e-05	1.373	1	1	1	Q96A35	Q96A35 [162-175]			39S ribosomal protein L24, mitochondrial OS=Homo sapiens OX=9606 GN=MRPL24 PE=1 SV=1	Q96A35	0	2106.17	14	324.8	54.7	134.3	94.2	120.5	68.2	91.7	4.7	87.9	50.9	103	143.8	76.9	95.7	60.7	48.6	122.1	0
4719	FALSE		High	Unambiguous	ADGIVSK	[K].ADGIVSK.[N]	1xTMTpro [K7]; 1xTMTpro [N-Term]	1xTMTpro [K7]; 1xTMTpro [N-Term]	0.0647628	0.0057713	0.058	1	1	1	P63220	P63220 [75-81]			40S ribosomal protein S21 OS=Homo sapiens OX=9606 GN=RPS21 PE=1 SV=1	P63220	0	1297.8	7	12.3	16.6	9.9	14.7	19.6	7.2	7.8	0	4	5.3	11.9	18.1	21.6	11	8.8	12.4	15.7	0
4780	FALSE		High	Unambiguous	ADGTISSEIK	[R].ADGTISSEIK.[S]	1xTMTpro [K10]; 1xTMTpro [N-Term]	1xTMTpro [K10]; 1xTMTpro [N-Term]	0.0257254	0.00260223	0.155	1	1	1	Q96T21	Q96T21 [164-173]			Selenocysteine insertion sequence-binding protein 2 OS=Homo sapiens OX=9606 GN=SECISBP2 PE=1 SV=2	Q96T21	0	1628.94	10
4799	FALSE		High	Unambiguous	ADGVHTVEPTEAGDYK	[K].ADGVHTVEPTEAGDYK.[L]	1xTMTpro [K16]; 1xTMTpro [N-Term]	1xTMTpro [K16]; 1xTMTpro [N-Term]	2.17e-09	7.05e-05	1.808	1	1	1	Q13445	Q13445 [89-104]			Transmembrane emp24 domain-containing protein 1 OS=Homo sapiens OX=9606 GN=TMED1 PE=1 SV=1	Q13445	0	2297.19	16	126.6	135.5	134.1	107.9	147.7	93.1	54.1	7.2	105.4	29.3	120.3	104	132.6	101.8	134.2	30.6	121.3	0
4808	FALSE		High	Unambiguous	ADGVTVTCK	[R].ADGVTVTCK.[V]	1xCarbamidomethyl [C8]; 1xTMTpro [K9]; 1xTMTpro [N-Term]	1xCarbamidomethyl [C8]; 1xTMTpro [K9]; 1xTMTpro [N-Term]	0.000508597	0.000114961	0.555	1	1	1	Q92692	Q92692 [231-239]			Nectin-2 OS=Homo sapiens OX=9606 GN=NECTIN2 PE=1 SV=1	Q92692	0	1558.88	9	39.6	71.9	41.7	48.3	58.5	83	18.4	4.1	72.3	16.1	51.2	59.4	80.4	47.5	74.7	9.3	41.3	0
4814	FALSE		High	Unambiguous	ADGYNQPDSK	[K].ADGYNQPDSK.[R]	1xTMTpro [K10]; 1xTMTpro [N-Term]	1xTMTpro [K10]; 1xTMTpro [N-Term]	0.00347307	0.000359806	0.36	2	2	3	O43390; O60506	O43390 [575-584]; O60506 [567-576]			Heterogeneous nuclear ribonucleoprotein R OS=Homo sapiens OX=9606 GN=HNRNPR PE=1 SV=1;Heterogeneous nuclear ribonucleoprotein Q OS=Homo sapiens OX=9606 GN=SYNCRIP PE=1 SV=2	O43390; O60506	0	1702.89	10	113.5	85.4	98.7	103.6	107	74.7	43.1	0	73.5	48.1	101.8	100	98.7	74.9	93.3	42.1	96.9	0
4816	FALSE		High	Unambiguous	ADGYVLEGK	[R].ADGYVLEGK.[E]	1xTMTpro [K9]; 1xTMTpro [N-Term]	1xTMTpro [K9]; 1xTMTpro [N-Term]	0.00494664	0.000591221	0.324	1	1	1	P62241	P62241 [185-193]			40S ribosomal protein S8 OS=Homo sapiens OX=9606 GN=RPS8 PE=1 SV=2	P62241	0	1559.89	9	192.4	38.1	135.6	78	104	56.1	65.8	4.6	59.7	33.3	85.3	76	56	67.8	46.1	29.8	108.2	0
4823	FALSE		High	Unambiguous	ADHDFVVQEDFMK	[R].ADHDFVVQEDFMK.[A]	1xTMTpro [K13]; 1xTMTpro [N-Term]	1xTMTpro [K13]; 1xTMTpro [N-Term]	5.47e-05	7.05e-05	0.781	1	1	2	P62333	P62333 [357-369]			26S proteasome regulatory subunit 10B OS=Homo sapiens OX=9606 GN=PSMC6 PE=1 SV=1	P62333	0	2189.12	13	28	20.4	73.6	25.2	50.2	12.7	25.6	0	55	15.3	60.1	24.4	12	37	40.4	16.1	45.3	0
4829	FALSE		High	Unambiguous	ADHGEPIGR	[R].ADHGEPIGR.[G]	1xTMTpro [N-Term]	1xTMTpro [N-Term]	0.00651035	0.000750234	0.296	1	1	3	P08238	P08238 [169-177]			Heat shock protein HSP 90-beta OS=Homo sapiens OX=9606 GN=HSP90AB1 PE=1 SV=4	P08238	0	1255.67	9	20.4	19.8	43.7	29.1	29.3	25.9	20.8	0	24.7	20.9	26.8	25.6	17.9	23.4	19.8	16	37.1	0
4850	FALSE		High	Unambiguous	ADHQPLTEASYVNLPTIALCNTDSPLR	[R].ADHQPLTEASYVNLPTIALCNTDSPLR.[Y]	1xCarbamidomethyl [C20]	1xCarbamidomethyl [C20]	0.00227509	0.000262789	0.403	1	1	1	P08865	P08865 [129-155]			40S ribosomal protein SA OS=Homo sapiens OX=9606 GN=RPSA PE=1 SV=4	P08865	0	2996.48	27
4865	FALSE		High	Unambiguous	ADKDYHFK	[K].ADKDYHFK.[V]	2xTMTpro [K3; K8]; 1xTMTpro [N-Term]	2xTMTpro [K3; K8]; 1xTMTpro [N-Term]	0.00856472	0.000940021	0.268	1	1	1	P06748	P06748 [25-32]			Nucleophosmin OS=Homo sapiens OX=9606 GN=NPM1 PE=1 SV=2	P06748	1	1936.11	8	12.4	43.5	33.5	9.6	55.2	7.2	3.1	0	16.3	2.9	35.9	9.7	41.5	25.2	46.3	6.2	33.1	0
4872	FALSE		High	Unambiguous	ADKEGIAK	[K].ADKEGIAK.[N]	2xTMTpro [K3; K8]; 1xTMTpro [N-Term]	2xTMTpro [K3; K8]; 1xTMTpro [N-Term]	0.0497897	0.00459172	0.086	1	1	1	Q96T58	Q96T58 [862-869]			Msx2-interacting protein OS=Homo sapiens OX=9606 GN=SPEN PE=1 SV=1	Q96T58	1	1744.08	8	38.2	57	36.1	37.9	65.4	31.2	11	0	32.8	8.3	40.3	38.8	59.3	38.8	40.9	16.5	32.3	0
4884	FALSE		High	Unambiguous	ADKNEVAAEVAK	[K].ADKNEVAAEVAK.[L]	2xTMTpro [K3; K12]; 1xTMTpro [N-Term]	2xTMTpro [K3; K12]; 1xTMTpro [N-Term]	0.00125987	0.000114961	0.463	1	1	1	P56192	P56192 [864-875]			Methionine--tRNA ligase, cytoplasmic OS=Homo sapiens OX=9606 GN=MARS1 PE=1 SV=2	P56192	1	2157.27	12
4905	FALSE		High	Unambiguous	ADLAAVEAK	[K].ADLAAVEAK.[V]	1xTMTpro [K9]; 1xTMTpro [N-Term]	1xTMTpro [K9]; 1xTMTpro [N-Term]	0.0370725	0.00330098	0.117	1	1	1	Q14204	Q14204 [3463-3471]			Cytoplasmic dynein 1 heavy chain 1 OS=Homo sapiens OX=9606 GN=DYNC1H1 PE=1 SV=5	Q14204	0	1495.9	9
4909	FALSE		High	Unambiguous	ADLAKYICENQDSISSK	[R].ADLAKYICENQDSISSK.[L]	1xCarbamidomethyl [C8]; TMTpro [K]; 1xTMTpro [N-Term]	1xCarbamidomethyl [C8]; TMTpro [K]; 1xTMTpro [N-Term]	0.0758118	0.00672449	0.041	1	1	1	P02768	P02768 [282-298]			Albumin OS=Homo sapiens OX=9606 GN=ALB PE=1 SV=2	P02768	1	2550.34	17
4916	FALSE		High	Unambiguous	ADLATDQK	[K].ADLATDQK.[E]	1xTMTpro [K8]; 1xTMTpro [N-Term]	1xTMTpro [K8]; 1xTMTpro [N-Term]	0.018687	0.00200231	0.188	1	1	1	Q13895	Q13895 [391-398]			Bystin OS=Homo sapiens OX=9606 GN=BYSL PE=1 SV=3	Q13895	0	1469.85	8
4917	FALSE		High	Unambiguous	ADLATDQKEALLELLR	[K].ADLATDQKEALLELLR.[L]	1xTMTpro [K8]; 1xTMTpro [N-Term]	1xTMTpro [K8]; 1xTMTpro [N-Term]	0.00368407	0.000359806	0.354	1	1	1	Q13895	Q13895 [391-406]			Bystin OS=Homo sapiens OX=9606 GN=BYSL PE=1 SV=3	Q13895	1	2407.41	16	26.9	10.6	13.7	21	15.6	18.5	21	0	16	19	13.7	14.6	17.2	12.8	11.9	18.4	7.6	0
4920	FALSE		High	Unambiguous	ADIATSK	[K].ADIATSK.[T]	1xTMTpro [K7]; 1xTMTpro [N-Term]	1xTMTpro [K7]; 1xTMTpro [N-Term]	0.0573482	0.00498362	0.071	1	1	1	Q7Z5K2	Q7Z5K2 [402-408]			Wings apart-like protein homolog OS=Homo sapiens OX=9606 GN=WAPL PE=1 SV=1	Q7Z5K2	0	1313.79	7	11.3	15.6	23.8	12.1	22.4	13.1	18.1	0	25.4	18.7	23	14.9	17.5	17.3	28.7	23.1	18.2	0
4929	FALSE		High	Unambiguous	ADIDATLYEQVILEK	[K].ADIDATLYEQVILEK.[E]	1xTMTpro [K15]; 1xTMTpro [N-Term]	1xTMTpro [K15]; 1xTMTpro [N-Term]	0.0346687	0.00318174	0.124	1	1	1	Q9NW15	Q9NW15 [472-486]			Anoctamin-10 OS=Homo sapiens OX=9606 GN=ANO10 PE=1 SV=2	Q9NW15	0	2329.31	15	52.8	16.6	38.9	27.9	38	27.4	37.6	3.5	24.1	35.8	39	43.4	31.8	24.8	22.4	30.8	26.5	0
4935	FALSE		High	Unambiguous	ADIDLTK	[K].ADIDLTK.[R]	1xTMTpro [K7]; 1xTMTpro [N-Term]	1xTMTpro [K7]; 1xTMTpro [N-Term]	0.0218243	0.00203862	0.172	1	1	1	P62269	P62269 [48-54]			40S ribosomal protein S18 OS=Homo sapiens OX=9606 GN=RPS18 PE=1 SV=3	P62269	0	1383.83	7	16.2	15.6	19	13.4	16.9	13.1	20.6	0	21.9	23.9	16.8	14.1	13.7	17.9	20.9	18.3	13.7	0
4940	FALSE		High	Unambiguous	ADLDPSNPVANWIHAR	[K].ADLDPSNPVANWIHAR.[S]	1xTMTpro [N-Term]	1xTMTpro [N-Term]	0.000270505	7.05e-05	0.619	1	1	1	P31274	P31274 [175-190]			Homeobox protein Hox-C9 OS=Homo sapiens OX=9606 GN=HOXC9 PE=1 SV=3	P31274	0	2080.09	16	19.8	19.2	28.2	15	29.4	8	10.8	0	14.1	8.5	20.2	15.6	15.1	17.1	20	9.4	23.4	0
4942	FALSE		High	Unambiguous	ADIDVSGPK	[K].ADIDVSGPK.[V]	1xTMTpro [K9]; 1xTMTpro [N-Term]	1xTMTpro [K9]; 1xTMTpro [N-Term]	0.00317894	0.000262789	0.369	1	1	2	Q09666	Q09666 [1281-1289]; [2665-2673]; [2793-2801]; [3049-3057]; [3177-3185]; [3831-3839]; [3959-3967]; [4087-4095]; [4215-4223]; [4679-4687]; [4807-4815]			Neuroblast differentiation-associated protein AHNAK OS=Homo sapiens OX=9606 GN=AHNAK PE=1 SV=2	Q09666	0	1509.88	9	15.2	15	9.3	19.2	12.8	25.6	32.3	2.6	22.9	18.2	7.1	19.3	21.8	16.7	21.2	33.5	8.8	0
4946	FALSE		High	Unambiguous	ADLEAQR	[K].ADLEAQR.[D]	1xTMTpro [N-Term]	1xTMTpro [N-Term]	0.0801101	0.00736049	0.035	1	1	1	P61106	P61106 [126-132]			Ras-related protein Rab-14 OS=Homo sapiens OX=9606 GN=RAB14 PE=1 SV=4	P61106	0	1106.61	7
4947	FALSE		High	Unambiguous	ADIEDELDK	[K].ADIEDELDK.[T]	1xTMTpro [K9]; 1xTMTpro [N-Term]	1xTMTpro [K9]; 1xTMTpro [N-Term]	0.0801101	0.00736049	0.035	1	1	1	Q6UB99	Q6UB99 [1410-1418]			Ankyrin repeat domain-containing protein 11 OS=Homo sapiens OX=9606 GN=ANKRD11 PE=1 SV=3	Q6UB99	0	1655.9	9	30.7	42.8	63.7	34.8	41.6	40.3	18.5	3.4	27.8	14.7	59.9	45.1	57.7	43.5	40.8	25.7	62.8	0
4949	FALSE		High	Unambiguous	ADLEELHEK	[K].ADLEELHEK.[S]	1xTMTpro [K9]; 1xTMTpro [N-Term]	1xTMTpro [K9]; 1xTMTpro [N-Term]	0.00489832	0.000543356	0.325	1	1	1	Q9Y2I6	Q9Y2I6 [677-685]			Ninein-like protein OS=Homo sapiens OX=9606 GN=NINL PE=1 SV=2	Q9Y2I6	0	1691.95	9	20.6	30.4	29.6	28.4	28.4	26.1	20.5	0	43.3	21.6	28.3	21.1	30.6	23.3	35.9	33.3	18.1	0
4961	FALSE		High	Unambiguous	ADIEMPFDPSK	[K].ADIEMPFDPSK.[V]	1xTMTpro [K11]; 1xTMTpro [N-Term]	1xTMTpro [K11]; 1xTMTpro [N-Term]	0.00282502	0.000262789	0.381	1	1	1	O75369	O75369 [1125-1135]			Filamin-B OS=Homo sapiens OX=9606 GN=FLNB PE=1 SV=2	O75369	0	1857.99	11
4963	FALSE		High	Unambiguous	ADLEMQIENLK	[R].ADLEMQIENLK.[E]	1xOxidation [M5]; 1xTMTpro [K11]; 1xTMTpro [N-Term]	1xOxidation [M5]; 1xTMTpro [K11]; 1xTMTpro [N-Term]	0.000442998	0.000114961	0.569	1	1	3	Q04695	Q04695 [202-212]			Keratin, type I cytoskeletal 17 OS=Homo sapiens OX=9606 GN=KRT17 PE=1 SV=2	Q04695	0	1928.07	11	23.6	21.4	37.7	24.5	38	44	526.9	3.8	40.7	53.7	24	33.6	29.6	50.3	24.2	146.8	12.3	0
4964	FALSE		High	Unambiguous	ADLEMQIENLKEELAYLK	[R].ADLEMQIENLKEELAYLK.[K]	2xTMTpro [K11; K18]; 1xTMTpro [N-Term]	2xTMTpro [K11; K18]; 1xTMTpro [N-Term]	4.64e-06	7.05e-05	1.031	1	1	1	Q04695	Q04695 [202-219]			Keratin, type I cytoskeletal 17 OS=Homo sapiens OX=9606 GN=KRT17 PE=1 SV=2	Q04695	1	3062.73	18	6.9	16	6.2	11.4	6.3	17	19.9	2.9	6.4	22	2.9	14.2	11.3	11.3	4	75	3.3	0
4965	FALSE		High	Unambiguous	ADLEMQIENLKEELAYLK	[R].ADLEMQIENLKEELAYLK.[K]	1xOxidation [M5]; 2xTMTpro [K11; K18]; 1xTMTpro [N-Term]	1xOxidation [M5]; 2xTMTpro [K11; K18]; 1xTMTpro [N-Term]	6.86e-05	7.05e-05	0.758	1	1	1	Q04695	Q04695 [202-219]			Keratin, type I cytoskeletal 17 OS=Homo sapiens OX=9606 GN=KRT17 PE=1 SV=2	Q04695	1	3078.72	18
4966	FALSE		High	Unambiguous	ADLEMQIESLK	[R].ADLEMQIESLK.[E]	1xTMTpro [K11]; 1xTMTpro [N-Term]	1xTMTpro [K11]; 1xTMTpro [N-Term]	0.00466366	0.000543356	0.33	1	1	1	P02533	P02533 [233-243]			Keratin, type I cytoskeletal 14 OS=Homo sapiens OX=9606 GN=KRT14 PE=1 SV=4	P02533	0	1885.06	11
4967	FALSE		High	Unambiguous	ADLEMQIESLKEELAYLK	[R].ADLEMQIESLKEELAYLK.[K]	2xTMTpro [K11; K18]; 1xTMTpro [N-Term]	2xTMTpro [K11; K18]; 1xTMTpro [N-Term]	1.71e-05	7.05e-05	0.899	1	1	1	P02533	P02533 [233-250]			Keratin, type I cytoskeletal 14 OS=Homo sapiens OX=9606 GN=KRT14 PE=1 SV=4	P02533	1	3035.72	18	40.6	83.3	53.8	59.2	26	73.2	63.8	12.7	45.1	192.8	29.7	61.6	61.7	41	61.9	105.9	8.2	2.5
4968	FALSE		High	Unambiguous	ADLEMQIESLKEELAYLKK	[R].ADLEMQIESLKEELAYLKK.[N]	3xTMTpro [K11; K18; K19]; 1xTMTpro [N-Term]	3xTMTpro [K11; K18; K19]; 1xTMTpro [N-Term]	0.000275896	7.05e-05	0.617	1	1	1	P02533	P02533 [233-251]			Keratin, type I cytoskeletal 14 OS=Homo sapiens OX=9606 GN=KRT14 PE=1 SV=4	P02533	2	3468.02	19
4970	FALSE		High	Unambiguous	ADLEMQIESLTEELAYLK	[K].ADLEMQIESLTEELAYLK.[K]	1xTMTpro [K18]	1xTMTpro [K18]	0.000106987	7.05e-05	0.713	1	1	2	P13645	P13645 [267-284]			Keratin, type I cytoskeletal 10 OS=Homo sapiens OX=9606 GN=KRT10 PE=1 SV=6	P13645	0	2400.25	18
4971	FALSE		High	Unambiguous	ADLEMQIESLTEELAYLK	[K].ADLEMQIESLTEELAYLK.[K]	1xOxidation [M5]; 1xTMTpro [K18]	1xOxidation [M5]; 1xTMTpro [K18]	1.59e-05	7.05e-05	0.906	1	1	1	P13645	P13645 [267-284]			Keratin, type I cytoskeletal 10 OS=Homo sapiens OX=9606 GN=KRT10 PE=1 SV=6	P13645	0	2416.25	18
4972	FALSE		High	Unambiguous	ADLEMQIESLTEELAYLK	[K].ADLEMQIESLTEELAYLK.[K]	1xTMTpro [K18]; 1xTMTpro [N-Term]	1xTMTpro [K18]; 1xTMTpro [N-Term]	3.88e-06	7.05e-05	1.049	1	1	5	P13645	P13645 [267-284]			Keratin, type I cytoskeletal 10 OS=Homo sapiens OX=9606 GN=KRT10 PE=1 SV=6	P13645	0	2704.46	18
4973	FALSE		High	Unambiguous	ADLEMQIESLTEELAYLK	[K].ADLEMQIESLTEELAYLK.[K]	1xOxidation [M5]; 1xTMTpro [K18]; 1xTMTpro [N-Term]	1xOxidation [M5]; 1xTMTpro [K18]; 1xTMTpro [N-Term]	5.34e-07	7.05e-05	1.25	1	1	13	P13645	P13645 [267-284]			Keratin, type I cytoskeletal 10 OS=Homo sapiens OX=9606 GN=KRT10 PE=1 SV=6	P13645	0	2720.46	18
4977	FALSE		High	Unambiguous	ADLEMQIESLTEELAYLKK	[K].ADLEMQIESLTEELAYLKK.[N]	1xOxidation [M5]; 2xTMTpro [K18; K19]	1xOxidation [M5]; 2xTMTpro [K18; K19]	0.0161518	0.00171105	0.203	1	1	1	P13645	P13645 [267-285]			Keratin, type I cytoskeletal 10 OS=Homo sapiens OX=9606 GN=KRT10 PE=1 SV=6	P13645	1	2848.55	19
4978	FALSE		High	Unambiguous	ADLEMQIESLTEELAYLKK	[K].ADLEMQIESLTEELAYLKK.[N]	2xTMTpro [K18; K19]; 1xTMTpro [N-Term]	2xTMTpro [K18; K19]; 1xTMTpro [N-Term]	1.61e-09	7.05e-05	1.838	1	1	1	P13645	P13645 [267-285]			Keratin, type I cytoskeletal 10 OS=Homo sapiens OX=9606 GN=KRT10 PE=1 SV=6	P13645	1	3136.76	19
4979	FALSE		High	Unambiguous	ADLEMQIESLTEELAYLKK	[K].ADLEMQIESLTEELAYLKK.[N]	1xOxidation [M5]; 2xTMTpro [K18; K19]; 1xTMTpro [N-Term]	1xOxidation [M5]; 2xTMTpro [K18; K19]; 1xTMTpro [N-Term]	0.000470007	0.000114961	0.563	1	1	1	P13645	P13645 [267-285]			Keratin, type I cytoskeletal 10 OS=Homo sapiens OX=9606 GN=KRT10 PE=1 SV=6	P13645	1	3152.76	19
4983	FALSE		High	Unambiguous	ADLESESFRPNLSDPSELLLPDQIEK	[K].ADLESESFRPNLSDPSELLLPDQIEK.[L]	1xTMTpro [K26]; 1xTMTpro [N-Term]	1xTMTpro [K26]; 1xTMTpro [N-Term]	0.0317994	0.00310557	0.133	1	1	1	Q8N573	Q8N573 [697-722]			Oxidation resistance protein 1 OS=Homo sapiens OX=9606 GN=OXR1 PE=1 SV=2	Q8N573	0	3550.88	26	10.9	10.2	17.1	12.3	17.9	10.8	11.2	0	31.4	12.5	27.2	10.3	5.7	13.8	21.7	10.6	18.2	0
4984	FALSE		High	Unambiguous	ADIESLVTEK	[K].ADIESLVTEK.[E]	1xTMTpro [K10]; 1xTMTpro [N-Term]	1xTMTpro [K10]; 1xTMTpro [N-Term]	0.0531911	0.00478343	0.079	1	1	1	Q13439	Q13439 [1311-1320]			Golgin subfamily A member 4 OS=Homo sapiens OX=9606 GN=GOLGA4 PE=1 SV=1	Q13439	0	1712.99	10
4986	FALSE		High	Unambiguous	ADLETNAEALVQEIDFLK	[K].ADLETNAEALVQEIDFLK.[S]	1xTMTpro [K18]; 1xTMTpro [N-Term]	1xTMTpro [K18]; 1xTMTpro [N-Term]	1.29e-07	7.05e-05	1.394	1	1	1	Q9NSB4	Q9NSB4 [237-254]			Keratin, type II cuticular Hb2 OS=Homo sapiens OX=9606 GN=KRT82 PE=1 SV=3	Q9NSB4	0	2627.44	18
4987	FALSE		High	Unambiguous	ADIEVACYGYEGIDAVK	[R].ADIEVACYGYEGIDAVK.[E]	1xCarbamidomethyl [C7]; 1xTMTpro [K17]; 1xTMTpro [N-Term]	1xCarbamidomethyl [C7]; 1xTMTpro [K17]; 1xTMTpro [N-Term]	0.00390784	0.000407342	0.348	1	1	1	P05198	P05198 [193-209]			Eukaryotic translation initiation factor 2 subunit 1 OS=Homo sapiens OX=9606 GN=EIF2S1 PE=1 SV=3	P05198	0	2481.28	17
5006	FALSE		High	Unambiguous	ADIGPNLDQLKDDEILR	[K].ADIGPNLDQLKDDEILR.[H]	1xTMTpro [K11]; 1xTMTpro [N-Term]	1xTMTpro [K11]; 1xTMTpro [N-Term]	0.0233548	0.00221547	0.165	1	1	2	Q2NKX8	Q2NKX8 [875-891]			DNA excision repair protein ERCC-6-like OS=Homo sapiens OX=9606 GN=ERCC6L PE=1 SV=1	Q2NKX8	1	2533.41	17	28.5	30.9	36.3	33.2	43.6	30.9	21	2.2	36.4	25.5	37.8	31.8	31.7	29.2	41.1	17.4	36.2	0
5010	FALSE		High	Unambiguous	ADIGVAMGIAGSDVSK	[K].ADIGVAMGIAGSDVSK.[Q]	1xOxidation [M7]; 1xTMTpro [K16]; 1xTMTpro [N-Term]	1xOxidation [M7]; 1xTMTpro [K16]; 1xTMTpro [N-Term]	7.62e-07	7.05e-05	1.214	2	2	2	P05023; P13637	P05023 [728-743]; P13637 [718-733]			Sodium/potassium-transporting ATPase subunit alpha-1 OS=Homo sapiens OX=9606 GN=ATP1A1 PE=1 SV=1;Sodium/potassium-transporting ATPase subunit alpha-3 OS=Homo sapiens OX=9606 GN=ATP1A3 PE=1 SV=3	P05023; P13637	0	2115.16	16	42.1	18.4	45.5	30.5	39.2	32	42.4	2.9	37.8	27.5	29.3	29.3	21.8	27	18.6	23	29.2	0
5013	FALSE		High	Unambiguous	ADLHDEEDEQDILLAQDLEDMWEQK	[K].ADLHDEEDEQDILLAQDLEDMWEQK.[F]	1xOxidation [M21]; 1xTMTpro [K25]; 1xTMTpro [N-Term]	1xOxidation [M21]; 1xTMTpro [K25]; 1xTMTpro [N-Term]	0.0502626	0.00459172	0.085	1	1	1	Q9H2W6	Q9H2W6 [103-127]			39S ribosomal protein L46, mitochondrial OS=Homo sapiens OX=9606 GN=MRPL46 PE=1 SV=1	Q9H2W6	0	3652.75	25	17.9	8.9	14.5	8.7	13.6	10.2	10.9	0	8.6	5.1	9.4	8.1	7.9	12	8.1	7.6	14.8	0
5017	FALSE		High	Unambiguous	ADIKGPEDK	[K].ADIKGPEDK.[K]	2xTMTpro [K4; K9]; 1xTMTpro [N-Term]	2xTMTpro [K4; K9]; 1xTMTpro [N-Term]	0.0710661	0.00642226	0.048	1	1	1	P36542	P36542 [80-88]			ATP synthase subunit gamma, mitochondrial OS=Homo sapiens OX=9606 GN=ATP5F1C PE=1 SV=1	P36542	1	1885.12	9
5026	FALSE		High	Unambiguous	ADLIAYLK	[R].ADLIAYLK.[K]	1xTMTpro [K8]; 1xTMTpro [N-Term]	1xTMTpro [K8]; 1xTMTpro [N-Term]	0.0216139	0.00203862	0.173	1	1	1	P99999	P99999 [93-100]			Cytochrome c OS=Homo sapiens OX=9606 GN=CYCS PE=1 SV=2	P99999	0	1514.94	8	34.8	14.4	20.1	13.8	18.6	12.3	17	2.3	15	16.3	15.3	18.7	13.1	14.2	10.9	15.1	13.3	0
5035	FALSE		High	Unambiguous	ADILEDKDGK	[R].ADILEDKDGK.[S]	2xTMTpro [K7; K10]; 1xTMTpro [N-Term]	2xTMTpro [K7; K10]; 1xTMTpro [N-Term]	0.012176	0.00141262	0.232	1	1	1	P52272	P52272 [233-242]			Heterogeneous nuclear ribonucleoprotein M OS=Homo sapiens OX=9606 GN=HNRNPM PE=1 SV=3	P52272	1	2016.18	10
5050	FALSE		High	Unambiguous	ADLLLSTQPGREEGSPLELER	[K].ADLLLSTQPGREEGSPLELER.[L]	1xTMTpro [N-Term]	1xTMTpro [N-Term]	0.00739487	0.000786986	0.283	1	1	1	P08195	P08195 [593-613]			4F2 cell-surface antigen heavy chain OS=Homo sapiens OX=9606 GN=SLC3A2 PE=1 SV=3	P08195	1	2614.4	21
5052	FALSE		High	Unambiguous	ADLINNLGTIAK	[K].ADLINNLGTIAK.[SF]	1xTMTpro [K12]; 1xTMTpro [N-Term]	1xTMTpro [K12]; 1xTMTpro [N-Term]	0.00279737	0.000262789	0.382	3	4	1	P07900; P08238; Q58FF8	P07900 [101-112]; P08238 [96-107]; Q58FF8 [96-107]			Heat shock protein HSP 90-alpha OS=Homo sapiens OX=9606 GN=HSP90AA1 PE=1 SV=5;Heat shock protein HSP 90-beta OS=Homo sapiens OX=9606 GN=HSP90AB1 PE=1 SV=4;Putative heat shock protein HSP 90-beta 2 OS=Homo sapiens OX=9606 GN=HSP90AB2P PE=1 SV=2	P07900; P08238; Q58FF8; Q14568	0	1851.12	12	118.5	65.1	354.7	99	188	128.9	139.1	9.9	170.2	119.8	227.4	99.6	65.6	150.1	129.2	102.7	242.3	0
5057	FALSE		High	Unambiguous	ADLLQREEEEEEEEDQEGDRETTIR	[K].ADLLQREEEEEEEEDQEGDRETTIR.[G]	1xTMTpro [N-Term]	1xTMTpro [N-Term]	0.000163539	7.05e-05	0.67	1	1	2	Q15269	Q15269 [234-258]			Periodic tryptophan protein 2 homolog OS=Homo sapiens OX=9606 GN=PWP2 PE=1 SV=2	Q15269	2	3352.56	25
5076	FALSE		High	Unambiguous	ADLNIILSSPEQLELFLLAQQK	[K].ADLNIILSSPEQLELFLLAQQK.[V]	1xTMTpro [K22]; 1xTMTpro [N-Term]	1xTMTpro [K22]; 1xTMTpro [N-Term]	0.000257484	7.05e-05	0.624	1	1	1	Q9BQG0	Q9BQG0 [203-224]			Myb-binding protein 1A OS=Homo sapiens OX=9606 GN=MYBBP1A PE=1 SV=2	Q9BQG0	0	3091.79	22
5080	FALSE		High	Unambiguous	ADLNTITESSAALQNLIEGSEPILEER	[K].ADLNTITESSAALQNLIEGSEPILEER.[L]	1xTMTpro [N-Term]	1xTMTpro [N-Term]	6.25e-07	7.05e-05	1.234	1	1	1	P46939	P46939 [1599-1625]			Utrophin OS=Homo sapiens OX=9606 GN=UTRN PE=1 SV=2	P46939	0	3217.68	27
5083	FALSE		High	Unambiguous	ADLPAADGAELEESSK	[R].ADLPAADGAELEESSK.[N]	1xTMTpro [K16]; 1xTMTpro [N-Term]	1xTMTpro [K16]; 1xTMTpro [N-Term]	6.81e-06	7.05e-05	0.992	1	1	1	Q5T6C5	Q5T6C5 [36-51]			Ataxin-7-like protein 2 OS=Homo sapiens OX=9606 GN=ATXN7L2 PE=1 SV=1	Q5T6C5	0	2211.16	16
5087	FALSE		High	Unambiguous	ADLPEGVAVSGPSPAEFCR	[K].ADLPEGVAVSGPSPAEFCR.[K]	1xCarbamidomethyl [C18]; 1xTMTpro [N-Term]	1xCarbamidomethyl [C18]; 1xTMTpro [N-Term]	8e-07	7.05e-05	1.209	1	1	3	Q8IXI1	Q8IXI1 [526-544]			Mitochondrial Rho GTPase 2 OS=Homo sapiens OX=9606 GN=RHOT2 PE=1 SV=2	Q8IXI1	0	2263.13	19	20.4	9.8	12.2	9.9	15	12.5	13.3	0	10.1	11.1	10	13.3	9.4	7.8	7.7	7.7	6.3	0
5091	FALSE		High	Unambiguous	ADIPLPEGEASPPAPPLK	[R].ADIPLPEGEASPPAPPLK.[Q]	1xTMTpro [K18]; 1xTMTpro [N-Term]	1xTMTpro [K18]; 1xTMTpro [N-Term]	0.00019922	7.05e-05	0.65	1	1	1	Q9Y487	Q9Y487 [75-92]			V-type proton ATPase 116 kDa subunit a 2 OS=Homo sapiens OX=9606 GN=ATP6V0A2 PE=1 SV=2	Q9Y487	0	2407.37	18
5101	FALSE		High	Unambiguous	ADIQLLVYTIDDLIDK	[K].ADIQLLVYTIDDLIDK.[L]	1xTMTpro [K16]; 1xTMTpro [N-Term]	1xTMTpro [K16]; 1xTMTpro [N-Term]	1.22e-07	7.05e-05	1.4	1	1	1	Q9NUJ1	Q9NUJ1 [285-300]			Palmitoyl-protein thioesterase ABHD10, mitochondrial OS=Homo sapiens OX=9606 GN=ABHD10 PE=1 SV=1	Q9NUJ1	0	2456.41	16	228.6	60.1	155.1	97	115.5	54.8	172.7	7.2	108.5	69.2	119.4	122.1	73.3	59.9	68.2	57.6	96.1	0
5121	FALSE		High	Unambiguous	ADLSIPDLHEIVTEELEER	[K].ADLSIPDLHEIVTEELEER.[H]	1xTMTpro [N-Term]	1xTMTpro [N-Term]	0.0672189	0.0061762	0.054	1	1	1	Q86X10	Q86X10 [1040-1058]			Ral GTPase-activating protein subunit beta OS=Homo sapiens OX=9606 GN=RALGAPB PE=1 SV=1	Q86X10	0	2512.31	19
5133	FALSE		High	Unambiguous	ADLTGISPSPNLYLSK	[R].ADLTGISPSPNLYLSK.[I]	1xTMTpro [K16]; 1xTMTpro [N-Term]	1xTMTpro [K16]; 1xTMTpro [N-Term]	0.0233548	0.00221547	0.165	1	1	1	Q96P63	Q96P63 [328-343]			Serpin B12 OS=Homo sapiens OX=9606 GN=SERPINB12 PE=1 SV=1	Q96P63	0	2284.3	16	18.4	19.9	13.1	29.9	11.7	33.8	31.4	3.1	20.5	60.2	9.3	24.5	16	15.2	13.9	45.3	5.3	0
5152	FALSE		High	Unambiguous	ADIWSLGITAIELAK	[K].ADIWSLGITAIELAK.[G]	1xTMTpro [K15]; 1xTMTpro [N-Term]	1xTMTpro [K15]; 1xTMTpro [N-Term]	8.47e-06	7.05e-05	0.97	1	2	1	Q9P289	Q9P289 [200-214]			Serine/threonine-protein kinase 26 OS=Homo sapiens OX=9606 GN=STK26 PE=1 SV=2	O00506; Q9P289	0	2209.31	15
5156	FALSE		High	Unambiguous	ADLYLEGK	[R].ADLYLEGK.[D]	1xTMTpro [K8]; 1xTMTpro [N-Term]	1xTMTpro [K8]; 1xTMTpro [N-Term]	0.0120577	0.00133096	0.233	1	1	1	Q9NSE4	Q9NSE4 [618-625]			Isoleucine--tRNA ligase, mitochondrial OS=Homo sapiens OX=9606 GN=IARS2 PE=1 SV=2	Q9NSE4	0	1516.89	8
5174	FALSE		High	Unambiguous	ADMDQFTASISETPVDVR	[R].ADMDQFTASISETPVDVR.[V]	1xOxidation [M3]; 1xTMTpro [N-Term]	1xOxidation [M3]; 1xTMTpro [N-Term]	0.00435382	0.000543356	0.337	1	1	1	Q06481	Q06481 [570-587]			Amyloid beta precursor like protein 2 OS=Homo sapiens OX=9606 GN=APLP2 PE=1 SV=2	Q06481	0	2302.12	18
5192	FALSE		High	Unambiguous	ADMETLQR	[K].ADMETLQR.[I]	1xTMTpro [N-Term]	1xTMTpro [N-Term]	0.0854063	0.00777172	0.028	1	1	2	P26639	P26639 [289-296]			Threonine--tRNA ligase 1, cytoplasmic OS=Homo sapiens OX=9606 GN=TARS1 PE=1 SV=3	P26639	0	1267.66	8	31.1	11.8	15.6	16	15.1	10.1	17.6	0	11.9	10.3	14.2	23.5	16	12.1	9	11.2	16.6	0
5244	FALSE		High	Unambiguous	ADMVIEAVFEDLSLK	[K].ADMVIEAVFEDLSLK.[H]	1xTMTpro [K15]; 1xTMTpro [N-Term]	1xTMTpro [K15]; 1xTMTpro [N-Term]	0.0102132	0.00114473	0.25	1	1	1	P40939	P40939 [441-455]			Trifunctional enzyme subunit alpha, mitochondrial OS=Homo sapiens OX=9606 GN=HADHA PE=1 SV=2	P40939	0	2288.27	15
5245	FALSE		High	Unambiguous	ADMVIEAVFEDLSLK	[K].ADMVIEAVFEDLSLK.[H]	1xOxidation [M3]; 1xTMTpro [K15]; 1xTMTpro [N-Term]	1xOxidation [M3]; 1xTMTpro [K15]; 1xTMTpro [N-Term]	0.000704233	0.000114961	0.522	1	1	1	P40939	P40939 [441-455]			Trifunctional enzyme subunit alpha, mitochondrial OS=Homo sapiens OX=9606 GN=HADHA PE=1 SV=2	P40939	0	2304.27	15
5246	FALSE		High	Unambiguous	ADMVNEDLLSDGTSENESGFWDSFK	[K].ADMVNEDLLSDGTSENESGFWDSFK.[W]	1xTMTpro [K25]; 1xTMTpro [N-Term]	1xTMTpro [K25]; 1xTMTpro [N-Term]	3.74e-07	7.05e-05	1.286	1	1	2	Q9NYU2	Q9NYU2 [1213-1237]			UDP-glucose:glycoprotein glucosyltransferase 1 OS=Homo sapiens OX=9606 GN=UGGT1 PE=1 SV=3	Q9NYU2	0	3401.6	25
5252	FALSE		High	Unambiguous	ADNDAGNAAIDSLLNYETVK	[K].ADNDAGNAAIDSLLNYETVK.[Y]	1xTMTpro [K20]; 1xTMTpro [N-Term]	1xTMTpro [K20]; 1xTMTpro [N-Term]	1.58e-05	7.05e-05	0.907	1	1	2	O75027	O75027 [325-344]			Iron-sulfur clusters transporter ABCB7, mitochondrial OS=Homo sapiens OX=9606 GN=ABCB7 PE=1 SV=2	O75027	0	2702.41	20	114.9	38.8	61	56.6	55.1	56.5	169.5	7.4	64.5	75.7	45.3	62.3	42	44.5	35.7	92.1	55	0
5258	FALSE		High	Unambiguous	ADNEPSCSPAAQELLTR	[K].ADNEPSCSPAAQELLTR.[L]	1xCarbamidomethyl [C7]; 1xTMTpro [N-Term]	1xCarbamidomethyl [C7]; 1xTMTpro [N-Term]	0.0140937	0.00162956	0.217	1	1	1	Q9C0D5	Q9C0D5 [125-141]			Protein TANC1 OS=Homo sapiens OX=9606 GN=TANC1 PE=1 SV=3	Q9C0D5	0	2163.07	17
5259	FALSE		High	Unambiguous	ADNFEYSDPVDGSISR	[K].ADNFEYSDPVDGSISR.[N]	1xTMTpro [N-Term]	1xTMTpro [N-Term]	0.0029384	0.000262789	0.377	1	1	1	P36871	P36871 [471-486]			Phosphoglucomutase-1 OS=Homo sapiens OX=9606 GN=PGM1 PE=1 SV=3	P36871	0	2075.98	16	11.3	6	9	7.7	12.5	9.1	11	0	6.5	7.9	10	6.6	9.1	9	5.7	4.1	8.2	0
5269	FALSE		High	Unambiguous	ADNNIDANEETLETDDTTICSDRPPENEK	[K].ADNNIDANEETLETDDTTICSDRPPENEK.[K]	1xCarbamidomethyl [C20]; 1xTMTpro [K29]; 1xTMTpro [N-Term]	1xCarbamidomethyl [C20]; 1xTMTpro [K29]; 1xTMTpro [N-Term]	0.00164386	0.000167383	0.436	1	1	1	Q6VMQ6	Q6VMQ6 [341-369]			Activating transcription factor 7-interacting protein 1 OS=Homo sapiens OX=9606 GN=ATF7IP PE=1 SV=3	Q6VMQ6	0	3914.83	29	20.5	28.8	39.9	18.2	41.4	17.9	6.3	2	23.9	4.1	22.4	19.8	45.1	25.4	33.5	5.4	22.4	0
5279	FALSE		High	Unambiguous	ADNVVNIAR	[K].ADNVVNIAR.[Y]	1xTMTpro [N-Term]	1xTMTpro [N-Term]	0.0952291	0.00908216	0.016	1	1	1	Q92621	Q92621 [893-901]			Nuclear pore complex protein Nup205 OS=Homo sapiens OX=9606 GN=NUP205 PE=1 SV=3	Q92621	0	1275.73	9	10.7	0	9	6.1	3.5	6.7	7.3	0	4.8	5	6.3	4.6	5.3	3.1	2.9	5.8	5.6	0
5281	FALSE		High	Unambiguous	ADPAFGLESSGIAGTTSDEPERIEESGNDEAR	[K].ADPAFGLESSGIAGTTSDEPERIEESGNDEAR.[V]	1xTMTpro [N-Term]	1xTMTpro [N-Term]	0.00127235	0.000114961	0.462	1	1	1	Q8TAQ2	Q8TAQ2 [729-760]			SWI/SNF complex subunit SMARCC2 OS=Homo sapiens OX=9606 GN=SMARCC2 PE=1 SV=1	Q8TAQ2	1	3611.69	32	6.3	12.8	12.6	7.1	16.8	6.9	5.7	0	12.7	2.6	13.2	5.4	15.4	9.2	17.5	5	10.4	0
5287	FALSE		High	Unambiguous	ADPAIKEPLPVEDVCPK	[R].ADPAIKEPLPVEDVCPK.[V]	1xCarbamidomethyl [C15]; 2xTMTpro [K6; K17]; 1xTMTpro [N-Term]	1xCarbamidomethyl [C15]; 2xTMTpro [K6; K17]; 1xTMTpro [N-Term]	1.99e-07	7.05e-05	1.35	1	1	3	Q92667	Q92667 [50-66]			A-kinase anchor protein 1, mitochondrial OS=Homo sapiens OX=9606 GN=AKAP1 PE=1 SV=1	Q92667	1	2790.59	17	70.5	94.7	67.4	48.4	72.8	48.5	14.1	0	69.9	15.8	66.9	45.9	69.9	62.1	72.4	12.3	40.9	0
5288	FALSE		High	Unambiguous	ADPCVAHALALR	[K].ADPCVAHALALR.[T]	1xCarbamidomethyl [C4]; 1xTMTpro [N-Term]	1xCarbamidomethyl [C4]; 1xTMTpro [N-Term]	0.0568122	0.00498362	0.072	1	1	1	Q96PV6	Q96PV6 [692-703]			Leukocyte receptor cluster member 8 OS=Homo sapiens OX=9606 GN=LENG8 PE=1 SV=3	Q96PV6	0	1597.88	12	7.2	0	4.7	4.7	2.5	2.1	3.2	0	3	4.8	4.3	0	3.2	3	4.6	3	5.3	0
5293	FALSE		High	Unambiguous	ADPDGPEAQAEACSGER	[K].ADPDGPEAQAEACSGER.[T]	1xCarbamidomethyl [C13]; 1xTMTpro [N-Term]	1xCarbamidomethyl [C13]; 1xTMTpro [N-Term]	0.00202157	0.000167383	0.415	1	1	1	Q9NX24	Q9NX24 [6-22]			H/ACA ribonucleoprotein complex subunit 2 OS=Homo sapiens OX=9606 GN=NHP2 PE=1 SV=1	Q9NX24	0	2063.93	17	18.4	24	22.8	18.3	24.3	17.6	7.9	0	15.1	16.7	21	22.9	20.3	17.3	22.1	17.9	18.9	0
5300	FALSE		High	Unambiguous	ADPDVTLAGQEAIFILAR	[K].ADPDVTLAGQEAIFILAR.[A]	1xTMTpro [N-Term]	1xTMTpro [N-Term]	1.14e-06	7.05e-05	1.173	1	1	2	Q9NR33	Q9NR33 [52-69]			DNA polymerase epsilon subunit 4 OS=Homo sapiens OX=9606 GN=POLE4 PE=1 SV=2	Q9NR33	0	2204.22	18	56.2	85.1	81.3	34.9	85.3	30	29.5	0	42.9	24.5	69.6	44.4	69	52.6	63.5	34.8	57.4	0
5312	FALSE		High	Unambiguous	ADPFSFEGPEIVDCDGCTIDWK	[K].ADPFSFEGPEIVDCDGCTIDWK.[K]	2xCarbamidomethyl [C14; C17]; 1xTMTpro [K22]; 1xTMTpro [N-Term]	2xCarbamidomethyl [C14; C17]; 1xTMTpro [K22]; 1xTMTpro [N-Term]	3.81e-06	7.05e-05	1.051	1	1	1	Q99733	Q99733 [234-255]			Nucleosome assembly protein 1-like 4 OS=Homo sapiens OX=9606 GN=NAP1L4 PE=1 SV=1	Q99733	0	3166.5	22	10.5	21.2	41.3	15.2	21.3	12.5	6.9	0	15.8	9.2	18.9	7.4	16.4	14.6	20.2	15.8	31.5	0
5313	FALSE		High	Unambiguous	ADPGADGEASRDDGATSSVSALK	[R].ADPGADGEASRDDGATSSVSALK.[R]	1xTMTpro [K23]; 1xTMTpro [N-Term]	1xTMTpro [K23]; 1xTMTpro [N-Term]	0.00410462	0.000454616	0.343	1	1	1	Q07864	Q07864 [11-33]			DNA polymerase epsilon catalytic subunit A OS=Homo sapiens OX=9606 GN=POLE PE=1 SV=5	Q07864	1	2785.41	23
5319	FALSE		High	Unambiguous	ADPGEDDLGGTVDIVESEPENDHGVELLDQNSSIR	[K].ADPGEDDLGGTVDIVESEPENDHGVELLDQNSSIR.[V]	1xTMTpro [N-Term]	1xTMTpro [N-Term]	0.00357702	0.000359806	0.357	1	2	1	P17010	P17010 [258-292]			Zinc finger X-chromosomal protein OS=Homo sapiens OX=9606 GN=ZFX PE=2 SV=2	P17010; P08048	0	4025.9	35	3.2	5.5	4.2	3.6	5.8	4.4	4.3	0	2.7	0	3.8	4.3	3.4	3.4	5	2.7	6.8	0
5328	FALSE		High	Unambiguous	ADPGRQESLQAEVIPDPMEGEQTWPTEEELSEAK	[K].ADPGRQESLQAEVIPDPMEGEQTWPTEEELSEAK.[D]	1xTMTpro [K34]; 1xTMTpro [N-Term]	1xTMTpro [K34]; 1xTMTpro [N-Term]	0.0440159	0.00411223	0.099	1	1	1	Q2NL82	Q2NL82 [347-380]			Pre-rRNA-processing protein TSR1 homolog OS=Homo sapiens OX=9606 GN=TSR1 PE=1 SV=1	Q2NL82	1	4405.16	34	18.4	7.6	20.7	10.5	19.7	8.7	6.9	0	9.3	5	17.5	10.2	12.9	9.8	6.7	6.8	20.6	0
5347	FALSE		High	Unambiguous	ADPMFTGK	[K].ADPMFTGK.[A]	1xTMTpro [K8]; 1xTMTpro [N-Term]	1xTMTpro [K8]; 1xTMTpro [N-Term]	0.0697615	0.00637424	0.05	1	1	1	Q7Z2K8	Q7Z2K8 [177-184]			G protein-regulated inducer of neurite outgrowth 1 OS=Homo sapiens OX=9606 GN=GPRIN1 PE=1 SV=2	Q7Z2K8	0	1474.82	8	0	5.4	2.8	0	3	3.2	2.8	0	3.6	0	3	5.2	0	3.5	3.7	0	0	0
5359	FALSE		High	Unambiguous	ADPPPEESQAPQAQTAAAEAP	[K].ADPPPEESQAPQAQTAAAEAP.[-]	1xTMTpro [N-Term]	1xTMTpro [N-Term]	0.0737432	0.00642226	0.044	1	1	1	O95785	O95785 [1631-1651]			Protein Wiz OS=Homo sapiens OX=9606 GN=WIZ PE=1 SV=2	O95785	0	2380.16	21
5370	FALSE		High	Unambiguous	ADPSLLGFSVNASSER	[R].ADPSLLGFSVNASSER.[L]	1xTMTpro [N-Term]	1xTMTpro [N-Term]	8.38e-06	7.05e-05	0.971	1	1	1	Q6Y7W6	Q6Y7W6 [1272-1287]			GRB10-interacting GYF protein 2 OS=Homo sapiens OX=9606 GN=GIGYF2 PE=1 SV=1	Q6Y7W6	0	1954.02	16
5372	FALSE		High	Unambiguous	ADPSLNPEQLK	[K].ADPSLNPEQLK.[K]	1xTMTpro [K11]; 1xTMTpro [N-Term]	1xTMTpro [K11]; 1xTMTpro [N-Term]	0.000784916	0.000114961	0.511	1	1	1	Q9UNF0	Q9UNF0 [178-188]			Protein kinase C and casein kinase substrate in neurons protein 2 OS=Homo sapiens OX=9606 GN=PACSIN2 PE=1 SV=2	Q9UNF0	0	1820.04	11
5373	FALSE		High	Unambiguous	ADPSLNPEQLKK	[K].ADPSLNPEQLKK.[L]	2xTMTpro [K11; K12]; 1xTMTpro [N-Term]	2xTMTpro [K11; K12]; 1xTMTpro [N-Term]	0.000170123	7.05e-05	0.666	1	1	1	Q9UNF0	Q9UNF0 [178-189]			Protein kinase C and casein kinase substrate in neurons protein 2 OS=Homo sapiens OX=9606 GN=PACSIN2 PE=1 SV=2	Q9UNF0	1	2252.34	12	35.6	53	46.8	47.9	59	48.9	22.2	0	57.2	14.7	44.7	62.7	47.1	41.6	49.1	24.4	43.3	0
5374	FALSE		High	Unambiguous	ADPSIVQALSLYDGLV	[K].ADPSIVQALSLYDGLV.[-]	1xTMTpro [N-Term]	1xTMTpro [N-Term]	3.96e-06	7.05e-05	1.047	1	1	1	P62166	P62166 [175-190]			Neuronal calcium sensor 1 OS=Homo sapiens OX=9606 GN=NCS1 PE=1 SV=2	P62166	0	1965.09	16	25.8	34.5	34.3	21.4	30.4	26.2	21.3	2	47.3	20.8	32.7	23.9	27.7	20.3	38	26.1	19.7	0
5380	FALSE		High	Unambiguous	ADPTVESEEAFK	[R].ADPTVESEEAFK.[N]	1xTMTpro [K12]; 1xTMTpro [N-Term]	1xTMTpro [K12]; 1xTMTpro [N-Term]	1.43e-06	7.05e-05	1.15	1	1	2	Q15014	Q15014 [105-116]			Mortality factor 4-like protein 2 OS=Homo sapiens OX=9606 GN=MORF4L2 PE=1 SV=1	Q15014	0	1931.03	12	49.1	82.9	93.9	44.2	86.5	25.4	8.7	0	44.8	14.3	101.5	62.6	58.7	60.5	51.6	12.9	83.7	0
5398	FALSE		High	Unambiguous	ADQDSEAMK	[K].ADQDSEAMK.[R]	1xTMTpro [K9]; 1xTMTpro [N-Term]	1xTMTpro [K9]; 1xTMTpro [N-Term]	0.00141802	0.000114961	0.451	1	1	3	Q9Y490	Q9Y490 [2446-2454]			Talin-1 OS=Homo sapiens OX=9606 GN=TLN1 PE=1 SV=3	Q9Y490	0	1602.83	9	22.2	48.8	52.6	30.3	57	33.8	30.3	2	64.8	33.7	38.6	33.6	36.2	48.5	62	30.8	39.2	0
5402	FALSE		High	Unambiguous	ADQEEQIHPR	[K].ADQEEQIHPR.[S]	1xTMTpro [N-Term]	1xTMTpro [N-Term]	2.85e-05	7.05e-05	0.847	1	1	2	Q9UHB6	Q9UHB6 [118-127]			LIM domain and actin-binding protein 1 OS=Homo sapiens OX=9606 GN=LIMA1 PE=1 SV=1	Q9UHB6	0	1526.79	10	24	25.1	14.8	12.4	19.3	22.6	4.1	0	22.6	0	14.9	14	21.9	14.8	21.6	2.4	13.8	0
5408	FALSE		High	Unambiguous	ADQGDGPEGSGR	[K].ADQGDGPEGSGR.[A]	1xTMTpro [N-Term]	1xTMTpro [N-Term]	2.02e-05	7.05e-05	0.882	1	1	1	Q96RL1	Q96RL1 [588-599]			BRCA1-A complex subunit RAP80 OS=Homo sapiens OX=9606 GN=UIMC1 PE=1 SV=2	Q96RL1	0	1449.69	12	43.8	92.4	78.6	40.5	84.7	35.3	12.2	0	54	6.5	74.4	35.3	112.1	64.9	83.6	8.9	65.4	0
5430	FALSE		High	Unambiguous	ADQQYECVAEIGEGAYGK	[R].ADQQYECVAEIGEGAYGK.[V]	1xCarbamidomethyl [C7]; 1xTMTpro [K18]; 1xTMTpro [N-Term]	1xCarbamidomethyl [C7]; 1xTMTpro [K18]; 1xTMTpro [N-Term]	0.000108048	7.05e-05	0.712	1	1	1	Q00534	Q00534 [9-26]			Cyclin-dependent kinase 6 OS=Homo sapiens OX=9606 GN=CDK6 PE=1 SV=1	Q00534	0	2596.28	18
5442	FALSE		High	Unambiguous	ADRDESSPYAAMLAAQDVAQR	[K].ADRDESSPYAAMLAAQDVAQR.[C]			0.000901097	0.000114961	0.497	1	1	1	P62263	P62263 [64-84]			40S ribosomal protein S14 OS=Homo sapiens OX=9606 GN=RPS14 PE=1 SV=3	P62263	1	2265.06	21
5444	FALSE		High	Unambiguous	ADRDESSPYAAMLAAQDVAQR	[K].ADRDESSPYAAMLAAQDVAQR.[C]	1xTMTpro [N-Term]	1xTMTpro [N-Term]	5.17e-06	7.05e-05	1.02	1	1	1	P62263	P62263 [64-84]			40S ribosomal protein S14 OS=Homo sapiens OX=9606 GN=RPS14 PE=1 SV=3	P62263	1	2569.26	21	96.1	30.8	74.8	46.9	60.1	26.7	33.6	0	39.5	25.7	50.3	49.8	42	42.6	31.4	26.9	56.2	0
5445	FALSE		High	Unambiguous	ADRDESSPYAAMLAAQDVAQR	[K].ADRDESSPYAAMLAAQDVAQR.[C]	1xOxidation [M12]; 1xTMTpro [N-Term]	1xOxidation [M12]; 1xTMTpro [N-Term]	0.000417539	0.000114961	0.575	1	1	1	P62263	P62263 [64-84]			40S ribosomal protein S14 OS=Homo sapiens OX=9606 GN=RPS14 PE=1 SV=3	P62263	1	2585.26	21	15.9	14.5	14.9	20	19.7	16.1	15.7	0	16.8	7.3	13.3	16.5	15.2	15.1	13.7	6.4	12.6	0
5454	FALSE		High	Unambiguous	ADRETVAVKPTENNEEEFTSK	[K].ADRETVAVKPTENNEEEFTSK.[D]	2xTMTpro [K9; K21]; 1xTMTpro [N-Term]	2xTMTpro [K9; K21]; 1xTMTpro [N-Term]	0.00136322	0.000114961	0.455	1	1	1	O60841	O60841 [74-94]			Eukaryotic translation initiation factor 5B OS=Homo sapiens OX=9606 GN=EIF5B PE=1 SV=4	O60841	1	3306.76	21
5491	FALSE		High	Unambiguous	ADSCSQAAGTK	[K].ADSCSQAAGTK.[G]	1xCarbamidomethyl [C4]; 1xTMTpro [K11]; 1xTMTpro [N-Term]	1xCarbamidomethyl [C4]; 1xTMTpro [K11]; 1xTMTpro [N-Term]	0.0132932	0.00155722	0.223	1	1	2	Q9H7N4	Q9H7N4 [947-957]			Splicing factor, arginine/serine-rich 19 OS=Homo sapiens OX=9606 GN=SCAF1 PE=1 SV=3	Q9H7N4	0	1703.89	11
5494	FALSE		High	Unambiguous	ADSCTNSEGSSQPEEQLK	[K].ADSCTNSEGSSQPEEQLK.[S]	1xCarbamidomethyl [C4]; 1xTMTpro [K18]; 1xTMTpro [N-Term]	1xCarbamidomethyl [C4]; 1xTMTpro [K18]; 1xTMTpro [N-Term]	5.21e-05	7.05e-05	0.786	1	1	1	Q9UGU0	Q9UGU0 [495-512]			Transcription factor 20 OS=Homo sapiens OX=9606 GN=TCF20 PE=1 SV=3	Q9UGU0	0	2575.24	18
5500	FALSE		High	Unambiguous	ADSDAASSGGSDSKK	[K].ADSDAASSGGSDSKK.[K]	2xTMTpro [K14; K15]; 1xTMTpro [N-Term]	2xTMTpro [K14; K15]; 1xTMTpro [N-Term]	0.000956008	0.000114961	0.491	1	1	1	O95402	O95402 [379-393]			Mediator of RNA polymerase II transcription subunit 26 OS=Homo sapiens OX=9606 GN=MED26 PE=1 SV=2	O95402	1	2295.22	15
5509	FALSE		High	Unambiguous	ADSDSEDKGEESKPK	[K].ADSDSEDKGEESKPK.[K]	3xTMTpro [K8; K13; K15]; 1xTMTpro [N-Term]	3xTMTpro [K8; K13; K15]; 1xTMTpro [N-Term]	0.00134985	0.000114961	0.456	1	1	1	P83916	P83916 [87-101]			Chromobox protein homolog 1 OS=Homo sapiens OX=9606 GN=CBX1 PE=1 SV=1	P83916	1	2838.55	15
5510	FALSE		High	Unambiguous	ADSDVADDVPVAQETVQVIPGSK	[K].ADSDVADDVPVAQETVQVIPGSK.[L]	1xTMTpro [K23]; 1xTMTpro [N-Term]	1xTMTpro [K23]; 1xTMTpro [N-Term]	0.000184098	7.05e-05	0.658	1	1	1	Q9H1P3	Q9H1P3 [339-361]			Oxysterol-binding protein-related protein 2 OS=Homo sapiens OX=9606 GN=OSBPL2 PE=1 SV=1	Q9H1P3	0	2948.57	23	67	13.4	69.4	31.9	42.5	30.6	33.7	2.4	30.7	20.4	51.9	38.5	24.2	44.4	29.2	26.2	51.2	0
5525	FALSE		High	Unambiguous	ADSEVAQAGK	[K].ADSEVAQAGK.[A]	1xTMTpro [K10]; 1xTMTpro [N-Term]	1xTMTpro [K10]; 1xTMTpro [N-Term]	2.85e-05	7.05e-05	0.847	1	1	3	Q9UPN9	Q9UPN9 [1058-1067]			E3 ubiquitin-protein ligase TRIM33 OS=Homo sapiens OX=9606 GN=TRIM33 PE=1 SV=3	Q9UPN9	0	1583.89	10	52.8	55.9	88.1	28.9	79.5	27.1	19.1	2	53.9	19.1	78.1	31.4	53.4	52	74.7	19.4	74.4	0
5539	FALSE		High	Unambiguous	ADSGPTQPPLSLSPAPETK	[R].ADSGPTQPPLSLSPAPETK.[R]	1xTMTpro [K19]; 1xTMTpro [N-Term]	1xTMTpro [K19]; 1xTMTpro [N-Term]	0.000165161	7.05e-05	0.669	1	1	1	O15027	O15027 [2071-2089]			Protein transport protein Sec16A OS=Homo sapiens OX=9606 GN=SEC16A PE=1 SV=4	O15027	0	2501.37	19
5546	FALSE		High	Unambiguous	ADSHKEQAPKPSEQK	[K].ADSHKEQAPKPSEQK.[D]	3xTMTpro [K5; K10; K15]; 1xTMTpro [N-Term]	3xTMTpro [K5; K10; K15]; 1xTMTpro [N-Term]	0.0517071	0.00470491	0.082	1	1	1	Q5JSZ5	Q5JSZ5 [1711-1725]			Protein PRRC2B OS=Homo sapiens OX=9606 GN=PRRC2B PE=1 SV=2	Q5JSZ5	1	2896.66	15
5559	FALSE		High	Unambiguous	ADSLDCSR	[K].ADSLDCSR.[F]	1xCarbamidomethyl [C6]; 1xTMTpro [N-Term]	1xCarbamidomethyl [C6]; 1xTMTpro [N-Term]	0.00480308	0.000543356	0.327	1	1	1	Q14692	Q14692 [729-736]			Ribosome biogenesis protein BMS1 homolog OS=Homo sapiens OX=9606 GN=BMS1 PE=1 SV=1	Q14692	0	1227.6	8	51.6	68.8	62.1	42.4	75.5	31.7	26.9	2.9	30.8	23	73.4	46.6	63.8	49.6	48	25.8	58.9	0
5569	FALSE		High	Unambiguous	ADSLLAVVK	[K].ADSLLAVVK.[R]	1xTMTpro [K9]	1xTMTpro [K9]	0.0987222	0.00948169	0.012	2	2	1	Q15424; Q14151	Q15424 [286-294]; Q14151 [285-293]			Scaffold attachment factor B1 OS=Homo sapiens OX=9606 GN=SAFB PE=1 SV=4;Scaffold attachment factor B2 OS=Homo sapiens OX=9606 GN=SAFB2 PE=1 SV=1	Q15424; Q14151	0	1219.76	9
5584	FALSE		High	Unambiguous	ADSLVEGTSSR	[K].ADSLVEGTSSR.[Y]	1xTMTpro [N-Term]	1xTMTpro [N-Term]	0.052692	0.00476804	0.08	1	1	1	Q8N1G2	Q8N1G2 [73-83]			Cap-specific mRNA (nucleoside-2'-O-)-methyltransferase 1 OS=Homo sapiens OX=9606 GN=CMTR1 PE=1 SV=1	Q8N1G2	0	1425.75	11
5671	FALSE		High	Unambiguous	ADSVANQGTK	[K].ADSVANQGTK.[V]	1xTMTpro [K10]; 1xTMTpro [N-Term]	1xTMTpro [K10]; 1xTMTpro [N-Term]	0.0166301	0.00171105	0.2	1	1	3	Q9P2E9	Q9P2E9 [550-559]			Ribosome-binding protein 1 OS=Homo sapiens OX=9606 GN=RRBP1 PE=1 SV=5	Q9P2E9	0	1598.9	10
5676	FALSE		High	Unambiguous	ADSVHFK	[K].ADSVHFK.[G]	1xTMTpro [K7]; 1xTMTpro [N-Term]	1xTMTpro [K7]; 1xTMTpro [N-Term]	0.0178011	0.00185975	0.193	1	1	1	Q13585	Q13585 [448-454]			Melatonin-related receptor OS=Homo sapiens OX=9606 GN=GPR50 PE=1 SV=3	Q13585	0	1411.82	7	153.7	104.3	101.1	112.2	158.1	119.4	81	9.9	139.4	56.4	77.3	119.3	98.2	65.2	111.5	38.7	98.7	0
5683	FALSE		High	Unambiguous	ADSVSSSNIK	[R].ADSVSSSNIK.[N]	1xTMTpro [K10]; 1xTMTpro [N-Term]	1xTMTpro [K10]; 1xTMTpro [N-Term]	0.000456303	0.000114961	0.566	1	1	1	Q53F19	Q53F19 [442-451]			Nuclear cap-binding protein subunit 3 OS=Homo sapiens OX=9606 GN=NCBP3 PE=1 SV=2	Q53F19	0	1615.91	10	26.8	48.2	46.8	38	42.1	36	36.1	3.7	33.5	60.4	44.3	33.6	52.1	44.9	56.3	46.2	34.6	0
5696	FALSE		High	Unambiguous	ADTALASIPPVAEGK	[K].ADTALASIPPVAEGK.[A]	1xTMTpro [K15]; 1xTMTpro [N-Term]	1xTMTpro [K15]; 1xTMTpro [N-Term]	0.05954	0.00523095	0.067	1	1	1	Q01804	Q01804 [946-960]			OTU domain-containing protein 4 OS=Homo sapiens OX=9606 GN=OTUD4 PE=1 SV=4	Q01804	0	2048.19	15	55.8	65.6	64.9	67.2	58.8	92.1	12.8	6.4	71.8	17.6	66.2	77.6	75	60.4	58.7	16.6	57.4	0
5704	FALSE		High	Unambiguous	ADTDTAPASFPAPGCCENCGISFSGDGTQR	[K].ADTDTAPASFPAPGCCENCGISFSGDGTQR.[Q]	3xCarbamidomethyl [C15; C16; C19]; 1xTMTpro [N-Term]	3xCarbamidomethyl [C15; C16; C19]; 1xTMTpro [N-Term]	0.0269975	0.00269743	0.15	1	1	1	Q9UIS9	Q9UIS9 [118-147]			Methyl-CpG-binding domain protein 1 OS=Homo sapiens OX=9606 GN=MBD1 PE=1 SV=2	Q9UIS9	0	3450.5	30	25.2	9.4	20.6	9.7	13.9	9.1	4.7	0	12.5	3.4	13.8	16.9	10.4	8.7	7.1	5	13.1	0
5705	FALSE		High	Unambiguous	ADTEEEFLAFR	[K].ADTEEEFLAFR.[K]			0.0235819	0.00225037	0.164	1	1	1	P46013	P46013 [1762-1772]			Proliferation marker protein Ki-67 OS=Homo sapiens OX=9606 GN=MKI67 PE=1 SV=2	P46013	0	1327.62	11
5706	FALSE		High	Unambiguous	ADTEEEFLAFR	[K].ADTEEEFLAFR.[K]	1xTMTpro [N-Term]	1xTMTpro [N-Term]	0.000116924	7.05e-05	0.704	1	1	5	P46013	P46013 [1762-1772]			Proliferation marker protein Ki-67 OS=Homo sapiens OX=9606 GN=MKI67 PE=1 SV=2	P46013	0	1631.82	11
5707	FALSE		High	Unambiguous	ADTEEK	[K].ADTEEK.[S]	1xTMTpro [K6]; 1xTMTpro [N-Term]	1xTMTpro [K6]; 1xTMTpro [N-Term]	0.0623907	0.00559788	0.062	1	1	1	Q9UKJ3	Q9UKJ3 [693-698]			G patch domain-containing protein 8 OS=Homo sapiens OX=9606 GN=GPATCH8 PE=1 SV=2	Q9UKJ3	0	1300.72	6
5716	FALSE		High	Unambiguous	ADTFTQQQLEALDR	[R].ADTFTQQQLEALDR.[V]	1xTMTpro [N-Term]	1xTMTpro [N-Term]	0.000127784	7.05e-05	0.695	1	1	1	Q02962	Q02962 [253-266]			Paired box protein Pax-2 OS=Homo sapiens OX=9606 GN=PAX2 PE=1 SV=4	Q02962	0	1940	14
5719	FALSE		High	Unambiguous	ADTGLDDDIENEADISMYGK	[K].ADTGLDDDIENEADISMYGK.[E]	1xTMTpro [K20]; 1xTMTpro [N-Term]	1xTMTpro [K20]; 1xTMTpro [N-Term]	0.00099446	0.000114961	0.487	1	1	2	O95235	O95235 [541-560]			Kinesin-like protein KIF20A OS=Homo sapiens OX=9606 GN=KIF20A PE=1 SV=1	O95235	0	2780.34	20	37.9	16	40.8	23.8	31.1	15.3	16.5	0	17.7	18	37.1	23.1	21.7	25.1	15.7	31.5	38.5	0
5739	FALSE		High	Unambiguous	ADTLTDEINFLR	[K].ADTLTDEINFLR.[A]			0.000131624	7.05e-05	0.692	3	3	1	P04259; P02538; P48668	P04259 [288-299]; P02538 [288-299]; P48668 [288-299]			Keratin, type II cytoskeletal 6B OS=Homo sapiens OX=9606 GN=KRT6B PE=1 SV=5;Keratin, type II cytoskeletal 6A OS=Homo sapiens OX=9606 GN=KRT6A PE=1 SV=3;Keratin, type II cytoskeletal 6C OS=Homo sapiens OX=9606 GN=KRT6C PE=1 SV=3	P04259; P02538; P48668	0	1407.71	12
5740	FALSE		High	Unambiguous	ADTLTDEINFLR	[K].ADTLTDEINFLR.[A]	1xTMTpro [N-Term]	1xTMTpro [N-Term]	4.12e-06	7.05e-05	1.043	3	3	7	P04259; P02538; P48668	P04259 [288-299]; P02538 [288-299]; P48668 [288-299]			Keratin, type II cytoskeletal 6B OS=Homo sapiens OX=9606 GN=KRT6B PE=1 SV=5;Keratin, type II cytoskeletal 6A OS=Homo sapiens OX=9606 GN=KRT6A PE=1 SV=3;Keratin, type II cytoskeletal 6C OS=Homo sapiens OX=9606 GN=KRT6C PE=1 SV=3	P04259; P02538; P48668	0	1711.92	12	54	57.9	64.6	104.3	53.8	106	325.1	9.7	58.3	133.2	35.3	85.6	56.8	82.5	59.3	399.6	22.8	2.2
5751	FALSE		High	Unambiguous	ADTPGPEDGGVK	[K].ADTPGPEDGGVK.[A]	1xTMTpro [K12]; 1xTMTpro [N-Term]	1xTMTpro [K12]; 1xTMTpro [N-Term]	0.0618105	0.00557392	0.063	1	1	1	O14686	O14686 [1841-1852]			Histone-lysine N-methyltransferase 2D OS=Homo sapiens OX=9606 GN=KMT2D PE=1 SV=2	O14686	0	1750.95	12
5755	FALSE		High	Unambiguous	ADTQTYQPYNK	[R].ADTQTYQPYNK.[D]	1xTMTpro [K11]; 1xTMTpro [N-Term]	1xTMTpro [K11]; 1xTMTpro [N-Term]	0.00102431	0.000114961	0.484	1	1	2	P84090	P84090 [74-84]			Enhancer of rudimentary homolog OS=Homo sapiens OX=9606 GN=ERH PE=1 SV=1	P84090	0	1937.03	11
5757	FALSE		High	Unambiguous	ADTSLNNCEGAAGSTSEK	[R].ADTSLNNCEGAAGSTSEK.[S]	1xCarbamidomethyl [C8]; 1xTMTpro [K18]; 1xTMTpro [N-Term]	1xCarbamidomethyl [C8]; 1xTMTpro [K18]; 1xTMTpro [N-Term]	3.08e-08	7.05e-05	1.539	1	1	2	O76080	O76080 [69-86]			AN1-type zinc finger protein 5 OS=Homo sapiens OX=9606 GN=ZFAND5 PE=1 SV=1	O76080	0	2420.19	18	48.9	74.5	60.2	56.3	58.3	47.9	27.6	5.5	35.8	41.8	70.4	63.6	65	52.8	46.3	44.9	63.5	0
5759	FALSE		High	Unambiguous	ADTSQEICSPR	[K].ADTSQEICSPR.[L]	1xCarbamidomethyl [C8]; 1xTMTpro [N-Term]	1xCarbamidomethyl [C8]; 1xTMTpro [N-Term]	7.96e-05	7.05e-05	0.743	1	1	1	P52948	P52948 [1020-1030]			Nuclear pore complex protein Nup98-Nup96 OS=Homo sapiens OX=9606 GN=NUP98 PE=1 SV=4	P52948	0	1567.77	11
5761	FALSE		High	Unambiguous	ADTSSQGALVFLSK	[K].ADTSSQGALVFLSK.[D]	1xTMTpro [K14]; 1xTMTpro [N-Term]	1xTMTpro [K14]; 1xTMTpro [N-Term]	0.00146057	0.000114961	0.448	1	1	1	Q7Z417	Q7Z417 [604-617]			FMR1-interacting protein NUFIP2 OS=Homo sapiens OX=9606 GN=NUFIP2 PE=1 SV=1	Q7Z417	0	2032.16	14
5769	FALSE		High	Unambiguous	ADTTTPTTIDPIHEPPSLPPEPK	[K].ADTTTPTTIDPIHEPPSLPPEPK.[T]	1xTMTpro [K23]; 1xTMTpro [N-Term]	1xTMTpro [K23]; 1xTMTpro [N-Term]	0.0224678	0.00211086	0.169	1	1	1	O60885	O60885 [292-314]			Bromodomain-containing protein 4 OS=Homo sapiens OX=9606 GN=BRD4 PE=1 SV=2	O60885	0	3062.65	23	27.9	26.8	23.3	16.9	33.6	16.6	14	0	17.9	7.1	20	17.6	21.8	19.9	33	16.5	20	0
5770	FALSE		High	Unambiguous	ADTTTPTTSAITASR	[K].ADTTTPTTSAITASR.[S]	1xTMTpro [N-Term]	1xTMTpro [N-Term]	0.0172896	0.0017846	0.196	1	1	1	Q15059	Q15059 [246-260]			Bromodomain-containing protein 3 OS=Homo sapiens OX=9606 GN=BRD3 PE=1 SV=1	Q15059	0	1797.95	15	10.4	6.9	8.5	5.4	8.9	7.2	3.7	0	6.8	4.4	4.2	8.6	10.4	6	8.3	4.4	7.8	0
5777	FALSE		High	Unambiguous	ADTWDAK	[K].ADTWDAK.[T]	1xTMTpro [K7]; 1xTMTpro [N-Term]	1xTMTpro [K7]; 1xTMTpro [N-Term]	0.0147971	0.00166432	0.212	1	1	1	Q14669	Q14669 [1871-1877]			E3 ubiquitin-protein ligase TRIP12 OS=Homo sapiens OX=9606 GN=TRIP12 PE=1 SV=1	Q14669	0	1414.78	7	32.1	9	21.1	16.2	19.6	29.3	20.3	2.1	15.8	18.4	15.3	23.3	10.7	13.6	12	11.1	15.1	0
5786	FALSE		High	Unambiguous	ADVDVSGPK	[K].ADVDVSGPK.[MV]	1xTMTpro [K9]; 1xTMTpro [N-Term]	1xTMTpro [K9]; 1xTMTpro [N-Term]	0.000405364	7.05e-05	0.578	1	1	1	Q09666	Q09666 [1409-1417]; [2270-2278]; [2921-2929]			Neuroblast differentiation-associated protein AHNAK OS=Homo sapiens OX=9606 GN=AHNAK PE=1 SV=2	Q09666	0	1495.86	9	18.2	27.3	14.8	19.5	16.7	30.2	41.9	2.9	22.3	17.6	13.5	26.3	31.8	18	23.6	37.3	13.8	0
5789	FALSE		High	Unambiguous	ADVEASPGNPPDR	[R].ADVEASPGNPPDR.[Q]	1xTMTpro [N-Term]	1xTMTpro [N-Term]	0.024512	0.00243039	0.16	1	1	1	Q9NW97	Q9NW97 [177-189]			Transmembrane protein 51 OS=Homo sapiens OX=9606 GN=TMEM51 PE=1 SV=1	Q9NW97	0	1628.82	13	32.2	39.3	26.5	28.6	34.5	43.5	6.3	2.7	29.9	12.4	31.3	34.8	39.5	21.4	25.3	7	16	0
5790	FALSE		High	Unambiguous	ADVEEEFLAFR	[K].ADVEEEFLAFR.[K]	1xTMTpro [N-Term]	1xTMTpro [N-Term]	9.25e-06	7.05e-05	0.961	1	1	2	P46013	P46013 [1884-1894]			Proliferation marker protein Ki-67 OS=Homo sapiens OX=9606 GN=MKI67 PE=1 SV=2	P46013	0	1629.84	11
5791	FALSE		High	Unambiguous	ADVEEEFLAFRK	[K].ADVEEEFLAFRK.[L]	1xTMTpro [K12]; 1xTMTpro [N-Term]	1xTMTpro [K12]; 1xTMTpro [N-Term]	9.79e-05	7.05e-05	0.722	1	1	2	P46013	P46013 [1884-1895]			Proliferation marker protein Ki-67 OS=Homo sapiens OX=9606 GN=MKI67 PE=1 SV=2	P46013	1	2062.15	12
5792	FALSE		High	Unambiguous	ADVEEEFLALR	[K].ADVEEEFLALR.[K]			0.00769034	0.000822905	0.279	1	1	1	P46013	P46013 [1154-1164]; [2367-2377]			Proliferation marker protein Ki-67 OS=Homo sapiens OX=9606 GN=MKI67 PE=1 SV=2	P46013	0	1291.65	11
5793	FALSE		High	Unambiguous	ADVEEEFLALR	[K].ADVEEEFLALR.[K]	1xTMTpro [N-Term]	1xTMTpro [N-Term]	3.81e-06	7.05e-05	1.051	1	1	5	P46013	P46013 [1154-1164]; [2367-2377]			Proliferation marker protein Ki-67 OS=Homo sapiens OX=9606 GN=MKI67 PE=1 SV=2	P46013	0	1595.86	11
5795	FALSE		High	Unambiguous	ADVEEEFLALRK	[K].ADVEEEFLALRK.[LR]	1xTMTpro [K12]; 1xTMTpro [N-Term]	1xTMTpro [K12]; 1xTMTpro [N-Term]	0.000438649	0.000114961	0.57	1	1	3	P46013	P46013 [1154-1165]; [2367-2378]			Proliferation marker protein Ki-67 OS=Homo sapiens OX=9606 GN=MKI67 PE=1 SV=2	P46013	1	2028.16	12
5796	FALSE		High	Unambiguous	ADVEEESLALR	[K].ADVEEESLALR.[K]	1xTMTpro [N-Term]	1xTMTpro [N-Term]	8.2e-05	7.05e-05	0.74	1	1	3	P46013	P46013 [2246-2256]			Proliferation marker protein Ki-67 OS=Homo sapiens OX=9606 GN=MKI67 PE=1 SV=2	P46013	0	1535.82	11
5797	FALSE		High	Unambiguous	ADVEEESLALRK	[K].ADVEEESLALRK.[R]	1xTMTpro [K12]; 1xTMTpro [N-Term]	1xTMTpro [K12]; 1xTMTpro [N-Term]	1.36e-05	7.05e-05	0.922	1	1	1	P46013	P46013 [2246-2257]			Proliferation marker protein Ki-67 OS=Homo sapiens OX=9606 GN=MKI67 PE=1 SV=2	P46013	1	1968.13	12
5798	FALSE		High	Unambiguous	ADVEGELLACR	[K].ADVEGELLACR.[N]	1xCarbamidomethyl [C10]; 1xTMTpro [N-Term]	1xCarbamidomethyl [C10]; 1xTMTpro [N-Term]	0.000329513	7.05e-05	0.599	1	1	3	P46013	P46013 [1276-1286]			Proliferation marker protein Ki-67 OS=Homo sapiens OX=9606 GN=MKI67 PE=1 SV=2	P46013	0	1536.8	11
5836	FALSE		High	Unambiguous	ADVQHLEDDR	[R].ADVQHLEDDR.[H]	1xTMTpro [N-Term]	1xTMTpro [N-Term]	0.0142317	0.00162956	0.216	1	1	1	Q53EZ4	Q53EZ4 [289-298]			Centrosomal protein of 55 kDa OS=Homo sapiens OX=9606 GN=CEP55 PE=1 SV=3	Q53EZ4	0	1501.76	10	11.5	32.9	50.8	15.2	29.4	17.5	7.9	2.7	26.6	7.4	48	18.2	33.4	26.2	41.2	9	42.4	0
5837	FALSE		High	Unambiguous	ADVQHLEDDRHK	[R].ADVQHLEDDRHK.[T]	1xTMTpro [K12]; 1xTMTpro [N-Term]	1xTMTpro [K12]; 1xTMTpro [N-Term]	0.00337213	0.000359806	0.363	1	1	1	Q53EZ4	Q53EZ4 [289-300]			Centrosomal protein of 55 kDa OS=Homo sapiens OX=9606 GN=CEP55 PE=1 SV=3	Q53EZ4	1	2071.12	12	46.8	90.5	147.3	69.2	113.8	62.9	18.5	0	97.6	16.2	101.9	56.9	87.5	83.8	129	15.6	99.9	0
5838	FALSE		High	Unambiguous	ADVQSIIGLQR	[K].ADVQSIIGLQR.[F]	1xTMTpro [N-Term]	1xTMTpro [N-Term]	0.000849337	0.000114961	0.503	1	1	2	Q13263	Q13263 [780-790]			Transcription intermediary factor 1-beta OS=Homo sapiens OX=9606 GN=TRIM28 PE=1 SV=5	Q13263	0	1503.88	11	3	0	2.7	0	4.1	0	0	0	0	0	0	3.7	2.3	0	3	0	2.6	0
5862	FALSE		High	Unambiguous	ADVVPQQADPEFPR	[R].ADVVPQQADPEFPR.[A]	1xTMTpro [N-Term]	1xTMTpro [N-Term]	0.00514473	0.000634885	0.32	1	1	2	Q5T5Y3	Q5T5Y3 [548-561]			Calmodulin-regulated spectrin-associated protein 1 OS=Homo sapiens OX=9606 GN=CAMSAP1 PE=1 SV=2	Q5T5Y3	0	1872.98	14	8.2	8.9	16	8.8	13	9.8	5.4	0	11.5	5.3	16.7	6.9	11.2	8.4	11.7	3.4	10.1	0
5884	FALSE		High	Unambiguous	ADYATAK	[K].ADYATAK.[A]	1xTMTpro [K7]; 1xTMTpro [N-Term]	1xTMTpro [K7]; 1xTMTpro [N-Term]	0.0470402	0.00428525	0.092	1	1	1	Q9NQX5	Q9NQX5 [219-225]			Neural proliferation differentiation and control protein 1 OS=Homo sapiens OX=9606 GN=NPDC1 PE=1 SV=2	Q9NQX5	0	1347.78	7
5887	FALSE		High	Unambiguous	ADYEIASK	[R].ADYEIASK.[E]	1xTMTpro [K8]; 1xTMTpro [N-Term]	1xTMTpro [K8]; 1xTMTpro [N-Term]	0.0025603	0.000262789	0.391	2	2	1	Q9NQ29; Q9Y383	Q9NQ29 [69-76]; Q9Y383 [69-76]			Putative RNA-binding protein Luc7-like 1 OS=Homo sapiens OX=9606 GN=LUC7L PE=1 SV=1;Putative RNA-binding protein Luc7-like 2 OS=Homo sapiens OX=9606 GN=LUC7L2 PE=1 SV=2	Q9NQ29; Q9Y383	0	1504.85	8	14.7	21	14.2	23.5	19.9	28.7	22.8	4	10.6	42.6	11.4	24.4	16.6	17.2	13.3	28.5	6.9	0
5900	FALSE		High	Unambiguous	ADYQAVDDEIEANLEEFDISEDDIDDGFRR	[K].ADYQAVDDEIEANLEEFDISEDDIDDGFRR.[L]	1xTMTpro [N-Term]	1xTMTpro [N-Term]	3.68e-05	7.05e-05	0.821	1	1	1	P17655	P17655 [507-536]			Calpain-2 catalytic subunit OS=Homo sapiens OX=9606 GN=CAPN2 PE=1 SV=6	P17655	1	3808.73	30	39.2	21.9	47.2	24.2	51.3	39.3	44.2	6.6	65.5	29.8	35.7	35.8	20.4	32.7	30.2	17.2	41.2	0
5926	FALSE		High	Unambiguous	AEAALEEESR	[R].AEAALEEESR.[Q]	1xTMTpro [N-Term]	1xTMTpro [N-Term]	0.00116435	0.000114961	0.471	1	1	1	Q969G3	Q969G3 [149-158]			SWI/SNF-related matrix-associated actin-dependent regulator of chromatin subfamily E member 1 OS=Homo sapiens OX=9606 GN=SMARCE1 PE=1 SV=2	Q969G3	0	1408.72	10	10.9	18	11.6	16.2	13.1	13.6	15	0	13.3	15.6	14.6	14.2	21.9	15.5	21.6	20.8	10.5	0
5929	FALSE		High	Unambiguous	AEAAPESQPPASEDLEVDPPVAAK	[K].AEAAPESQPPASEDLEVDPPVAAK.[D]	1xTMTpro [K24]; 1xTMTpro [N-Term]	1xTMTpro [K24]; 1xTMTpro [N-Term]	3.88e-06	7.05e-05	1.049	1	1	1	Q96T58	Q96T58 [1791-1814]			Msx2-interacting protein OS=Homo sapiens OX=9606 GN=SPEN PE=1 SV=1	Q96T58	0	3026.58	24
5938	FALSE		High	Unambiguous	AEAATEACQLPTSSGDAGR	[K].AEAATEACQLPTSSGDAGR.[E]	1xCarbamidomethyl [C8]; 1xTMTpro [N-Term]	1xCarbamidomethyl [C8]; 1xTMTpro [N-Term]	1.31e-05	7.05e-05	0.926	1	1	1	Q8IWE4	Q8IWE4 [59-77]			DCN1-like protein 3 OS=Homo sapiens OX=9606 GN=DCUN1D3 PE=1 SV=1	Q8IWE4	0	2196.05	19	4.7	0	2.4	0	2.3	2.4	0	0	3.6	0	0	0	0	0	2.4	0	2	0
5942	FALSE		High	Unambiguous	AEAAVVAVAEK	[K].AEAAVVAVAEK.[R]	1xTMTpro [K11]; 1xTMTpro [N-Term]	1xTMTpro [K11]; 1xTMTpro [N-Term]	0.0147971	0.00166432	0.212	1	1	1	Q8IZQ5	Q8IZQ5 [10-20]			Selenoprotein H OS=Homo sapiens OX=9606 GN=SELENOH PE=1 SV=2	Q8IZQ5	0	1666	11
5966	FALSE		High	Unambiguous	AEADPQAIPK	[K].AEADPQAIPK.[K]	1xTMTpro [K10]; 1xTMTpro [N-Term]	1xTMTpro [K10]; 1xTMTpro [N-Term]	0.0196164	0.00202367	0.183	1	1	1	P51608	P51608 [257-266]			Methyl-CpG-binding protein 2 OS=Homo sapiens OX=9606 GN=MECP2 PE=1 SV=1	P51608	0	1647.96	10	34.5	51.4	35.3	26.2	41.5	27.7	17.7	0	22.9	18.3	34.5	32.5	43.5	33.8	37.1	13.7	34.4	0
5977	FALSE		High	Unambiguous	AEAEAGAGSPTSTPAPPEALSSEMSELSAR	[K].AEAEAGAGSPTSTPAPPEALSSEMSELSAR.[L]	1xTMTpro [N-Term]	1xTMTpro [N-Term]	0.000589691	0.000114961	0.54	1	1	1	Q9P1Y5	Q9P1Y5 [577-606]			Calmodulin-regulated spectrin-associated protein 3 OS=Homo sapiens OX=9606 GN=CAMSAP3 PE=1 SV=2	Q9P1Y5	0	3205.55	30	2.6	5.4	8.3	4.2	8.7	6.9	5.6	0	10.7	0	7	8.8	4.9	7.4	10	3	5.4	0
5981	FALSE		High	Unambiguous	AEAEAQAEELSFPR	[R].AEAEAQAEELSFPR.[S]	1xTMTpro [N-Term]	1xTMTpro [N-Term]	1.35e-05	7.05e-05	0.923	1	1	2	P11498	P11498 [929-942]			Pyruvate carboxylase, mitochondrial OS=Homo sapiens OX=9606 GN=PC PE=1 SV=2	P11498	0	1851.94	14
6006	FALSE		High	Unambiguous	AEAELGTFPR	[K].AEAELGTFPR.[A]	1xTMTpro [N-Term]	1xTMTpro [N-Term]	0.0101139	0.00114473	0.251	1	1	3	Q9NUP1	Q9NUP1 [159-168]			Biogenesis of lysosome-related organelles complex 1 subunit 4 OS=Homo sapiens OX=9606 GN=BLOC1S4 PE=1 SV=1	Q9NUP1	0	1394.76	10	15.4	18.8	21.4	18	28.9	18.3	21.4	0	23.9	23.4	19.7	20.9	18.6	22.6	19.6	26	14.9	0
6010	FALSE		High	Unambiguous	AEAEQGEQEDQL	[R].AEAEQGEQEDQL.[-]	1xTMTpro [N-Term]	1xTMTpro [N-Term]	0.00271601	0.000262789	0.385	1	1	1	Q9H0W5	Q9H0W5 [527-538]			Coiled-coil domain-containing protein 8 OS=Homo sapiens OX=9606 GN=CCDC8 PE=1 SV=2	Q9H0W5	0	1650.78	12	30	32.8	42.4	16.8	44.2	15.4	7.1	0	20.6	7.9	31.9	26.2	35.9	24.1	30.2	10.9	32.9	0
6013	FALSE		High	Unambiguous	AEAERPEEQAEASGLK	[R].AEAERPEEQAEASGLK.[K]	1xTMTpro [K16]; 1xTMTpro [N-Term]	1xTMTpro [K16]; 1xTMTpro [N-Term]	3.72e-05	7.05e-05	0.82	1	1	1	Q02952	Q02952 [1072-1087]			A-kinase anchor protein 12 OS=Homo sapiens OX=9606 GN=AKAP12 PE=1 SV=4	Q02952	0	2323.24	16
6015	FALSE		High	Unambiguous	AEAESDALPDDTVIESEALPSDIAAEAR	[K].AEAESDALPDDTVIESEALPSDIAAEAR.[A]	1xTMTpro [N-Term]	1xTMTpro [N-Term]	2.05e-10	7.05e-05	2.047	1	1	2	Q9GZR7	Q9GZR7 [291-318]			ATP-dependent RNA helicase DDX24 OS=Homo sapiens OX=9606 GN=DDX24 PE=1 SV=1	Q9GZR7	0	3189.56	28	63.2	51	74.3	44.5	96.7	31.1	22.4	2.4	29.2	11.1	77	46.9	51.6	53.4	47.4	15.2	74	0
6016	FALSE		High	Unambiguous	AEAESLYQSK	[K].AEAESLYQSK.[Y]	1xTMTpro [K10]	1xTMTpro [K10]	0.0222513	0.00207504	0.17	1	1	1	P04264	P04264 [367-376]			Keratin, type II cytoskeletal 1 OS=Homo sapiens OX=9606 GN=KRT1 PE=1 SV=6	P04264	0	1429.75	10
6017	FALSE		High	Unambiguous	AEAESLYQSK	[K].AEAESLYQSK.[Y]	1xTMTpro [K10]; 1xTMTpro [N-Term]	1xTMTpro [K10]; 1xTMTpro [N-Term]	1.31e-05	7.05e-05	0.926	1	1	16	P04264	P04264 [367-376]			Keratin, type II cytoskeletal 1 OS=Homo sapiens OX=9606 GN=KRT1 PE=1 SV=6	P04264	0	1733.96	10
6018	FALSE		High	Unambiguous	AEAESLYQSKYEELQITAGR	[K].AEAESLYQSKYEELQITAGR.[H]	1xTMTpro [N-Term]	1xTMTpro [N-Term]	1.78e-06	7.05e-05	1.128	1	1	1	P04264	P04264 [367-386]			Keratin, type II cytoskeletal 1 OS=Homo sapiens OX=9606 GN=KRT1 PE=1 SV=6	P04264	1	2590.33	20
6019	FALSE		High	Unambiguous	AEAESLYQSKYEELQITAGR	[K].AEAESLYQSKYEELQITAGR.[H]	1xTMTpro [K10]; 1xTMTpro [N-Term]	1xTMTpro [K10]; 1xTMTpro [N-Term]	3.59e-06	7.05e-05	1.057	1	1	1	P04264	P04264 [367-386]			Keratin, type II cytoskeletal 1 OS=Homo sapiens OX=9606 GN=KRT1 PE=1 SV=6	P04264	1	2894.54	20
6026	FALSE		High	Unambiguous	AEAESWYQTK	[R].AEAESWYQTK.[Y]	1xTMTpro [K10]	1xTMTpro [K10]	0.00198215	0.000167383	0.417	3	4	1	P04259; P02538; P48668	P04259 [350-359]; P02538 [350-359]; P48668 [350-359]			Keratin, type II cytoskeletal 6B OS=Homo sapiens OX=9606 GN=KRT6B PE=1 SV=5;Keratin, type II cytoskeletal 6A OS=Homo sapiens OX=9606 GN=KRT6A PE=1 SV=3;Keratin, type II cytoskeletal 6C OS=Homo sapiens OX=9606 GN=KRT6C PE=1 SV=3	P04259; P02538; O95678; P48668	0	1516.76	10
6027	FALSE		High	Unambiguous	AEAESWYQTK	[R].AEAESWYQTK.[Y]	1xTMTpro [K10]; 1xTMTpro [N-Term]	1xTMTpro [K10]; 1xTMTpro [N-Term]	0.0772204	0.00693895	0.039	3	4	1	P04259; P02538; P48668	P04259 [350-359]; P02538 [350-359]; P48668 [350-359]			Keratin, type II cytoskeletal 6B OS=Homo sapiens OX=9606 GN=KRT6B PE=1 SV=5;Keratin, type II cytoskeletal 6A OS=Homo sapiens OX=9606 GN=KRT6A PE=1 SV=3;Keratin, type II cytoskeletal 6C OS=Homo sapiens OX=9606 GN=KRT6C PE=1 SV=3	P04259; P02538; O95678; P48668	0	1820.97	10
6050	FALSE		High	Unambiguous	AEAGAGSATEFQFR	[K].AEAGAGSATEFQFR.[G]	1xTMTpro [N-Term]	1xTMTpro [N-Term]	2.95e-07	7.05e-05	1.31	1	2	10	P46783	P46783 [140-153]			40S ribosomal protein S10 OS=Homo sapiens OX=9606 GN=RPS10 PE=1 SV=1	P46783; Q9NQ39	0	1745.88	14	69.5	113.5	147.3	104.7	107.3	86.2	29.1	5.1	88.7	37.3	137.1	116.9	103.8	106.6	100.4	36.1	127.9	0
6053	FALSE		High	Unambiguous	AEAGDNLGALVR	[R].AEAGDNLGALVR.[G]	1xTMTpro [N-Term]	1xTMTpro [N-Term]	0.0053507	0.000676198	0.316	1	1	1	P49411	P49411 [316-327]			Elongation factor Tu, mitochondrial OS=Homo sapiens OX=9606 GN=TUFM PE=1 SV=2	P49411	0	1489.83	12
6057	FALSE		High	Unambiguous	AEAGEQPGTAER	[R].AEAGEQPGTAER.[A]	1xTMTpro [N-Term]	1xTMTpro [N-Term]	0.00670464	0.000750234	0.293	1	1	1	P56182	P56182 [404-415]			Ribosomal RNA processing protein 1 homolog A OS=Homo sapiens OX=9606 GN=RRP1 PE=1 SV=1	P56182	0	1519.77	12	9	6.9	9.9	6.5	9.7	2.6	2.7	0	9.3	0	10.6	5.4	5.4	9.1	9.6	0	10.4	0
6067	FALSE		High	Unambiguous	AEAGPEGVAPAPEGEK	[K].AEAGPEGVAPAPEGEK.[K]	1xTMTpro [K16]; 1xTMTpro [N-Term]	1xTMTpro [K16]; 1xTMTpro [N-Term]	4.44e-05	7.05e-05	0.802	1	1	1	Q9Y4L1	Q9Y4L1 [670-685]			Hypoxia up-regulated protein 1 OS=Homo sapiens OX=9606 GN=HYOU1 PE=1 SV=1	Q9Y4L1	0	2117.14	16
6074	FALSE		High	Unambiguous	AEAGPVEQQLLQETEK	[K].AEAGPVEQQLLQETEK.[L]	1xTMTpro [K16]; 1xTMTpro [N-Term]	1xTMTpro [K16]; 1xTMTpro [N-Term]	2.27e-05	7.05e-05	0.87	1	1	1	Q99996	Q99996 [1985-2000]			A-kinase anchor protein 9 OS=Homo sapiens OX=9606 GN=AKAP9 PE=1 SV=4	Q99996	0	2378.31	16
6075	FALSE		High	Unambiguous	AEAGRPYEYYK	[R].AEAGRPYEYYK.[L]	1xTMTpro [K11]; 1xTMTpro [N-Term]	1xTMTpro [K11]; 1xTMTpro [N-Term]	0.000800548	0.000114961	0.509	1	1	1	P98172	P98172 [67-77]			Ephrin-B1 OS=Homo sapiens OX=9606 GN=EFNB1 PE=1 SV=1	P98172	0	1955.05	11	24.8	41.3	21.6	33.8	25.5	42.9	10.4	2.9	20.9	13.1	19.9	37.1	27.4	14.5	25.4	14.5	19.4	0
6079	FALSE		High	Unambiguous	AEAGSETLGR	[R].AEAGSETLGR.[D]	1xTMTpro [N-Term]	1xTMTpro [N-Term]	0.00739487	0.000786986	0.283	1	1	1	Q5VWN6	Q5VWN6 [1803-1812]			Protein TASOR 2 OS=Homo sapiens OX=9606 GN=TASOR2 PE=1 SV=1	Q5VWN6	0	1294.69	10	9.5	7.3	4.7	5.8	9.9	7.8	9.3	0	4.4	8.4	5.4	3.9	7.8	5.8	4.2	6.6	5.4	0
6104	FALSE		High	Unambiguous	AEALEDLVGFK	[K].AEALEDLVGFK.[E]	1xTMTpro [K11]; 1xTMTpro [N-Term]	1xTMTpro [K11]; 1xTMTpro [N-Term]	2.27e-05	7.05e-05	0.87	1	1	3	P46013	P46013 [2431-2441]			Proliferation marker protein Ki-67 OS=Homo sapiens OX=9606 GN=MKI67 PE=1 SV=2	P46013	0	1800.04	11
6121	FALSE		High	Unambiguous	AEALMMPLVDQLENR	[R].AEALMMPLVDQLENR.[L]	1xTMTpro [N-Term]	1xTMTpro [N-Term]	7.8e-05	7.05e-05	0.745	1	1	1	Q9H583	Q9H583 [2016-2030]			HEAT repeat-containing protein 1 OS=Homo sapiens OX=9606 GN=HEATR1 PE=1 SV=3	Q9H583	0	2034.07	15
6122	FALSE		High	Unambiguous	AEALMMPLVDQLENR	[R].AEALMMPLVDQLENR.[L]	1xOxidation [M6]; 1xTMTpro [N-Term]	1xOxidation [M6]; 1xTMTpro [N-Term]	0.00657448	0.000750234	0.295	1	1	1	Q9H583	Q9H583 [2016-2030]			HEAT repeat-containing protein 1 OS=Homo sapiens OX=9606 GN=HEATR1 PE=1 SV=3	Q9H583	0	2050.06	15
6129	FALSE		High	Unambiguous	AEALTEPLNA	[R].AEALTEPLNA.[-]	1xTMTpro [N-Term]	1xTMTpro [N-Term]	0.0152357	0.00169002	0.209	1	1	1	Q9NX76	Q9NX76 [174-183]			CKLF-like MARVEL transmembrane domain-containing protein 6 OS=Homo sapiens OX=9606 GN=CMTM6 PE=1 SV=1	Q9NX76	0	1332.73	10	54.2	36.8	61.8	34.6	51.1	46.5	29.2	0	56.1	14.6	53	63.2	39.1	44.6	51.7	7.7	44	0
6156	FALSE		High	Unambiguous	AEAPADQGSEVTDNQREEAVHDQR	[R].AEAPADQGSEVTDNQREEAVHDQR.[E]	1xTMTpro [N-Term]	1xTMTpro [N-Term]	5.82e-06	7.05e-05	1.008	1	1	1	Q9H0W5	Q9H0W5 [393-416]			Coiled-coil domain-containing protein 8 OS=Homo sapiens OX=9606 GN=CCDC8 PE=1 SV=2	Q9H0W5	1	2956.4	24	30.2	35.1	40	18.7	43.7	28.3	9.8	0	27.6	10.5	37.4	27.2	38.7	31.1	33.9	12.6	25.9	0
6157	FALSE		High	Unambiguous	AEAPAGPALGLPSPEAESGVDR	[K].AEAPAGPALGLPSPEAESGVDR.[G]	1xTMTpro [N-Term]	1xTMTpro [N-Term]	0.00253523	0.000262789	0.392	1	1	1	Q53F19	Q53F19 [13-34]			Nuclear cap-binding protein subunit 3 OS=Homo sapiens OX=9606 GN=NCBP3 PE=1 SV=2	Q53F19	0	2395.24	22	12	26.1	10.2	9.1	10.5	7.7	12	0	7.1	5.5	20.1	8.6	24	11.1	18.2	11.7	16.1	0
6158	FALSE		High	Unambiguous	AEAPAGPALGLPSPEAESGVDRGEPEPMEVEEGELEIVPVR	[K].AEAPAGPALGLPSPEAESGVDRGEPEPMEVEEGELEIVPVR.[R]	1xTMTpro [N-Term]	1xTMTpro [N-Term]	0.000382067	7.05e-05	0.584	1	1	1	Q53F19	Q53F19 [13-53]			Nuclear cap-binding protein subunit 3 OS=Homo sapiens OX=9606 GN=NCBP3 PE=1 SV=2	Q53F19	1	4514.26	41	18.4	45.6	44	13.7	55	9.4	8	0	20.2	7.1	52.6	14	34.8	28.6	50.2	9	45.3	0
6159	FALSE		High	Unambiguous	AEAPAGPALGLPSPEAESGVDRGEPEPMEVEEGELEIVPVRR	[K].AEAPAGPALGLPSPEAESGVDRGEPEPMEVEEGELEIVPVRR.[S]	1xTMTpro [N-Term]	1xTMTpro [N-Term]	0.025975	0.00263066	0.154	1	1	1	Q53F19	Q53F19 [13-54]			Nuclear cap-binding protein subunit 3 OS=Homo sapiens OX=9606 GN=NCBP3 PE=1 SV=2	Q53F19	2	4670.36	42
6165	FALSE		High	Unambiguous	AEAPLHDPDLDFLEVAK	[K].AEAPLHDPDLDFLEVAK.[K]	1xTMTpro [K17]; 1xTMTpro [N-Term]	1xTMTpro [K17]; 1xTMTpro [N-Term]	2.89e-06	7.05e-05	1.079	1	1	1	Q9BY89	Q9BY89 [333-349]			Uncharacterized protein KIAA1671 OS=Homo sapiens OX=9606 GN=KIAA1671 PE=1 SV=2	Q9BY89	0	2488.36	17
6177	FALSE		High	Unambiguous	AEAPSSPDVAPAGK	[K].AEAPSSPDVAPAGK.[E]	1xTMTpro [K14]; 1xTMTpro [N-Term]	1xTMTpro [K14]; 1xTMTpro [N-Term]	0.033045	0.00312511	0.129	1	1	1	Q9P1Y6	Q9P1Y6 [1355-1368]			PHD and RING finger domain-containing protein 1 OS=Homo sapiens OX=9606 GN=PHRF1 PE=1 SV=3	Q9P1Y6	0	1905.06	14
6185	FALSE		High	Unambiguous	AEAQIAAK	[K].AEAQIAAK.[N]	1xTMTpro [K8]; 1xTMTpro [N-Term]	1xTMTpro [K8]; 1xTMTpro [N-Term]	0.0758118	0.00672449	0.041	1	1	2	P00505	P00505 [83-90]			Aspartate aminotransferase, mitochondrial OS=Homo sapiens OX=9606 GN=GOT2 PE=1 SV=3	P00505	0	1409.86	8
6190	FALSE		High	Unambiguous	AEAQPVHQAYQMSSFEQPFR	[K].AEAQPVHQAYQMSSFEQPFR.[A]	1xTMTpro [N-Term]	1xTMTpro [N-Term]	5.48e-06	7.05e-05	1.014	1	1	1	Q9UQR1	Q9UQR1 [715-734]			Zinc finger protein 148 OS=Homo sapiens OX=9606 GN=ZNF148 PE=1 SV=2	Q9UQR1	0	2655.29	20
6192	FALSE		High	Unambiguous	AEAQQVEALPGPSLDQWHR	[K].AEAQQVEALPGPSLDQWHR.[S]	1xTMTpro [N-Term]	1xTMTpro [N-Term]	5.02e-06	7.05e-05	1.023	1	1	2	Q66PJ3	Q66PJ3 [129-147]			ADP-ribosylation factor-like protein 6-interacting protein 4 OS=Homo sapiens OX=9606 GN=ARL6IP4 PE=1 SV=3	Q66PJ3	0	2436.26	19
6205	FALSE		High	Unambiguous	AEASAFAESIDVELR	[R].AEASAFAESIDVELR.[Q]	1xTMTpro [N-Term]	1xTMTpro [N-Term]	0.0082359	0.0009076	0.272	1	1	1	O60437	O60437 [1366-1380]			Periplakin OS=Homo sapiens OX=9606 GN=PPL PE=1 SV=4	O60437	0	1912	15
6219	FALSE		High	Unambiguous	AEASIQAGAGDGEWEESEVK	[K].AEASIQAGAGDGEWEESEVK.[L]	1xTMTpro [K20]; 1xTMTpro [N-Term]	1xTMTpro [K20]; 1xTMTpro [N-Term]	0.000956008	0.000114961	0.491	1	1	1	Q09666	Q09666 [5687-5706]			Neuroblast differentiation-associated protein AHNAK OS=Homo sapiens OX=9606 GN=AHNAK PE=1 SV=2	Q09666	0	2671.33	20	11.8	16.3	7.7	10.1	10.6	13.3	5.6	0	16.7	9.3	6	11.8	16.8	10.4	12.9	5.7	7.7	0
6233	FALSE		High	Unambiguous	AEATAASTSR	[R].AEATAASTSR.[S]	1xTMTpro [N-Term]	1xTMTpro [N-Term]	0.000289848	7.05e-05	0.612	1	1	1	O95721	O95721 [53-62]			Synaptosomal-associated protein 29 OS=Homo sapiens OX=9606 GN=SNAP29 PE=1 SV=1	O95721	0	1268.68	10	17.9	50.7	24.5	30.6	36	33.6	9.9	0	27.5	7	27	36.5	53.5	28.8	32.2	6.6	27.3	0
6249	FALSE		High	Unambiguous	AEATTTTTSAGAEAAEGQFDR	[K].AEATTTTTSAGAEAAEGQFDR.[Y]	1xTMTpro [N-Term]	1xTMTpro [N-Term]	0.00288116	0.000262789	0.379	1	1	1	O75976	O75976 [37-57]			Carboxypeptidase D OS=Homo sapiens OX=9606 GN=CPD PE=1 SV=2	O75976	0	2389.14	21
6257	FALSE		High	Unambiguous	AEAVESAQAGDK	[R].AEAVESAQAGDK.[C]	1xTMTpro [K12]; 1xTMTpro [N-Term]	1xTMTpro [K12]; 1xTMTpro [N-Term]	0.00739487	0.000786986	0.283	1	1	1	Q14566	Q14566 [230-241]			DNA replication licensing factor MCM6 OS=Homo sapiens OX=9606 GN=MCM6 PE=1 SV=1	Q14566	0	1783.97	12	26.3	13.1	37.1	24.6	39.4	18.3	25	0	28.3	23.1	26.3	20.5	23.2	22	19.2	17	38.4	0
6265	FALSE		High	Unambiguous	AEAVVNTVDISER	[K].AEAVVNTVDISER.[E]	1xTMTpro [N-Term]	1xTMTpro [N-Term]	1.02e-05	7.05e-05	0.951	1	1	4	Q8IY81	Q8IY81 [764-776]			pre-rRNA 2'-O-ribose RNA methyltransferase FTSJ3 OS=Homo sapiens OX=9606 GN=FTSJ3 PE=1 SV=2	Q8IY81	0	1706.92	13	149.2	249.7	227.8	156.6	287.6	87.4	41.1	3.9	89.8	55.8	272.1	161.6	242.1	172.2	182.8	88.4	230.4	0
6268	FALSE		High	Unambiguous	AEAVVNTVDISEREK	[K].AEAVVNTVDISEREK.[V]	1xTMTpro [K15]; 1xTMTpro [N-Term]	1xTMTpro [K15]; 1xTMTpro [N-Term]	0.021199	0.00203862	0.175	1	1	2	Q8IY81	Q8IY81 [764-778]			pre-rRNA 2'-O-ribose RNA methyltransferase FTSJ3 OS=Homo sapiens OX=9606 GN=FTSJ3 PE=1 SV=2	Q8IY81	1	2268.27	15	33	29.4	22.1	42	59	15.7	17.4	2.5	24.9	25.9	19.5	39.7	27.9	29.6	30.3	27.2	15.4	0
6280	FALSE		High	Unambiguous	AECEILMMVGLPAAGK	[K].AECEILMMVGLPAAGK.[T]	1xCarbamidomethyl [C3]; 1xTMTpro [K16]; 1xTMTpro [N-Term]	1xCarbamidomethyl [C3]; 1xTMTpro [K16]; 1xTMTpro [N-Term]	0.0589848	0.00517001	0.068	1	1	1	Q9BUJ2	Q9BUJ2 [419-434]			Heterogeneous nuclear ribonucleoprotein U-like protein 1 OS=Homo sapiens OX=9606 GN=HNRNPUL1 PE=1 SV=2	Q9BUJ2	0	2298.25	16
6288	FALSE		High	Unambiguous	AECLEDLVSFIIEEPPQDMDEK	[K].AECLEDLVSFIIEEPPQDMDEK.[I]	1xCarbamidomethyl [C3]; 1xTMTpro [K22]; 1xTMTpro [N-Term]	1xCarbamidomethyl [C3]; 1xTMTpro [K22]; 1xTMTpro [N-Term]	0.00218724	0.000262789	0.407	1	1	1	Q5H9R7	Q5H9R7 [51-72]			Serine/threonine-protein phosphatase 6 regulatory subunit 3 OS=Homo sapiens OX=9606 GN=PPP6R3 PE=1 SV=2	Q5H9R7	0	3215.6	22	18.8	25.8	37	12	26.1	12	11.6	0	55.3	8.1	34.7	18.1	20.3	20.2	47.8	8.1	27	0
6321	FALSE		High	Unambiguous	AEDADSSSGPLASSSLLAK	[R].AEDADSSSGPLASSSLLAK.[M]	1xTMTpro [K19]; 1xTMTpro [N-Term]	1xTMTpro [K19]; 1xTMTpro [N-Term]	5.47e-05	7.05e-05	0.781	1	1	1	Q03468	Q03468 [1374-1392]			DNA excision repair protein ERCC-6 OS=Homo sapiens OX=9606 GN=ERCC6 PE=1 SV=1	Q03468	0	2414.29	19	63.5	60.7	81.4	56.3	80.7	40	43.9	2.4	45.3	36.2	68.2	56.7	73.3	59.3	51.2	36.4	66.1	0
6325	FALSE		High	Unambiguous	AEDALSEMK	[K].AEDALSEMK.[S]	1xTMTpro [K9]; 1xTMTpro [N-Term]	1xTMTpro [K9]; 1xTMTpro [N-Term]	0.00944493	0.00102521	0.258	1	1	1	Q9P0K7	Q9P0K7 [695-703]			Ankycorbin OS=Homo sapiens OX=9606 GN=RAI14 PE=1 SV=2	Q9P0K7	0	1601.87	9
6343	FALSE		High	Unambiguous	AEDCWELQISPELLAHGR	[K].AEDCWELQISPELLAHGR.[Q]	1xCarbamidomethyl [C4]; 1xTMTpro [N-Term]	1xCarbamidomethyl [C4]; 1xTMTpro [N-Term]	0.028331	0.00275496	0.145	1	1	1	Q14807	Q14807 [572-589]			Kinesin-like protein KIF22 OS=Homo sapiens OX=9606 GN=KIF22 PE=1 SV=5	Q14807	0	2428.23	18
6347	FALSE		High	Unambiguous	AEDDAYTTFISETGK	[K].AEDDAYTTFISETGK.[I]	1xTMTpro [K15]; 1xTMTpro [N-Term]	1xTMTpro [K15]; 1xTMTpro [N-Term]	0.000113513	7.05e-05	0.707	1	1	2	Q96RE7	Q96RE7 [484-498]			Nucleus accumbens-associated protein 1 OS=Homo sapiens OX=9606 GN=NACC1 PE=1 SV=1	Q96RE7	0	2256.15	15	42.1	43.4	76.9	40.1	60.7	28	31.6	0	43.6	38.5	56.2	37.3	39.4	36.6	43.7	34.9	56.6	0
6348	FALSE		High	Unambiguous	AEDDDKANK	[K].AEDDDKANK.[K]	2xTMTpro [K6; K9]; 1xTMTpro [N-Term]	2xTMTpro [K6; K9]; 1xTMTpro [N-Term]	0.0691176	0.00631704	0.051	1	1	1	Q8WVC0	Q8WVC0 [642-650]			RNA polymerase-associated protein LEO1 OS=Homo sapiens OX=9606 GN=LEO1 PE=1 SV=1	Q8WVC0	1	1918.07	9	48.6	62.8	65.3	46	84.5	26.6	12.2	0	41.2	10	59	37.9	59.2	49.4	66.1	18.9	55.2	0
6356	FALSE		High	Unambiguous	AEDEALLSEEDDPIDR	[K].AEDEALLSEEDDPIDR.[R]	1xTMTpro [N-Term]	1xTMTpro [N-Term]	5.27e-06	7.05e-05	1.018	1	1	1	Q04721	Q04721 [1771-1786]			Neurogenic locus notch homolog protein 2 OS=Homo sapiens OX=9606 GN=NOTCH2 PE=1 SV=3	Q04721	0	2121.02	16	9.2	18.5	16.7	6.1	12.9	7.7	4.7	0	19.9	2.3	17.5	9	18.4	16.8	19.1	3.5	14.5	0
6357	FALSE		High	Unambiguous	AEDEALLSEEDDPIDRRPWTQQHLEAADIR	[K].AEDEALLSEEDDPIDRRPWTQQHLEAADIR.[R]	1xTMTpro [N-Term]	1xTMTpro [N-Term]	0.00243737	0.000262789	0.396	1	1	2	Q04721	Q04721 [1771-1800]			Neurogenic locus notch homolog protein 2 OS=Homo sapiens OX=9606 GN=NOTCH2 PE=1 SV=3	Q04721	1	3822.89	30
6359	FALSE		High	Unambiguous	AEDEDIVLTPDGTR	[K].AEDEDIVLTPDGTR.[E]	1xTMTpro [N-Term]	1xTMTpro [N-Term]	0.000413441	0.000114961	0.576	1	1	1	Q8TEW0	Q8TEW0 [571-584]			Partitioning defective 3 homolog OS=Homo sapiens OX=9606 GN=PARD3 PE=1 SV=2	Q8TEW0	0	1834.94	14	11.7	9.4	21.6	7.3	21.5	10.6	6.7	0	17.1	8.6	12.7	11.2	17.3	15.5	16.5	10.2	17.7	0
6363	FALSE		High	Unambiguous	AEDEEELLR	[K].AEDEEELLR.[V]	1xTMTpro [N-Term]	1xTMTpro [N-Term]	0.0374288	0.00333244	0.116	1	1	1	Q27J81	Q27J81 [253-261]			Inverted formin-2 OS=Homo sapiens OX=9606 GN=INF2 PE=1 SV=2	Q27J81	0	1407.73	9
6370	FALSE		High	Unambiguous	AEDELLDLQDK	[K].AEDELLDLQDK.[V]	1xTMTpro [K11]; 1xTMTpro [N-Term]	1xTMTpro [K11]; 1xTMTpro [N-Term]	0.000237941	7.05e-05	0.632	1	1	1	Q86V48	Q86V48 [40-50]			Leucine zipper protein 1 OS=Homo sapiens OX=9606 GN=LUZP1 PE=1 SV=2	Q86V48	0	1897.04	11
6396	FALSE		High	Unambiguous	AEDGATPSPSNETPK	[K].AEDGATPSPSNETPK.[K]	1xTMTpro [K15]; 1xTMTpro [N-Term]	1xTMTpro [K15]; 1xTMTpro [N-Term]	1.17e-07	7.05e-05	1.404	1	1	4	P29966	P29966 [138-152]			Myristoylated alanine-rich C-kinase substrate OS=Homo sapiens OX=9606 GN=MARCKS PE=1 SV=4	P29966	0	2109.1	15	168.8	302.1	241.5	140.5	272	153.8	67.9	8.1	257.1	80.1	232.8	131.6	291.1	183.6	271.5	90.8	191.1	0
6398	FALSE		High	Unambiguous	AEDGENYDIKK	[R].AEDGENYDIKK.[Q]	2xTMTpro [K10; K11]; 1xTMTpro [N-Term]	2xTMTpro [K10; K11]; 1xTMTpro [N-Term]	0.00266308	0.000262789	0.387	1	1	1	O75347	O75347 [42-52]			Tubulin-specific chaperone A OS=Homo sapiens OX=9606 GN=TBCA PE=1 SV=3	O75347	1	2194.22	11	10.8	23.7	16.7	16.3	23.8	14.8	11.3	0	18.4	14.1	20.6	15.1	31.5	17.5	24.5	12.9	17.9	0
6399	FALSE		High	Unambiguous	AEDGFEDQILIPVPAPAGGDDDYIEQTLVTVAAAGK	[R].AEDGFEDQILIPVPAPAGGDDDYIEQTLVTVAAAGK.[S]	1xTMTpro [K36]; 1xTMTpro [N-Term]	1xTMTpro [K36]; 1xTMTpro [N-Term]	7e-05	7.05e-05	0.756	1	1	2	P25490	P25490 [123-158]			Transcriptional repressor protein YY1 OS=Homo sapiens OX=9606 GN=YY1 PE=1 SV=2	P25490	0	4294.23	36	29.1	188.8	60.7	52.8	88.6	27.8	13.6	0	55.2	8.8	90	45.9	193.7	63	117.9	12.6	79.2	0
6400	FALSE		High	Unambiguous	AEDGHAVAK	[K].AEDGHAVAK.[K]	1xTMTpro [K9]; 1xTMTpro [N-Term]	1xTMTpro [K9]; 1xTMTpro [N-Term]	0.0647628	0.0057713	0.058	1	1	1	Q03252	Q03252 [187-195]			Lamin-B2 OS=Homo sapiens OX=9606 GN=LMNB2 PE=1 SV=4	Q03252	0	1505.86	9	36.3	48.7	38.6	29.3	41.8	27.5	24	3.8	46.9	18.7	38.4	35.6	43.9	28.3	67.6	29.1	30.2	0
6408	FALSE		High	Unambiguous	AEDGSSSK	[K].AEDGSSSK.[E]	1xTMTpro [K8]; 1xTMTpro [N-Term]	1xTMTpro [K8]; 1xTMTpro [N-Term]	0.0101139	0.00114473	0.251	1	1	1	Q9P2E9	Q9P2E9 [1398-1405]			Ribosome-binding protein 1 OS=Homo sapiens OX=9606 GN=RRBP1 PE=1 SV=5	Q9P2E9	0	1388.75	8
6409	FALSE		High	Unambiguous	AEDGSVIDYELIDQDAR	[R].AEDGSVIDYELIDQDAR.[D]	1xTMTpro [N-Term]	1xTMTpro [N-Term]	2.28e-06	7.05e-05	1.103	1	1	2	P07355	P07355 [180-196]			Annexin A2 OS=Homo sapiens OX=9606 GN=ANXA2 PE=1 SV=2	P07355	0	2213.09	17	59.7	46.4	36.1	51	35.5	78.7	272.7	6.4	51	88	27.6	50.7	50.4	49.5	41	150.5	16.3	0
6420	FALSE		High	Unambiguous	AEDKEWMPVTK	[K].AEDKEWMPVTK.[L]	2xTMTpro [K4; K11]; 1xTMTpro [N-Term]	2xTMTpro [K4; K11]; 1xTMTpro [N-Term]	0.0854063	0.00777172	0.028	1	1	1	P15880	P15880 [55-65]			40S ribosomal protein S2 OS=Homo sapiens OX=9606 GN=RPS2 PE=1 SV=2	P15880	1	2246.27	11
6424	FALSE		High	Unambiguous	AEDLASGILR	[R].AEDLASGILR.[E]	1xTMTpro [N-Term]	1xTMTpro [N-Term]	0.0053507	0.000676198	0.316	1	1	1	Q9ULI0	Q9ULI0 [367-376]			ATPase family AAA domain-containing protein 2B OS=Homo sapiens OX=9606 GN=ATAD2B PE=1 SV=3	Q9ULI0	0	1348.78	10
6427	FALSE		High	Unambiguous	AEDIENDALSPEEQEECK	[K].AEDIENDALSPEEQEECK.[N]	1xCarbamidomethyl [C17]; 1xTMTpro [K18]; 1xTMTpro [N-Term]	1xCarbamidomethyl [C17]; 1xTMTpro [K18]; 1xTMTpro [N-Term]	0.000360108	7.05e-05	0.59	1	1	2	P49792	P49792 [691-708]			E3 SUMO-protein ligase RanBP2 OS=Homo sapiens OX=9606 GN=RANBP2 PE=1 SV=2	P49792	0	2714.3	18	44.3	20.5	51	22.1	33.6	26.4	20.2	0	39.6	18.3	40.3	24.3	23.3	27.9	32	15.6	44.3	0
6436	FALSE		High	Unambiguous	AEDLLNRVDQGAATALSR	[K].AEDLLNRVDQGAATALSR.[K]	1xTMTpro [N-Term]	1xTMTpro [N-Term]	0.00963145	0.00106121	0.256	1	1	1	Q8TBA6	Q8TBA6 [11-28]			Golgin subfamily A member 5 OS=Homo sapiens OX=9606 GN=GOLGA5 PE=1 SV=3	Q8TBA6	1	2204.2	18
6437	FALSE		High	Unambiguous	AEDLLPEAASLSENLDISKEETPPVR	[K].AEDLLPEAASLSENLDISKEETPPVR.[T]	1xTMTpro [K19]; 1xTMTpro [N-Term]	1xTMTpro [K19]; 1xTMTpro [N-Term]	0.0021446	0.000262789	0.409	1	1	1	A0JNW5	A0JNW5 [1049-1074]			UHRF1-binding protein 1-like OS=Homo sapiens OX=9606 GN=UHRF1BP1L PE=1 SV=2	A0JNW5	1	3431.84	26	7.7	11.7	11.9	8.1	11.1	11.5	11.9	0	15.6	11.5	10.5	11	7.8	13	13.7	14.4	10.5	0
6469	FALSE		High	Unambiguous	AEDNADTLALVFEAPNQEK	[R].AEDNADTLALVFEAPNQEK.[V]	1xTMTpro [K19]; 1xTMTpro [N-Term]	1xTMTpro [K19]; 1xTMTpro [N-Term]	3.84e-06	7.05e-05	1.05	1	1	1	P12004	P12004 [92-110]			Proliferating cell nuclear antigen OS=Homo sapiens OX=9606 GN=PCNA PE=1 SV=1	P12004	0	2683.41	19
6472	FALSE		High	Unambiguous	AEDNFEDIITKPPVR	[K].AEDNFEDIITKPPVR.[K]	1xTMTpro [K11]; 1xTMTpro [N-Term]	1xTMTpro [K11]; 1xTMTpro [N-Term]	0.0573482	0.00498362	0.071	1	1	1	Q9Y6G9	Q9Y6G9 [345-359]			Cytoplasmic dynein 1 light intermediate chain 1 OS=Homo sapiens OX=9606 GN=DYNC1LI1 PE=1 SV=3	Q9Y6G9	0	2352.31	15
6479	FALSE		High	Unambiguous	AEDQTESSCESHRK	[R].AEDQTESSCESHRK.[S]	1xCarbamidomethyl [C9]; 1xTMTpro [K14]; 1xTMTpro [N-Term]	1xCarbamidomethyl [C9]; 1xTMTpro [K14]; 1xTMTpro [N-Term]	0.000816492	0.000114961	0.507	1	1	1	Q9BU76	Q9BU76 [171-184]			Multiple myeloma tumor-associated protein 2 OS=Homo sapiens OX=9606 GN=MMTAG2 PE=1 SV=1	Q9BU76	1	2272.11	14	25.1	51	37.4	48	88.1	20.4	14	2.6	14.6	15.2	25.3	33.2	23.8	16.3	38.3	31.7	44.7	0
6482	FALSE		High	Unambiguous	AEDQVYDAAVR	[R].AEDQVYDAAVR.[W]	1xTMTpro [N-Term]	1xTMTpro [N-Term]	0.0793786	0.00730223	0.036	1	1	1	Q8IXQ5	Q8IXQ5 [203-213]			Kelch-like protein 7 OS=Homo sapiens OX=9606 GN=KLHL7 PE=1 SV=2	Q8IXQ5	0	1540.79	11	11.1	4.2	5.5	5.9	8	0	7.1	0	4.9	7.4	5.7	7.7	4.7	3.7	3.1	8.9	6.6	0
6500	FALSE		High	Unambiguous	AEDSQFSESDAALQEELSSPETAR	[K].AEDSQFSESDAALQEELSSPETAR.[Q]	1xTMTpro [N-Term]	1xTMTpro [N-Term]	0.00509448	0.000634885	0.321	1	1	1	P17022	P17022 [18-41]			Zinc finger protein 18 OS=Homo sapiens OX=9606 GN=ZNF18 PE=1 SV=2	P17022	0	2901.36	24	6.5	6.5	9.4	0	5.4	3.2	0	0	9.4	0	7.5	3.8	5.5	5.9	11.9	0	6	0
6505	FALSE		High	Unambiguous	AEDSVLLK	[K].AEDSVLLK.[K]	1xTMTpro [K8]; 1xTMTpro [N-Term]	1xTMTpro [K8]; 1xTMTpro [N-Term]	0.0254781	0.00253025	0.156	1	1	1	Q86VS8	Q86VS8 [538-545]			Protein Hook homolog 3 OS=Homo sapiens OX=9606 GN=HOOK3 PE=1 SV=2	Q86VS8	0	1482.9	8	8.4	11.2	14.7	10.4	16.8	11.4	9.9	0	19.1	13.1	11.4	12.9	12.2	13.2	15.9	8.1	12.4	0
6525	FALSE		High	Unambiguous	AEDVGYR	[K].AEDVGYR.[S]	1xTMTpro [N-Term]	1xTMTpro [N-Term]	0.0744269	0.00654543	0.043	1	1	2	Q9BVJ6	Q9BVJ6 [734-740]			U3 small nucleolar RNA-associated protein 14 homolog A OS=Homo sapiens OX=9606 GN=UTP14A PE=1 SV=1	Q9BVJ6	0	1113.59	7	104	125.8	120.4	83.5	166.5	50.7	16.3	0	49.1	8.3	114.9	79.3	123	79.5	81.5	22.4	117.4	0
6532	FALSE		High	Unambiguous	AEDYEENLQVMR	[K].AEDYEENLQVMR.[F]	1xTMTpro [N-Term]	1xTMTpro [N-Term]	0.0120577	0.00133096	0.233	1	1	1	Q02241	Q02241 [417-428]			Kinesin-like protein KIF23 OS=Homo sapiens OX=9606 GN=KIF23 PE=1 SV=3	Q02241	0	1800.88	12	21.2	8.6	17.9	12.5	21	18.3	18.4	0	15.3	18.5	14.2	15.4	8.6	11.3	10.9	18.4	14.4	0
6553	FALSE		High	Unambiguous	AEEAAVVAEQEDLLR	[K].AEEAAVVAEQEDLLR.[L]	1xTMTpro [N-Term]	1xTMTpro [N-Term]	0.000625638	0.000114961	0.534	1	1	1	Q92805	Q92805 [557-571]			Golgin subfamily A member 1 OS=Homo sapiens OX=9606 GN=GOLGA1 PE=1 SV=3	Q92805	0	1947.04	15	9.3	9.9	13.6	5.9	12.5	5.3	5.7	0	12.9	9.1	9.8	7.6	8	8	10.8	3.6	11.2	0
6559	FALSE		High	Unambiguous	AEEAEELRLDLEDVK	[K].AEEAEELRLDLEDVK.[N]	1xTMTpro [K15]; 1xTMTpro [N-Term]	1xTMTpro [K15]; 1xTMTpro [N-Term]	0.000360108	7.05e-05	0.59	1	1	3	P82094	P82094 [1063-1077]			TATA element modulatory factor OS=Homo sapiens OX=9606 GN=TMF1 PE=1 SV=2	P82094	1	2367.29	15	38.6	89.7	84.6	33.6	96.3	38.1	16.9	0	83.4	14.2	91.5	34	92.9	64	92.7	15.7	62.4	0
6567	FALSE		High	Unambiguous	AEEAGASAAACEAPSAAGPGAPPEQEAAPAEEPAAAAASSACAAPSQEAQPECSPEAPPAEAAE	[K].AEEAGASAAACEAPSAAGPGAPPEQEAAPAEEPAAAAASSACAAPSQEAQPECSPEAPPAEAAE.[-]	3xCarbamidomethyl [C11; C42; C53]; 1xTMTpro [N-Term]	3xCarbamidomethyl [C11; C42; C53]; 1xTMTpro [N-Term]	0.00466366	0.000543356	0.33	1	1	1	P29966	P29966 [269-332]			Myristoylated alanine-rich C-kinase substrate OS=Homo sapiens OX=9606 GN=MARCKS PE=1 SV=4	P29966	0	6343.81	64
6587	FALSE		High	Unambiguous	AEEALSDLRR	[K].AEEALSDLRR.[Q]	1xTMTpro [N-Term]	1xTMTpro [N-Term]	0.0291618	0.00285525	0.142	1	1	1	Q8IZ41	Q8IZ41 [228-237]			Ras and EF-hand domain-containing protein OS=Homo sapiens OX=9606 GN=RASEF PE=1 SV=1	Q8IZ41	1	1463.81	10
6606	FALSE		High	Unambiguous	AEEASSWGQFGLSSR	[K].AEEASSWGQFGLSSR.[K]	1xTMTpro [N-Term]	1xTMTpro [N-Term]	0.0142317	0.00162956	0.216	1	1	1	Q7Z2Z1	Q7Z2Z1 [1759-1773]			Treslin OS=Homo sapiens OX=9606 GN=TICRR PE=1 SV=2	Q7Z2Z1	0	1915.95	15	20.3	9	13.3	11	11.4	9.3	13.1	0	9.3	7.8	7.5	17.8	10.2	12.2	9.3	13.8	12.6	0
6607	FALSE		High	Unambiguous	AEEATEAQEVVEATPEGACTEPR	[K].AEEATEAQEVVEATPEGACTEPR.[E]	1xCarbamidomethyl [C19]; 1xTMTpro [N-Term]	1xCarbamidomethyl [C19]; 1xTMTpro [N-Term]	6.13e-07	7.05e-05	1.236	1	1	5	O75683	O75683 [171-193]			Surfeit locus protein 6 OS=Homo sapiens OX=9606 GN=SURF6 PE=1 SV=3	O75683	0	2778.31	23	197.5	89.2	86.4	90.8	104.9	100.8	36.7	0	38.9	25.9	67.3	136.7	101.1	62.6	60	33.9	66.9	0
6619	FALSE		High	Unambiguous	AEEDAALQAK	[K].AEEDAALQAK.[K]	1xTMTpro [K10]	1xTMTpro [K10]	0.0635664	0.00572087	0.06	1	1	1	Q13428	Q13428 [65-74]			Treacle protein OS=Homo sapiens OX=9606 GN=TCOF1 PE=1 SV=3	Q13428	0	1349.72	10
6620	FALSE		High	Unambiguous	AEEDAALQAK	[K].AEEDAALQAK.[K]	1xTMTpro [K10]; 1xTMTpro [N-Term]	1xTMTpro [K10]; 1xTMTpro [N-Term]	0.000697323	0.000114961	0.523	1	1	1	Q13428	Q13428 [65-74]			Treacle protein OS=Homo sapiens OX=9606 GN=TCOF1 PE=1 SV=3	Q13428	0	1653.93	10
6623	FALSE		High	Unambiguous	AEEDEILNR	[K].AEEDEILNR.[S]	1xTMTpro [N-Term]	1xTMTpro [N-Term]	0.000130331	7.05e-05	0.693	1	1	8	P27824	P27824 [574-582]			Calnexin OS=Homo sapiens OX=9606 GN=CANX PE=1 SV=2	P27824	0	1392.73	9	27.4	28.4	30.2	17.9	27.1	16.8	11.1	0	29.5	7	29.8	25.1	35.7	21.8	27.3	7.8	19.2	0
6629	FALSE		High	Unambiguous	AEEDLTFEEDDEMAAVMGFSGFGSTK	[R].AEEDLTFEEDDEMAAVMGFSGFGSTK.[K]	1xTMTpro [K26]	1xTMTpro [K26]	2.92e-06	7.05e-05	1.078	1	1	1	Q96NC0	Q96NC0 [171-196]			Zinc finger matrin-type protein 2 OS=Homo sapiens OX=9606 GN=ZMAT2 PE=1 SV=1	Q96NC0	0	3117.39	26
6631	FALSE		High	Unambiguous	AEEDLTFEEDDEMAAVMGFSGFGSTK	[R].AEEDLTFEEDDEMAAVMGFSGFGSTK.[K]	1xTMTpro [K26]; 1xTMTpro [N-Term]	1xTMTpro [K26]; 1xTMTpro [N-Term]	1.03e-07	7.05e-05	1.417	1	1	7	Q96NC0	Q96NC0 [171-196]			Zinc finger matrin-type protein 2 OS=Homo sapiens OX=9606 GN=ZMAT2 PE=1 SV=1	Q96NC0	0	3421.59	26	22.9	86	52.1	54.6	85	33.3	20.9	0	31.2	20.5	59.7	52.4	95.7	48	57.7	19	58.2	0
6632	FALSE		High	Unambiguous	AEEDLTFEEDDEMAAVMGFSGFGSTK	[R].AEEDLTFEEDDEMAAVMGFSGFGSTK.[K]	1xOxidation [M17]; 1xTMTpro [K26]; 1xTMTpro [N-Term]	1xOxidation [M17]; 1xTMTpro [K26]; 1xTMTpro [N-Term]	0.00246147	0.000262789	0.395	1	1	1	Q96NC0	Q96NC0 [171-196]			Zinc finger matrin-type protein 2 OS=Homo sapiens OX=9606 GN=ZMAT2 PE=1 SV=1	Q96NC0	0	3437.59	26
6643	FALSE		High	Unambiguous	AEEDRPLEDVPQEAEGNPQPSEEGVSQEAEGNPR	[K].AEEDRPLEDVPQEAEGNPQPSEEGVSQEAEGNPR.[G]	1xTMTpro [N-Term]	1xTMTpro [N-Term]	0.00179625	0.000167383	0.427	1	1	1	Q8IYN2	Q8IYN2 [18-51]			Transcription elongation factor A protein-like 8 OS=Homo sapiens OX=9606 GN=TCEAL8 PE=1 SV=1	Q8IYN2	0	3993.85	34	7.4	33.4	28.5	25.3	37.5	15.2	3.6	0	11.7	2.3	32.7	13.9	24.8	20.8	21.4	3.4	32.1	0
6644	FALSE		High	Unambiguous	AEEDTQFNYHR	[K].AEEDTQFNYHR.[K]	1xTMTpro [N-Term]	1xTMTpro [N-Term]	0.00161179	0.000114961	0.438	1	1	1	Q14683	Q14683 [178-188]			Structural maintenance of chromosomes protein 1A OS=Homo sapiens OX=9606 GN=SMC1A PE=1 SV=2	Q14683	0	1713.82	11
6645	FALSE		High	Unambiguous	AEEDVEPECIMEK	[R].AEEDVEPECIMEK.[V]	1xCarbamidomethyl [C9]; 1xTMTpro [K13]; 1xTMTpro [N-Term]	1xCarbamidomethyl [C9]; 1xTMTpro [K13]; 1xTMTpro [N-Term]	2.29e-05	7.05e-05	0.869	1	1	1	Q9UJU6	Q9UJU6 [119-131]			Drebrin-like protein OS=Homo sapiens OX=9606 GN=DBNL PE=1 SV=1	Q9UJU6	0	2187.08	13	51.5	111	70.4	58.6	102.6	85	20.9	4.4	119.2	15.4	85.8	83.3	131.6	68.3	130.4	17.9	81	0
6646	FALSE		High	Unambiguous	AEEDVEPECIMEK	[R].AEEDVEPECIMEK.[V]	1xCarbamidomethyl [C9]; 1xOxidation [M11]; 1xTMTpro [K13]; 1xTMTpro [N-Term]	1xCarbamidomethyl [C9]; 1xOxidation [M11]; 1xTMTpro [K13]; 1xTMTpro [N-Term]	0.018687	0.00200231	0.188	1	1	1	Q9UJU6	Q9UJU6 [119-131]			Drebrin-like protein OS=Homo sapiens OX=9606 GN=DBNL PE=1 SV=1	Q9UJU6	0	2203.08	13	24.8	40.9	37.6	28.4	42.8	50.9	28.6	0	67.6	16.4	36.1	36.8	52.7	39	55	15.7	44	0
6651	FALSE		High	Unambiguous	AEEEAATPGGGVER	[K].AEEEAATPGGGVER.[K]	1xTMTpro [N-Term]	1xTMTpro [N-Term]	0.0286054	0.002827	0.144	1	1	1	Q9Y467	Q9Y467 [461-474]			Sal-like protein 2 OS=Homo sapiens OX=9606 GN=SALL2 PE=1 SV=4	Q9Y467	0	1676.84	14	19.5	17.2	24.6	20	21.6	9.4	12.4	3.9	19	12.3	20.1	22.2	12.9	20	18.7	16.3	18.9	0
6667	FALSE		High	Unambiguous	AEEEFNIEK	[K].AEEEFNIEK.[G]	1xTMTpro [K9]; 1xTMTpro [N-Term]	1xTMTpro [K9]; 1xTMTpro [N-Term]	0.00285295	0.000262789	0.38	1	2	1	P36543	P36543 [34-42]			V-type proton ATPase subunit E 1 OS=Homo sapiens OX=9606 GN=ATP6V1E1 PE=1 SV=1	P36543; Q96A05	0	1716.93	9	89.9	143.4	151.6	75.3	142	66.4	35.8	0	150.8	30.9	123.3	72.9	134.2	110.4	172.7	28.8	110	0
6683	FALSE		High	Unambiguous	AEEELSIDKVLESEQDK	[K].AEEELSIDKVLESEQDK.[M]	2xTMTpro [K9; K17]; 1xTMTpro [N-Term]	2xTMTpro [K9; K17]; 1xTMTpro [N-Term]	5.98e-05	7.05e-05	0.772	1	1	1	O43432	O43432 [531-547]			Eukaryotic translation initiation factor 4 gamma 3 OS=Homo sapiens OX=9606 GN=EIF4G3 PE=1 SV=2	O43432	1	2874.58	17	61.2	63	64.9	45.8	84.3	73.7	33.9	4.2	98.5	36.4	63.2	61.7	80.7	53.2	82.4	35.8	45.5	0
6686	FALSE		High	Unambiguous	AEEENEFQIPGR	[R].AEEENEFQIPGR.[T]	1xTMTpro [N-Term]	1xTMTpro [N-Term]	2.24e-07	7.05e-05	1.338	1	1	2	Q8N0X7	Q8N0X7 [342-353]			Spartin OS=Homo sapiens OX=9606 GN=SPART PE=1 SV=1	Q8N0X7	0	1722.86	12	0	3	12.3	3.5	5.5	4	3.2	0	11	0	10.5	3.2	0	4.5	10.5	2.5	6.3	0
6690	FALSE		High	Unambiguous	AEEEQTCPVPQEEEEEVR	[K].AEEEQTCPVPQEEEEEVR.[V]	1xCarbamidomethyl [C7]; 1xTMTpro [N-Term]	1xCarbamidomethyl [C7]; 1xTMTpro [N-Term]	0.000292722	7.05e-05	0.611	1	1	1	Q96A54	Q96A54 [48-65]			Adiponectin receptor protein 1 OS=Homo sapiens OX=9606 GN=ADIPOR1 PE=1 SV=1	Q96A54	0	2492.14	18	43.9	23.6	18.5	21.8	17.1	24	18.8	0	45.3	19.9	20.4	29.5	34.7	22.1	19.5	8.2	20.6	0
6715	FALSE		High	Unambiguous	AEEGFTQVTR	[R].AEEGFTQVTR.[K]	1xTMTpro [N-Term]	1xTMTpro [N-Term]	0.00856472	0.000940021	0.268	1	1	1	Q9NRX1	Q9NRX1 [12-21]			RNA-binding protein PNO1 OS=Homo sapiens OX=9606 GN=PNO1 PE=1 SV=1	Q9NRX1	0	1441.76	10	25.7	18.2	24	37.1	24	24.3	35.8	3.8	23.1	46.6	29.2	30.1	22.5	27.3	15.9	50.8	17.1	0
6725	FALSE		High	Unambiguous	AEEGQSTPR	[R].AEEGQSTPR.[Q]	1xTMTpro [N-Term]	1xTMTpro [N-Term]	0.0474881	0.00435081	0.091	1	1	1	Q13796	Q13796 [956-964]			Protein Shroom2 OS=Homo sapiens OX=9606 GN=SHROOM2 PE=1 SV=1	Q13796	0	1278.66	9	4	7	5.6	4.9	5.7	4.5	0	0	6.7	4.3	3.5	5.2	6.8	4.7	4.3	0	5.8	0
6745	FALSE		High	Unambiguous	AEEKENDTVTISPK	[K].AEEKENDTVTISPK.[Q]	2xTMTpro [K4; K14]; 1xTMTpro [N-Term]	2xTMTpro [K4; K14]; 1xTMTpro [N-Term]	0.000295624	7.05e-05	0.61	1	1	1	Q9UGU0	Q9UGU0 [1511-1524]			Transcription factor 20 OS=Homo sapiens OX=9606 GN=TCF20 PE=1 SV=3	Q9UGU0	1	2473.4	14
6754	FALSE		High	Unambiguous	AEELAAR	[K].AEELAAR.[Q]	1xTMTpro [N-Term]	1xTMTpro [N-Term]	0.0363698	0.00327191	0.119	1	1	1	Q04323	Q04323 [155-161]			UBX domain-containing protein 1 OS=Homo sapiens OX=9606 GN=UBXN1 PE=1 SV=2	Q04323	0	1063.61	7	23.1	29.8	23.7	21	36	16.7	14.4	0	41.3	16.2	38.9	27.8	30.2	32.3	39.8	9.1	35.9	0
6762	FALSE		High	Unambiguous	AEEIDAK	[K].AEEIDAK.[A]	1xTMTpro [K7]; 1xTMTpro [N-Term]	1xTMTpro [K7]; 1xTMTpro [N-Term]	0.0257254	0.00260223	0.155	1	2	1	P36543	P36543 [27-33]			V-type proton ATPase subunit E 1 OS=Homo sapiens OX=9606 GN=ATP6V1E1 PE=1 SV=1	P36543; Q96A05	0	1383.8	7	25.1	34.9	41.2	31.5	25.3	27.1	31.9	0	45.4	52.9	26	29.8	32.3	36.9	35.9	43	31.7	0
6766	FALSE		High	Unambiguous	AEEIEQLHEVIEK	[K].AEEIEQLHEVIEK.[L]	1xTMTpro [K13]; 1xTMTpro [N-Term]	1xTMTpro [K13]; 1xTMTpro [N-Term]	0.000226487	7.05e-05	0.637	1	1	1	O95613	O95613 [1736-1748]			Pericentrin OS=Homo sapiens OX=9606 GN=PCNT PE=1 SV=4	O95613	0	2175.22	13
6773	FALSE		High	Unambiguous	AEELHYPLGER	[K].AEELHYPLGER.[R]	1xTMTpro [N-Term]	1xTMTpro [N-Term]	0.00383179	0.000407342	0.35	1	1	1	Q14257	Q14257 [25-35]			Reticulocalbin-2 OS=Homo sapiens OX=9606 GN=RCN2 PE=1 SV=1	Q14257	0	1617.86	11
6777	FALSE		High	Unambiguous	AEEILEK	[K].AEEILEK.[G]	1xTMTpro [K7]; 1xTMTpro [N-Term]	1xTMTpro [K7]; 1xTMTpro [N-Term]	0.0303067	0.00295132	0.138	1	1	1	P62913	P62913 [79-85]			60S ribosomal protein L11 OS=Homo sapiens OX=9606 GN=RPL11 PE=1 SV=2	P62913	0	1439.86	7	47	18.2	33.9	30.2	40.5	20.5	33.7	0	22.9	31.9	20.4	23.9	21.5	25.2	13.4	30.3	22.7	0
6787	FALSE		High	Unambiguous	AEELQPGFSK	[K].AEELQPGFSK.[A]	1xTMTpro [K10]; 1xTMTpro [N-Term]	1xTMTpro [K10]; 1xTMTpro [N-Term]	0.0149419	0.00169002	0.211	1	1	1	Q96TC7	Q96TC7 [409-418]			Regulator of microtubule dynamics protein 3 OS=Homo sapiens OX=9606 GN=RMDN3 PE=1 SV=2	Q96TC7	0	1713.97	10
6789	FALSE		High	Unambiguous	AEELSNQLATR	[K].AEELSNQLATR.[E]	1xTMTpro [N-Term]	1xTMTpro [N-Term]	8.7e-05	7.05e-05	0.734	1	1	1	Q9H8W3	Q9H8W3 [170-180]			Protein FAM204A OS=Homo sapiens OX=9606 GN=FAM204A PE=1 SV=1	Q9H8W3	0	1535.83	11	4.7	7.1	8.8	8.7	10.5	3.2	9.9	0	9.1	12.1	5	6.7	9.5	3.8	7.5	16.4	8.2	0
6794	FALSE		High	Unambiguous	AEEIWQQSVIGDYLAR	[R].AEEIWQQSVIGDYLAR.[F]	1xTMTpro [N-Term]	1xTMTpro [N-Term]	2.1e-05	7.05e-05	0.878	1	1	2	P17480	P17480 [488-503]			Nucleolar transcription factor 1 OS=Homo sapiens OX=9606 GN=UBTF PE=1 SV=1	P17480	0	2182.15	16
6808	FALSE		High	Unambiguous	AEEMLSK	[K].AEEMLSK.[Q]	1xTMTpro [K7]; 1xTMTpro [N-Term]	1xTMTpro [K7]; 1xTMTpro [N-Term]	0.0400172	0.00362575	0.109	1	1	1	P62993	P62993 [70-76]			Growth factor receptor-bound protein 2 OS=Homo sapiens OX=9606 GN=GRB2 PE=1 SV=1	P62993	0	1415.81	7	19.7	22.4	23.6	40.8	39.5	38.2	43.9	7	34.7	60.1	32.4	44.7	30.5	35.3	35.2	113.7	26.6	4.7
6814	FALSE		High	Unambiguous	AEENALQQK	[R].AEENALQQK.[A]	1xTMTpro [K9]; 1xTMTpro [N-Term]	1xTMTpro [K9]; 1xTMTpro [N-Term]	0.0601002	0.00525939	0.066	1	1	1	P15924	P15924 [1270-1278]			Desmoplakin OS=Homo sapiens OX=9606 GN=DSP PE=1 SV=3	P15924	0	1638.93	9
6819	FALSE		High	Unambiguous	AEENTDQASPQEDYAGFER	[K].AEENTDQASPQEDYAGFER.[L]	1xTMTpro [N-Term]	1xTMTpro [N-Term]	0.00118753	0.000114961	0.469	1	1	3	Q9NU22	Q9NU22 [4530-4548]			Midasin OS=Homo sapiens OX=9606 GN=MDN1 PE=1 SV=2	Q9NU22	0	2461.11	19
6829	FALSE		High	Unambiguous	AEEPPTPALPNPGQLSR	[R].AEEPPTPALPNPGQLSR.[I]	1xTMTpro [N-Term]	1xTMTpro [N-Term]	0.00856472	0.000940021	0.268	1	1	1	Q53GL0	Q53GL0 [291-307]			Pleckstrin homology domain-containing family O member 1 OS=Homo sapiens OX=9606 GN=PLEKHO1 PE=1 SV=2	Q53GL0	0	2078.12	17
6830	FALSE		High	Unambiguous	AEEPSDLIGPEAPK	[K].AEEPSDLIGPEAPK.[T]	1xTMTpro [K14]	1xTMTpro [K14]	0.0684793	0.00629404	0.052	1	1	1	Q8N5F7	Q8N5F7 [284-297]			NF-kappa-B-activating protein OS=Homo sapiens OX=9606 GN=NKAP PE=1 SV=1	Q8N5F7	0	1756.93	14
6831	FALSE		High	Unambiguous	AEEPSDLIGPEAPK	[K].AEEPSDLIGPEAPK.[T]	1xTMTpro [K14]; 1xTMTpro [N-Term]	1xTMTpro [K14]; 1xTMTpro [N-Term]	6.24e-06	7.05e-05	1.001	1	1	4	Q8N5F7	Q8N5F7 [284-297]			NF-kappa-B-activating protein OS=Homo sapiens OX=9606 GN=NKAP PE=1 SV=1	Q8N5F7	0	2061.14	14	150.1	211.4	184.9	238.8	267.3	167.3	119	13	89.1	138.6	189.1	235.7	314.5	177.2	159.2	306.5	201.5	0
6851	FALSE		High	Unambiguous	AEEREQIK	[R].AEEREQIK.[T]	1xTMTpro [K8]; 1xTMTpro [N-Term]	1xTMTpro [K8]; 1xTMTpro [N-Term]	0.0488566	0.00446321	0.088	3	4	1	P04259; P02538; P48668	P04259 [161-168]; P02538 [161-168]; P48668 [161-168]			Keratin, type II cytoskeletal 6B OS=Homo sapiens OX=9606 GN=KRT6B PE=1 SV=5;Keratin, type II cytoskeletal 6A OS=Homo sapiens OX=9606 GN=KRT6A PE=1 SV=3;Keratin, type II cytoskeletal 6C OS=Homo sapiens OX=9606 GN=KRT6C PE=1 SV=3	P04259; P02538; O95678; P48668	1	1610.94	8	23.3	20.5	19.7	27.2	14.7	39.6	82.6	0	18.3	64.3	14.7	31.2	16.5	25.1	19.1	99.1	14.5	0
6867	FALSE		High	Unambiguous	AEESSK	[K].AEESSK.[Q]	1xTMTpro [K6]; 1xTMTpro [N-Term]	1xTMTpro [K6]; 1xTMTpro [N-Term]	0.0969616	0.00937658	0.014	1	1	1	O75400	O75400 [242-247]			Pre-mRNA-processing factor 40 homolog A OS=Homo sapiens OX=9606 GN=PRPF40A PE=1 SV=2	O75400	0	1258.71	6
6871	FALSE		High	Unambiguous	AEETGGGK	[K].AEETGGGK.[E]	1xTMTpro [K8]; 1xTMTpro [N-Term]	1xTMTpro [K8]; 1xTMTpro [N-Term]	0.00166014	0.000167383	0.435	1	1	3	P39880	P39880 [843-850]			Homeobox protein cut-like 1 OS=Homo sapiens OX=9606 GN=CUX1 PE=1 SV=3	P39880	0	1356.76	8	42.8	38.2	34.6	30	37.4	59.1	48.2	0	27.4	46.6	36.4	37.7	31.9	39.8	31	46.4	30.9	0
6872	FALSE		High	Unambiguous	AEETGGGKEK	[K].AEETGGGKEK.[G]	2xTMTpro [K8; K10]; 1xTMTpro [N-Term]	2xTMTpro [K8; K10]; 1xTMTpro [N-Term]	0.00038968	7.05e-05	0.582	1	1	3	P39880	P39880 [843-852]			Homeobox protein cut-like 1 OS=Homo sapiens OX=9606 GN=CUX1 PE=1 SV=3	P39880	1	1918.11	10	15.6	20.8	6.7	18.3	27.3	11	4.2	0	15.7	3.2	9.5	14.6	24	13.9	19.3	4	5.9	0
6874	FALSE		High	Unambiguous	AEETIVPLMAEPK	[K].AEETIVPLMAEPK.[R]	1xTMTpro [K13]; 1xTMTpro [N-Term]	1xTMTpro [K13]; 1xTMTpro [N-Term]	0.00333914	0.000359806	0.364	1	1	1	Q5VT06	Q5VT06 [2891-2903]			Centrosome-associated protein 350 OS=Homo sapiens OX=9606 GN=CEP350 PE=1 SV=1	Q5VT06	0	2036.16	13
6878	FALSE		High	Unambiguous	AEETSSPVIGELWSPDQTAEASHVSR	[R].AEETSSPVIGELWSPDQTAEASHVSR.[Y]	1xTMTpro [N-Term]	1xTMTpro [N-Term]	0.0188694	0.00200231	0.187	1	1	1	Q86XL3	Q86XL3 [483-508]			Ankyrin repeat and LEM domain-containing protein 2 OS=Homo sapiens OX=9606 GN=ANKLE2 PE=1 SV=4	Q86XL3	0	3087.52	26
6883	FALSE		High	Unambiguous	AEEVATFFAK	[K].AEEVATFFAK.[M]	1xTMTpro [K10]; 1xTMTpro [N-Term]	1xTMTpro [K10]; 1xTMTpro [N-Term]	0.000142436	7.05e-05	0.684	1	1	1	P11387	P11387 [253-262]			DNA topoisomerase 1 OS=Homo sapiens OX=9606 GN=TOP1 PE=1 SV=2	P11387	0	1720.98	10
6889	FALSE		High	Unambiguous	AEEVDVTK	[K].AEEVDVTK.[D]	1xTMTpro [K8]; 1xTMTpro [N-Term]	1xTMTpro [K8]; 1xTMTpro [N-Term]	0.0254781	0.00253025	0.156	1	1	1	P46821	P46821 [845-852]			Microtubule-associated protein 1B OS=Homo sapiens OX=9606 GN=MAP1B PE=1 SV=2	P46821	0	1498.86	8
6892	FALSE		High	Unambiguous	AEEVEDETVELDVSDEEMAR	[K].AEEVEDETVELDVSDEEMAR.[R]	1xTMTpro [N-Term]	1xTMTpro [N-Term]	3.07e-07	7.05e-05	1.306	1	1	3	Q99547	Q99547 [97-116]			M-phase phosphoprotein 6 OS=Homo sapiens OX=9606 GN=MPHOSPH6 PE=1 SV=2	Q99547	0	2599.19	20	13.3	29.3	24.3	13.2	42.3	5.8	9.5	0	14.8	3.1	33.6	17	22.8	22.9	27	3.4	25.3	0
6893	FALSE		High	Unambiguous	AEEVEDETVELDVSDEEMAR	[K].AEEVEDETVELDVSDEEMAR.[R]	1xOxidation [M18]; 1xTMTpro [N-Term]	1xOxidation [M18]; 1xTMTpro [N-Term]	1.98e-08	7.05e-05	1.584	1	1	1	Q99547	Q99547 [97-116]			M-phase phosphoprotein 6 OS=Homo sapiens OX=9606 GN=MPHOSPH6 PE=1 SV=2	Q99547	0	2615.18	20
6895	FALSE		High	Unambiguous	AEEVELYLEK	[K].AEEVELYLEK.[L]	1xTMTpro [K10]; 1xTMTpro [N-Term]	1xTMTpro [K10]; 1xTMTpro [N-Term]	0.00991812	0.00106121	0.253	1	1	1	Q8NBN3	Q8NBN3 [98-107]			Transmembrane protein 87A OS=Homo sapiens OX=9606 GN=TMEM87A PE=1 SV=3	Q8NBN3	0	1831.03	10	98.8	59.1	122.3	63	132.7	66.2	56.3	3.1	90.4	43.1	102.5	66.1	80.7	74	69.2	39.7	91	0
6910	FALSE		High	Unambiguous	AEEWGVQYVETSAK	[K].AEEWGVQYVETSAK.[T]	1xTMTpro [K14]; 1xTMTpro [N-Term]	1xTMTpro [K14]; 1xTMTpro [N-Term]	0.00170993	0.000167383	0.432	1	1	1	P11234	P11234 [147-160]			Ras-related protein Ral-B OS=Homo sapiens OX=9606 GN=RALB PE=1 SV=1	P11234	0	2205.17	14
6913	FALSE		High	Unambiguous	AEEYEFLTPVEEAPK	[R].AEEYEFLTPVEEAPK.[G]	1xTMTpro [K15]; 1xTMTpro [N-Term]	1xTMTpro [K15]; 1xTMTpro [N-Term]	0.0423724	0.00388332	0.103	1	1	1	P52565	P52565 [153-167]			Rho GDP-dissociation inhibitor 1 OS=Homo sapiens OX=9606 GN=ARHGDIA PE=1 SV=3	P52565	0	2360.25	15
6921	FALSE		High	Unambiguous	AEEYTEETEER	[K].AEEYTEETEER.[E]	1xTMTpro [N-Term]	1xTMTpro [N-Term]	0.000663774	0.000114961	0.528	1	1	1	Q9Y2W1	Q9Y2W1 [792-802]			Thyroid hormone receptor-associated protein 3 OS=Homo sapiens OX=9606 GN=THRAP3 PE=1 SV=2	Q9Y2W1	0	1689.78	11
6922	FALSE		High	Unambiguous	AEEYTEETEEREESTTGFDK	[K].AEEYTEETEEREESTTGFDK.[S]	1xTMTpro [K20]; 1xTMTpro [N-Term]	1xTMTpro [K20]; 1xTMTpro [N-Term]	8.24e-07	7.05e-05	1.206	1	1	3	Q9Y2W1	Q9Y2W1 [792-811]			Thyroid hormone receptor-associated protein 3 OS=Homo sapiens OX=9606 GN=THRAP3 PE=1 SV=2	Q9Y2W1	1	2988.41	20
6931	FALSE		High	Unambiguous	AEFAEVSK	[K].AEFAEVSK.[L]	1xTMTpro [K8]; 1xTMTpro [N-Term]	1xTMTpro [K8]; 1xTMTpro [N-Term]	0.00263701	0.000262789	0.388	1	1	2	P02768	P02768 [250-257]			Albumin OS=Homo sapiens OX=9606 GN=ALB PE=1 SV=2	P02768	0	1488.86	8
6932	FALSE		High	Unambiguous	AEFAEYASVDR	[K].AEFAEYASVDR.[N]	1xTMTpro [N-Term]	1xTMTpro [N-Term]	0.000116924	7.05e-05	0.704	1	1	2	Q9NWQ8	Q9NWQ8 [222-232]			Phosphoprotein associated with glycosphingolipid-enriched microdomains 1 OS=Homo sapiens OX=9606 GN=PAG1 PE=1 SV=2	Q9NWQ8	0	1561.78	11
6943	FALSE		High	Unambiguous	AEFEALESEER	[K].AEFEALESEER.[H]	1xTMTpro [N-Term]	1xTMTpro [N-Term]	0.0297289	0.00292256	0.14	1	1	1	Q9NQZ6	Q9NQZ6 [33-43]			Zinc finger C4H2 domain-containing protein OS=Homo sapiens OX=9606 GN=ZC4H2 PE=1 SV=1	Q9NQZ6	0	1613.8	11	10.4	19.9	21.5	10.5	28	10.9	8.1	0	13.5	8.4	24.7	12	21.5	19.4	19.5	8.3	17.6	0
6945	FALSE		High	Unambiguous	AEFEDQDDEAR	[R].AEFEDQDDEAR.[V]	1xTMTpro [N-Term]	1xTMTpro [N-Term]	0.00162775	0.000167383	0.437	1	1	1	Q14692	Q14692 [864-874]			Ribosome biogenesis protein BMS1 homolog OS=Homo sapiens OX=9606 GN=BMS1 PE=1 SV=1	Q14692	0	1628.74	11	19.6	12.4	14.2	12.9	20.4	11.5	11.2	2.5	6.5	7.7	16.7	9	9.7	12	7	6.2	17.2	0
6946	FALSE		High	Unambiguous	AEFEEQNVR	[K].AEFEEQNVR.[K]	1xTMTpro [N-Term]	1xTMTpro [N-Term]	0.00161179	0.000114961	0.438	1	1	1	Q9UFW8	Q9UFW8 [72-80]			CGG triplet repeat-binding protein 1 OS=Homo sapiens OX=9606 GN=CGGBP1 PE=1 SV=2	Q9UFW8	0	1425.73	9	25.6	36.1	23.8	31	34.6	21.4	5.4	0	19	4.5	27.9	28	34.3	21.5	30.2	7.9	23.2	0
6947	FALSE		High	Unambiguous	AEFEEQNVRK	[K].AEFEEQNVRK.[K]	1xTMTpro [K10]; 1xTMTpro [N-Term]	1xTMTpro [K10]; 1xTMTpro [N-Term]	0.00137672	0.000114961	0.454	1	1	2	Q9UFW8	Q9UFW8 [72-81]			CGG triplet repeat-binding protein 1 OS=Homo sapiens OX=9606 GN=CGGBP1 PE=1 SV=2	Q9UFW8	1	1858.03	10	41.7	45.9	31.7	60.1	72	37.8	14.7	2.2	25.9	9.2	32	64.7	60.7	34.9	40.6	12.8	25.7	0
6953	FALSE		High	Unambiguous	AEFGDFDIK	[R].AEFGDFDIK.[T]	1xTMTpro [K9]; 1xTMTpro [N-Term]	1xTMTpro [K9]; 1xTMTpro [N-Term]	0.0107246	0.0011805	0.245	1	1	1	Q8IWS0	Q8IWS0 [258-266]			PHD finger protein 6 OS=Homo sapiens OX=9606 GN=PHF6 PE=1 SV=1	Q8IWS0	0	1649.9	9	110.5	47.3	113.8	53.3	101.2	34.4	32.1	2.1	58.1	21.5	83	57.4	56.5	74	73.6	23.4	84.6	2.4
7000	FALSE		High	Unambiguous	AEFSAGAWSEPR	[R].AEFSAGAWSEPR.[K]	1xTMTpro [N-Term]	1xTMTpro [N-Term]	0.0257254	0.00260223	0.155	1	1	1	Q8N6S5	Q8N6S5 [57-68]			ADP-ribosylation factor-like protein 6-interacting protein 6 OS=Homo sapiens OX=9606 GN=ARL6IP6 PE=1 SV=1	Q8N6S5	0	1611.81	12
7001	FALSE		High	Unambiguous	AEFSDQK	[K].AEFSDQK.[H]	1xTMTpro [K7]; 1xTMTpro [N-Term]	1xTMTpro [K7]; 1xTMTpro [N-Term]	0.0142317	0.00162956	0.216	1	1	1	P49454	P49454 [707-713]			Centromere protein F OS=Homo sapiens OX=9606 GN=CENPF PE=1 SV=3	P49454	0	1432.79	7
7012	FALSE		High	Unambiguous	AEGAAMLELVGSILR	[K].AEGAAMLELVGSILR.[G]	1xTMTpro [N-Term]	1xTMTpro [N-Term]	0.00162775	0.000167383	0.437	1	1	1	Q9H6E5	Q9H6E5 [335-349]			Speckle targeted PIP5K1A-regulated poly(A) polymerase OS=Homo sapiens OX=9606 GN=TUT1 PE=1 SV=2	Q9H6E5	0	1834.04	15	10.6	6.2	14.4	7.2	8.6	7.4	13.9	0	9.6	12.6	15.3	11.8	4.8	13.3	12.9	19.1	13.6	0
7022	FALSE		High	Unambiguous	AEGAGDAK	[K].AEGAGDAK.[-]	1xTMTpro [K8]; 1xTMTpro [N-Term]	1xTMTpro [K8]; 1xTMTpro [N-Term]	0.00236645	0.000262789	0.399	1	1	2	P05204	P05204 [83-90]			Non-histone chromosomal protein HMG-17 OS=Homo sapiens OX=9606 GN=HMGN2 PE=1 SV=3	P05204	0	1326.75	8	185.8	151.7	105.3	156.3	106.3	148.6	85.1	69.2	109.1	1722.1	107.1	181.2	144.6	139.1	96.1	285.1	70.7	0
7029	FALSE		High	Unambiguous	AEGAQNQAK	[K].AEGAQNQAK.[K]	1xTMTpro [K9]; 1xTMTpro [N-Term]	1xTMTpro [K9]; 1xTMTpro [N-Term]	0.0192393	0.00202367	0.185	1	1	1	Q9P2E9	Q9P2E9 [292-300]			Ribosome-binding protein 1 OS=Homo sapiens OX=9606 GN=RRBP1 PE=1 SV=5	Q9P2E9	0	1524.86	9
7031	FALSE		High	Unambiguous	AEGAQNQGK	[K].AEGAQNQGK.[K]	1xTMTpro [K9]; 1xTMTpro [N-Term]	1xTMTpro [K9]; 1xTMTpro [N-Term]	0.000235604	7.05e-05	0.633	1	1	4	Q9P2E9	Q9P2E9 [262-270]; [312-320]; [332-340]; [342-350]; [352-360]; [362-370]; [372-380]; [382-390]; [402-410]; [412-420]; [422-430]; [432-440]; [442-450]; [452-460]; [462-470]; [482-490]; [492-500]			Ribosome-binding protein 1 OS=Homo sapiens OX=9606 GN=RRBP1 PE=1 SV=5	Q9P2E9	0	1510.85	9	38.4	61	89.5	33	46.4	48	15.2	0	52.4	17	73.9	38	42.1	46.7	69.7	21.9	74.3	0
7052	FALSE		High	Unambiguous	AEGDPGVSWDFYSSSVLEEK	[R].AEGDPGVSWDFYSSSVLEEK.[D]	1xTMTpro [K20]; 1xTMTpro [N-Term]	1xTMTpro [K20]; 1xTMTpro [N-Term]	3.61e-05	7.05e-05	0.823	1	1	1	Q5H9F3	Q5H9F3 [1623-1642]			BCL-6 corepressor-like protein 1 OS=Homo sapiens OX=9606 GN=BCORL1 PE=1 SV=2	Q5H9F3	0	2810.4	20	25.7	42.9	76	25.8	52.1	18.5	22.7	0	40.9	25.6	55.8	22.3	31.5	38.8	49.6	31.7	60.1	0
7056	FALSE		High	Unambiguous	AEGDSAGTAGTPGGTPAGDK	[K].AEGDSAGTAGTPGGTPAGDK.[V]	1xTMTpro [K20]; 1xTMTpro [N-Term]	1xTMTpro [K20]; 1xTMTpro [N-Term]	6.09e-08	7.05e-05	1.47	1	1	1	Q92925	Q92925 [207-226]			SWI/SNF-related matrix-associated actin-dependent regulator of chromatin subfamily D member 2 OS=Homo sapiens OX=9606 GN=SMARCD2 PE=1 SV=3	Q92925	0	2325.18	20	118.3	24.7	85.6	45.1	88.6	31.2	42.2	0	53.7	23.3	64.4	51.3	40.7	50	30.4	51.1	67.7	0
7061	FALSE		High	Unambiguous	AEGEAEEESDFDVFPSSPR	[R].AEGEAEEESDFDVFPSSPR.[C]	1xTMTpro [N-Term]	1xTMTpro [N-Term]	8.92e-07	7.05e-05	1.198	1	1	1	Q7L3B6	Q7L3B6 [16-34]			Hsp90 co-chaperone Cdc37-like 1 OS=Homo sapiens OX=9606 GN=CDC37L1 PE=1 SV=1	Q7L3B6	0	2402.1	19	24.4	39.3	52.2	22.2	44.2	18.2	10.3	0	75.4	7.4	45.2	25	36.5	35.6	68.9	9.1	42.8	0
7070	FALSE		High	Unambiguous	AEGEPQEESPLK	[K].AEGEPQEESPLK.[S]	1xTMTpro [K12]; 1xTMTpro [N-Term]	1xTMTpro [K12]; 1xTMTpro [N-Term]	4.11e-05	7.05e-05	0.81	1	1	2	Q9NYF8	Q9NYF8 [169-180]			Bcl-2-associated transcription factor 1 OS=Homo sapiens OX=9606 GN=BCLAF1 PE=1 SV=2	Q9NYF8	0	1922.04	12
7077	FALSE		High	Unambiguous	AEGEWEDQEALDYFSDK	[R].AEGEWEDQEALDYFSDK.[E]	1xTMTpro [K17]; 1xTMTpro [N-Term]	1xTMTpro [K17]; 1xTMTpro [N-Term]	5.98e-05	7.05e-05	0.772	1	1	2	Q9NYF8	Q9NYF8 [371-387]			Bcl-2-associated transcription factor 1 OS=Homo sapiens OX=9606 GN=BCLAF1 PE=1 SV=2	Q9NYF8	0	2640.26	17
7078	FALSE		High	Unambiguous	AEGEWEDQEALDYFSDKESGK	[R].AEGEWEDQEALDYFSDKESGK.[Q]	2xTMTpro [K17; K21]	2xTMTpro [K17; K21]	0.0149419	0.00169002	0.211	1	1	2	Q9NYF8	Q9NYF8 [371-391]			Bcl-2-associated transcription factor 1 OS=Homo sapiens OX=9606 GN=BCLAF1 PE=1 SV=2	Q9NYF8	1	3041.45	21
7079	FALSE		High	Unambiguous	AEGEWEDQEALDYFSDKESGK	[R].AEGEWEDQEALDYFSDKESGK.[Q]	2xTMTpro [K17; K21]; 1xTMTpro [N-Term]	2xTMTpro [K17; K21]; 1xTMTpro [N-Term]	1e-05	7.05e-05	0.953	1	1	1	Q9NYF8	Q9NYF8 [371-391]			Bcl-2-associated transcription factor 1 OS=Homo sapiens OX=9606 GN=BCLAF1 PE=1 SV=2	Q9NYF8	1	3345.66	21
7087	FALSE		High	Unambiguous	AEGFVDALHR	[K].AEGFVDALHR.[V]	1xTMTpro [N-Term]	1xTMTpro [N-Term]	1.38e-07	7.05e-05	1.387	1	1	8	Q96I24	Q96I24 [16-25]			Far upstream element-binding protein 3 OS=Homo sapiens OX=9606 GN=FUBP3 PE=1 SV=2	Q96I24	0	1418.77	10	190	389.6	387.6	148.1	395	152.6	58.5	8.8	545.2	34.3	360.3	185.4	325.4	306.3	535.2	29.3	319.9	0
7148	FALSE		High	Unambiguous	AEGLQVGQDAR	[R].AEGLQVGQDAR.[V]	1xTMTpro [N-Term]	1xTMTpro [N-Term]	0.000224263	7.05e-05	0.638	1	1	2	Q8WWM7	Q8WWM7 [1060-1070]			Ataxin-2-like protein OS=Homo sapiens OX=9606 GN=ATXN2L PE=1 SV=2	Q8WWM7	0	1447.78	11	3.8	8.1	5.4	3.7	0	9.3	2.5	0	7.4	0	5.9	8.2	8.7	6.1	6.9	2.7	2.4	0
7156	FALSE		High	Unambiguous	AEGNDHIER	[K].AEGNDHIER.[A]	1xTMTpro [N-Term]	1xTMTpro [N-Term]	0.00402475	0.000454616	0.345	2	3	1	Q5JPE7; Q15155	Q5JPE7 [1020-1028]; Q15155 [1020-1028]			Nodal modulator 2 OS=Homo sapiens OX=9606 GN=NOMO2 PE=1 SV=1;Nodal modulator 1 OS=Homo sapiens OX=9606 GN=NOMO1 PE=1 SV=5	Q5JPE7; Q15155; P69849	0	1344.68	9
7162	FALSE		High	Unambiguous	AEGPEVDVNLPK	[K].AEGPEVDVNLPK.[A]	1xTMTpro [K12]; 1xTMTpro [N-Term]	1xTMTpro [K12]; 1xTMTpro [N-Term]	0.000349607	7.05e-05	0.593	1	1	1	Q09666	Q09666 [764-775]; [892-903]; [1727-1738]; [2063-2074]; [2525-2536]; [2909-2920]			Neuroblast differentiation-associated protein AHNAK OS=Homo sapiens OX=9606 GN=AHNAK PE=1 SV=2	Q09666	0	1876.07	12
7165	FALSE		High	Unambiguous	AEGPGLSK	[K].AEGPGLSK.[A]	1xTMTpro [K8]; 1xTMTpro [N-Term]	1xTMTpro [K8]; 1xTMTpro [N-Term]	0.00499544	0.000591221	0.323	1	1	1	O75369	O75369 [850-857]			Filamin-B OS=Homo sapiens OX=9606 GN=FLNB PE=1 SV=2	O75369	0	1366.82	8	54.3	49	52.4	41.8	66.1	32.5	21.7	0	31.4	13.5	68.2	56.9	58.6	55	50.9	13.8	48.3	0
7166	FALSE		High	Unambiguous	AEGPGLSR	[K].AEGPGLSR.[T]	1xTMTpro [N-Term]	1xTMTpro [N-Term]	0.0198077	0.00202367	0.182	1	1	1	P21333	P21333 [877-884]			Filamin-A OS=Homo sapiens OX=9606 GN=FLNA PE=1 SV=4	P21333	0	1090.62	8	13.5	11.6	24.5	8.7	20.2	13.6	11.6	0	28.8	10.3	25	13.3	12.2	24	19.2	5.6	28.4	0
7174	FALSE		High	Unambiguous	AEGPQEWVFQECK	[R].AEGPQEWVFQECK.[D]	1xCarbamidomethyl [C12]; 1xTMTpro [K13]; 1xTMTpro [N-Term]	1xCarbamidomethyl [C12]; 1xTMTpro [K13]; 1xTMTpro [N-Term]	0.0400172	0.00362575	0.109	1	1	1	P14735	P14735 [403-415]			Insulin-degrading enzyme OS=Homo sapiens OX=9606 GN=IDE PE=1 SV=4	P14735	0	2216.13	13	14.4	6.4	11.6	10.5	6.8	8.3	10.9	0	7.2	7.6	5.5	12.6	9.4	7.3	5.4	11.7	9.4	0
7177	FALSE		High	Unambiguous	AEGPSSTPSSAAGPRPPR	[K].AEGPSSTPSSAAGPRPPR.[L]	1xTMTpro [N-Term]	1xTMTpro [N-Term]	0.00839871	0.0009076	0.27	1	1	1	Q9UK33	Q9UK33 [32-49]			Zinc finger protein 580 OS=Homo sapiens OX=9606 GN=ZNF580 PE=1 SV=1	Q9UK33	0	2026.06	18	29.6	41.2	30.7	38.6	35.9	23.5	14.8	0	14.7	14.8	33.1	39.8	32.3	29.2	27.6	17.4	28.9	0
7179	FALSE		High	Unambiguous	AEGQAHQPNFTFR	[K].AEGQAHQPNFTFR.[V]	1xTMTpro [N-Term]	1xTMTpro [N-Term]	0.0531911	0.00478343	0.079	1	1	1	Q15633	Q15633 [53-65]			RISC-loading complex subunit TARBP2 OS=Homo sapiens OX=9606 GN=TARBP2 PE=1 SV=3	Q15633	0	1806.92	13
7195	FALSE		High	Unambiguous	AEGSDVANAVLDGADCIMLSGETAK	[R].AEGSDVANAVLDGADCIMLSGETAK.[G]	1xCarbamidomethyl [C16]; 1xTMTpro [K25]; 1xTMTpro [N-Term]	1xCarbamidomethyl [C16]; 1xTMTpro [K25]; 1xTMTpro [N-Term]	3.98e-08	7.05e-05	1.513	1	1	3	P14618	P14618 [343-367]			Pyruvate kinase PKM OS=Homo sapiens OX=9606 GN=PKM PE=1 SV=4	P14618	0	3102.56	25
7196	FALSE		High	Unambiguous	AEGSDVANAVLDGADCIMLSGETAK	[R].AEGSDVANAVLDGADCIMLSGETAK.[G]	1xCarbamidomethyl [C16]; 1xOxidation [M18]; 1xTMTpro [K25]; 1xTMTpro [N-Term]	1xCarbamidomethyl [C16]; 1xOxidation [M18]; 1xTMTpro [K25]; 1xTMTpro [N-Term]	0.00746766	0.000786986	0.282	1	1	1	P14618	P14618 [343-367]			Pyruvate kinase PKM OS=Homo sapiens OX=9606 GN=PKM PE=1 SV=4	P14618	0	3118.55	25	23.7	11.2	17.5	29.1	19	23.8	47.9	3	17	25.1	9.7	21.9	11.8	16.3	13.6	33.3	14	0
7197	FALSE		High	Unambiguous	AEGSEAAELAEIYAK	[R].AEGSEAAELAEIYAK.[L]	1xTMTpro [K15]; 1xTMTpro [N-Term]	1xTMTpro [K15]; 1xTMTpro [N-Term]	0.000874834	0.000114961	0.5	1	1	1	Q9NUQ8	Q9NUQ8 [280-294]			ATP-binding cassette sub-family F member 3 OS=Homo sapiens OX=9606 GN=ABCF3 PE=1 SV=2	Q9NUQ8	0	2160.17	15	24.8	10.6	38.7	23.4	37	31.4	24	3.8	25.3	22.8	33.1	22.7	12.4	27.3	25.4	18.3	31.5	0
7214	FALSE		High	Unambiguous	AEGSPSEGK	[K].AEGSPSEGK.[K]	1xTMTpro [K9]; 1xTMTpro [N-Term]	1xTMTpro [K9]; 1xTMTpro [N-Term]	0.0710661	0.00642226	0.048	1	1	1	Q9P2E9	Q9P2E9 [570-578]			Ribosome-binding protein 1 OS=Homo sapiens OX=9606 GN=RRBP1 PE=1 SV=5	Q9P2E9	0	1469.81	9	20.1	31.8	56.3	29.4	28.1	33.4	18.8	0	52.2	18.6	45	31.2	37	35.7	45.1	14.5	51.6	0
7219	FALSE		High	Unambiguous	AEGSSNSVVHAETK	[K].AEGSSNSVVHAETK.[L]	1xTMTpro [K14]; 1xTMTpro [N-Term]	1xTMTpro [K14]; 1xTMTpro [N-Term]	0.00234327	0.000262789	0.4	1	1	1	Q9NYV4	Q9NYV4 [1423-1436]			Cyclin-dependent kinase 12 OS=Homo sapiens OX=9606 GN=CDK12 PE=1 SV=2	Q9NYV4	0	2024.09	14
7224	FALSE		High	Unambiguous	AEGTGDAK	[K].AEGTGDAK.[-]	1xTMTpro [K8]; 1xTMTpro [N-Term]	1xTMTpro [K8]; 1xTMTpro [N-Term]	0.00238986	0.000262789	0.398	1	1	1	O00479	O00479 [83-90]			High mobility group nucleosome-binding domain-containing protein 4 OS=Homo sapiens OX=9606 GN=HMGN4 PE=1 SV=3	O00479	0	1356.76	8	5.5	4.5	2.8	3.8	4.5	7.2	5.1	0	2.7	52	2.6	5.7	4.8	5.4	4.3	19.3	3.3	0
7230	FALSE		High	Unambiguous	AEGTPNQGK	[K].AEGTPNQGK.[K]	1xTMTpro [K9]; 1xTMTpro [N-Term]	1xTMTpro [K9]; 1xTMTpro [N-Term]	0.0623907	0.00559788	0.062	1	1	1	Q9P2E9	Q9P2E9 [222-230]; [242-250]; [252-260]			Ribosome-binding protein 1 OS=Homo sapiens OX=9606 GN=RRBP1 PE=1 SV=5	Q9P2E9	0	1509.85	9
7234	FALSE		High	Unambiguous	AEGTQNQSK	[K].AEGTQNQSK.[K]	1xTMTpro [K9]; 1xTMTpro [N-Term]	1xTMTpro [K9]; 1xTMTpro [N-Term]	0.0557545	0.00486745	0.074	1	1	1	Q9P2E9	Q9P2E9 [202-210]			Ribosome-binding protein 1 OS=Homo sapiens OX=9606 GN=RRBP1 PE=1 SV=5	Q9P2E9	0	1570.87	9	14.5	17	29.1	15.4	11.2	15.7	7	0	20.5	7.8	23.1	12.9	12.3	17.7	22.3	4.4	29.7	0
7242	FALSE		High	Unambiguous	AEGVALAGR	[K].AEGVALAGR.[F]	1xTMTpro [N-Term]	1xTMTpro [N-Term]	0.0179749	0.00189788	0.192	1	1	1	Q9NYN1	Q9NYN1 [147-155]			Ras-like protein family member 12 OS=Homo sapiens OX=9606 GN=RASL12 PE=1 SV=1	Q9NYN1	0	1147.68	9
7243	FALSE		High	Unambiguous	AEGVIDGYADEK	[K].AEGVIDGYADEK.[T]	1xTMTpro [K12]; 1xTMTpro [N-Term]	1xTMTpro [K12]; 1xTMTpro [N-Term]	0.000401385	7.05e-05	0.579	1	1	1	Q99996	Q99996 [1920-1931]			A-kinase anchor protein 9 OS=Homo sapiens OX=9606 GN=AKAP9 PE=1 SV=4	Q99996	0	1875	12
7249	FALSE		High	Unambiguous	AEGYEVAHGGR	[K].AEGYEVAHGGR.[C]	1xTMTpro [N-Term]	1xTMTpro [N-Term]	0.00406449	0.000454616	0.344	1	1	1	P53041	P53041 [431-441]			Serine/threonine-protein phosphatase 5 OS=Homo sapiens OX=9606 GN=PPP5C PE=1 SV=1	P53041	0	1449.74	11
7260	FALSE		High	Unambiguous	AEHAMQK	[K].AEHAMQK.[R]	1xTMTpro [K7]; 1xTMTpro [N-Term]	1xTMTpro [K7]; 1xTMTpro [N-Term]	0.00299678	0.000262789	0.375	1	1	1	P46939	P46939 [2103-2109]			Utrophin OS=Homo sapiens OX=9606 GN=UTRN PE=1 SV=2	P46939	0	1422.8	7	59.2	67.7	94.1	41.6	81.6	49.2	30.4	0	106.8	37.2	81.9	46.2	48.8	67.5	100.3	34.3	71.2	0
7266	FALSE		High	Unambiguous	AEHDQLLLNYAK	[K].AEHDQLLLNYAK.[K]	1xTMTpro [K12]	1xTMTpro [K12]	0.00485046	0.000543356	0.326	1	1	1	P20700	P20700 [112-123]			Lamin-B1 OS=Homo sapiens OX=9606 GN=LMNB1 PE=1 SV=2	P20700	0	1718.94	12
7288	FALSE		High	Unambiguous	AEHLESPQLGGK	[R].AEHLESPQLGGK.[V]	1xTMTpro [K12]; 1xTMTpro [N-Term]	1xTMTpro [K12]; 1xTMTpro [N-Term]	4.23e-05	7.05e-05	0.807	1	1	1	Q9NYD6	Q9NYD6 [184-195]			Homeobox protein Hox-C10 OS=Homo sapiens OX=9606 GN=HOXC10 PE=1 SV=2	Q9NYD6	0	1874.06	12
7304	FALSE		High	Unambiguous	AEHIPSGPLR	[R].AEHIPSGPLR.[Q]	1xTMTpro [N-Term]	1xTMTpro [N-Term]	0.0171223	0.00174887	0.197	1	1	1	Q9Y520	Q9Y520 [1228-1237]			Protein PRRC2C OS=Homo sapiens OX=9606 GN=PRRC2C PE=1 SV=4	Q9Y520	0	1380.79	10
7333	FALSE		High	Unambiguous	AEHSVDIDVDIDWPIAEQR	[R].AEHSVDIDVDIDWPIAEQR.[V]	1xTMTpro [N-Term]	1xTMTpro [N-Term]	5.18e-07	7.05e-05	1.253	1	1	1	Q8NFW8	Q8NFW8 [242-260]			N-acylneuraminate cytidylyltransferase OS=Homo sapiens OX=9606 GN=CMAS PE=1 SV=2	Q8NFW8	0	2512.26	19	36.9	5.6	17.1	11.3	17	9.4	15.4	0	9.6	12.9	12.9	15.8	12.2	3.2	8.1	7.4	12.4	0
7359	FALSE		High	Unambiguous	AEKDEPGAWEETFK	[K].AEKDEPGAWEETFK.[T]	2xTMTpro [K3; K14]; 1xTMTpro [N-Term]	2xTMTpro [K3; K14]; 1xTMTpro [N-Term]	1.23e-05	7.05e-05	0.932	1	1	3	Q14697	Q14697 [218-231]			Neutral alpha-glucosidase AB OS=Homo sapiens OX=9606 GN=GANAB PE=1 SV=3	Q14697	1	2549.37	14	3	0	0	3.2	2.9	0	0	0	0	0	0	0	2.8	0	0	0	0	0
7360	FALSE		High	Unambiguous	AEKDSERDELYAQWGK	[K].AEKDSERDELYAQWGK.[G]	2xTMTpro [K3; K16]; 1xTMTpro [N-Term]	2xTMTpro [K3; K16]; 1xTMTpro [N-Term]	0.0542027	0.00478343	0.077	1	1	1	Q9BRD0	Q9BRD0 [484-499]			BUD13 homolog OS=Homo sapiens OX=9606 GN=BUD13 PE=1 SV=1	Q9BRD0	2	2837.52	16
7371	FALSE		High	Unambiguous	AEKELTASVTEAIPVSR	[K].AEKELTASVTEAIPVSR.[D]	1xTMTpro [K3]; 1xTMTpro [N-Term]	1xTMTpro [K3]; 1xTMTpro [N-Term]	6.28e-05	7.05e-05	0.767	1	1	1	P48634	P48634 [1781-1797]			Protein PRRC2A OS=Homo sapiens OX=9606 GN=PRRC2A PE=1 SV=3	P48634	1	2409.38	17
7376	FALSE		High	Unambiguous	AEKENTPSEANLQEEEVR	[K].AEKENTPSEANLQEEEVR.[T]	1xTMTpro [K3]; 1xTMTpro [N-Term]	1xTMTpro [K3]; 1xTMTpro [N-Term]	1.78e-05	7.05e-05	0.895	1	1	3	Q93062	Q93062 [7-24]			RNA-binding protein with multiple splicing OS=Homo sapiens OX=9606 GN=RBPMS PE=1 SV=1	Q93062	1	2681.39	18	91.5	147.2	122.1	149.6	156.1	171.8	38.5	9.6	159.5	27.7	110.3	150	106.8	124.5	160.3	29.9	95.3	0
7377	FALSE		High	Unambiguous	AEKENTTAELTEEINK	[K].AEKENTTAELTEEINK.[W]	2xTMTpro [K3; K16]; 1xTMTpro [N-Term]	2xTMTpro [K3; K16]; 1xTMTpro [N-Term]	8.41e-07	7.05e-05	1.204	1	1	1	O75330	O75330 [563-578]			Hyaluronan mediated motility receptor OS=Homo sapiens OX=9606 GN=HMMR PE=1 SV=2	O75330	1	2732.51	16	40.7	65.7	99.5	36.7	91.9	54.6	12	4.2	89.7	18.1	95.9	41.6	64	66.7	85.5	20.8	82.8	0
7384	FALSE		High	Unambiguous	AEKEVAEVK	[K].AEKEVAEVK.[S]	2xTMTpro [K3; K9]; 1xTMTpro [N-Term]	2xTMTpro [K3; K9]; 1xTMTpro [N-Term]	0.00232032	0.000262789	0.401	1	1	1	O95202	O95202 [730-738]			Mitochondrial proton/calcium exchanger protein OS=Homo sapiens OX=9606 GN=LETM1 PE=1 SV=1	O95202	1	1915.17	9	58.7	49.4	25.3	28.2	43.8	44	31.6	2.1	49.4	17.9	35.4	41.5	64.9	30.9	44.7	14.6	19.4	0
7385	FALSE		High	Unambiguous	AEKEVAEVKS	[K].AEKEVAEVKS.[-]	2xTMTpro [K3; K9]; 1xTMTpro [N-Term]	2xTMTpro [K3; K9]; 1xTMTpro [N-Term]	0.0497897	0.00459172	0.086	1	1	1	O95202	O95202 [730-739]			Mitochondrial proton/calcium exchanger protein OS=Homo sapiens OX=9606 GN=LETM1 PE=1 SV=1	O95202	2	2002.2	10
7427	FALSE		High	Unambiguous	AEKPDATADAEPDANQK	[K].AEKPDATADAEPDANQK.[A]	2xTMTpro [K3; K17]; 1xTMTpro [N-Term]	2xTMTpro [K3; K17]; 1xTMTpro [N-Term]	2.99e-08	7.05e-05	1.542	1	1	2	Q96T58	Q96T58 [1774-1790]			Msx2-interacting protein OS=Homo sapiens OX=9606 GN=SPEN PE=1 SV=1	Q96T58	0	2683.44	17	311.2	512.9	335.4	258.5	461.2	222.6	63.4	8.7	220.6	36.6	385.8	337.9	515.2	317.1	433.1	60.6	301.6	2.3
7475	FALSE		High	Unambiguous	AELAELEQLIKDQQDK	[K].AELAELEQLIKDQQDK.[I]	2xTMTpro [K11; K16]; 1xTMTpro [N-Term]	2xTMTpro [K11; K16]; 1xTMTpro [N-Term]	0.000739825	0.000114961	0.517	1	1	1	Q8TDR0	Q8TDR0 [648-663]			TRAF3-interacting protein 1 OS=Homo sapiens OX=9606 GN=TRAF3IP1 PE=1 SV=1	Q8TDR0	1	2783.6	16	138.9	164.6	145.3	119.5	196.3	120.6	86.9	11.4	144.9	93.1	160.3	154.8	157.3	132.5	159.2	108.1	127.3	3.3
7513	FALSE		High	Unambiguous	AELDAAEK	[K].AELDAAEK.[L]	1xTMTpro [K8]; 1xTMTpro [N-Term]	1xTMTpro [K8]; 1xTMTpro [N-Term]	0.00144625	0.000114961	0.449	1	1	1	Q12797	Q12797 [343-350]			Aspartyl/asparaginyl beta-hydroxylase OS=Homo sapiens OX=9606 GN=ASPH PE=1 SV=3	Q12797	0	1454.83	8	40	34.1	40.9	20.1	41.2	22.7	17.5	2.3	24.1	27.7	29.8	33	37.1	28.4	39.8	23.4	34.4	0
7518	FALSE		High	Unambiguous	AELDAEHAQK	[K].AELDAEHAQK.[V]	1xTMTpro [K10]; 1xTMTpro [N-Term]	1xTMTpro [K10]; 1xTMTpro [N-Term]	0.0069047	0.000786986	0.29	1	1	1	Q96EV8	Q96EV8 [171-180]			Dysbindin OS=Homo sapiens OX=9606 GN=DTNBP1 PE=1 SV=1	Q96EV8	0	1719.95	10	2	4.7	6.7	2.3	4.3	4.3	0	0	6.7	2.3	5.9	2.7	4.5	4.9	5.5	0	7.3	0
7523	FALSE		High	Unambiguous	AELDDTPMR	[K].AELDDTPMR.[G]	1xTMTpro [N-Term]	1xTMTpro [N-Term]	0.0407879	0.00365236	0.107	1	1	1	P23246	P23246 [350-358]			Splicing factor, proline- and glutamine-rich OS=Homo sapiens OX=9606 GN=SFPQ PE=1 SV=2	P23246	0	1351.68	9	44.5	20.4	41.7	15.7	39.4	11.8	11.2	0	21.6	13.8	34.3	24.9	26	24.7	25.5	7.1	42.2	0
7527	FALSE		High	Unambiguous	AELDELRR	[R].AELDELRR.[Q]	1xTMTpro [N-Term]	1xTMTpro [N-Term]	0.0111519	0.0012542	0.241	1	1	1	O00291	O00291 [435-442]			Huntingtin-interacting protein 1 OS=Homo sapiens OX=9606 GN=HIP1 PE=1 SV=5	O00291	1	1305.74	8	51.5	53.5	71.9	36.8	67	41.9	28.7	0	109.4	28.3	55.6	46.5	57.6	59.5	82.4	19	53.5	0
7530	FALSE		High	Unambiguous	AELDEVNK	[R].AELDEVNK.[S]	1xTMTpro [K8]; 1xTMTpro [N-Term]	1xTMTpro [K8]; 1xTMTpro [N-Term]	0.00103446	0.000114961	0.483	1	1	1	Q03252	Q03252 [126-133]			Lamin-B2 OS=Homo sapiens OX=9606 GN=LMNB2 PE=1 SV=4	Q03252	0	1525.87	8	19.7	20.3	21.8	19.7	26.9	13.1	18.6	0	21.5	12.5	18.5	20.7	20.8	18.3	35.4	17.4	20.3	0
7535	FALSE		High	Unambiguous	AELDGTILK	[K].AELDGTILK.[S]	1xTMTpro [K9]; 1xTMTpro [N-Term]	1xTMTpro [K9]; 1xTMTpro [N-Term]	0.0885738	0.00814537	0.024	1	1	1	Q8WXF1	Q8WXF1 [135-143]			Paraspeckle component 1 OS=Homo sapiens OX=9606 GN=PSPC1 PE=1 SV=1	Q8WXF1	0	1567.96	9	13.7	16.9	22.7	17.2	29.9	13.5	13	0	17.4	21.1	17.8	15.5	20.1	17.7	24.6	27	17.6	0
7537	FALSE		High	Unambiguous	AEIDILAAEYISTVK	[K].AEIDILAAEYISTVK.[T]	1xTMTpro [K15]; 1xTMTpro [N-Term]	1xTMTpro [K15]; 1xTMTpro [N-Term]	0.000421678	0.000114961	0.574	1	1	1	Q8WYH8	Q8WYH8 [40-54]			Inhibitor of growth protein 5 OS=Homo sapiens OX=9606 GN=ING5 PE=1 SV=1	Q8WYH8	0	2244.3	15	49.9	68.7	123.7	41.7	104.6	31.5	23	2.3	64.6	23.1	100.9	44.6	56.2	51.4	99.6	31.1	98.1	0
7539	FALSE		High	Unambiguous	AEIDLVCELAK	[R].AEIDLVCELAK.[R]	1xCarbamidomethyl [C7]; 1xTMTpro [K11]; 1xTMTpro [N-Term]	1xCarbamidomethyl [C7]; 1xTMTpro [K11]; 1xTMTpro [N-Term]	0.0169567	0.00171105	0.198	1	1	1	Q6UB35	Q6UB35 [808-818]			Monofunctional C1-tetrahydrofolate synthase, mitochondrial OS=Homo sapiens OX=9606 GN=MTHFD1L PE=1 SV=1	Q6UB35	0	1869.06	11
7542	FALSE		High	Unambiguous	AELDNELMEGK	[K].AELDNELMEGK.[V]	1xTMTpro [K11]; 1xTMTpro [N-Term]	1xTMTpro [K11]; 1xTMTpro [N-Term]	0.0153848	0.00169002	0.208	1	1	2	Q13523	Q13523 [118-128]			Serine/threonine-protein kinase PRP4 homolog OS=Homo sapiens OX=9606 GN=PRPF4B PE=1 SV=3	Q13523	0	1856.99	11	55	48	95.1	72.8	90.5	56.2	53.8	9.3	31	121.8	81.9	87.3	61.2	76.3	49.7	217.9	96.4	0
7543	FALSE		High	Unambiguous	AELDNELMEGK	[K].AELDNELMEGK.[V]	1xOxidation [M8]; 1xTMTpro [K11]; 1xTMTpro [N-Term]	1xOxidation [M8]; 1xTMTpro [K11]; 1xTMTpro [N-Term]	0.062976	0.00565867	0.061	1	1	1	Q13523	Q13523 [118-128]			Serine/threonine-protein kinase PRP4 homolog OS=Homo sapiens OX=9606 GN=PRPF4B PE=1 SV=3	Q13523	0	1872.99	11	17	15	41.4	21.3	31.2	25.2	25.8	3.6	13.6	67.1	27.4	22.3	17	27.8	17	93.9	40.9	0
7545	FALSE		High	Unambiguous	AEIDNVK	[R].AEIDNVK.[K]	1xTMTpro [K7]; 1xTMTpro [N-Term]	1xTMTpro [K7]; 1xTMTpro [N-Term]	0.0138217	0.00159516	0.219	1	1	2	P13647	P13647 [398-404]			Keratin, type II cytoskeletal 5 OS=Homo sapiens OX=9606 GN=KRT5 PE=1 SV=3	P13647	0	1396.83	7	17.4	24	19.5	23.8	17.4	39.7	72	2.7	21.3	49.7	18.5	26.3	28.2	18.8	17.7	35.9	8.3	0
7560	FALSE		High	Unambiguous	AELEAAVR	[K].AELEAAVR.[K]	1xTMTpro [N-Term]	1xTMTpro [N-Term]	0.0584344	0.00510716	0.069	1	1	1	Q8IXW5	Q8IXW5 [42-49]			Putative RNA polymerase II subunit B1 CTD phosphatase RPAP2 OS=Homo sapiens OX=9606 GN=RPAP2 PE=1 SV=1	Q8IXW5	0	1162.68	8	11.4	10.9	22	9.2	14.7	8	7.2	0	17.2	6.8	20.5	11.5	8.8	10.9	17.2	13.5	14.2	0
7567	FALSE		High	Unambiguous	AELEAQVGVEQAASEPVVLPAEAR	[K].AELEAQVGVEQAASEPVVLPAEAR.[R]	1xTMTpro [N-Term]	1xTMTpro [N-Term]	0.00864895	0.000940021	0.267	1	1	1	Q9H6A9	Q9H6A9 [523-546]			Pecanex-like protein 3 OS=Homo sapiens OX=9606 GN=PCNX3 PE=1 SV=2	Q9H6A9	0	2767.48	24
7594	FALSE		High	Unambiguous	AELEGVAVTAPR	[K].AELEGVAVTAPR.[K]	1xTMTpro [N-Term]	1xTMTpro [N-Term]	0.000189629	7.05e-05	0.655	1	1	2	Q9Y3X0	Q9Y3X0 [45-56]			Coiled-coil domain-containing protein 9 OS=Homo sapiens OX=9606 GN=CCDC9 PE=1 SV=1	Q9Y3X0	0	1516.87	12	6.3	8.4	5.6	6	5.5	6.5	2.8	0	5.3	4.7	5.9	5.5	6.3	3.6	6.3	5.3	3.8	0
7610	FALSE		High	Unambiguous	AEIELFVNR	[K].AEIELFVNR.[L]	1xTMTpro [N-Term]	1xTMTpro [N-Term]	0.00176121	0.000167383	0.429	1	1	3	Q99805	Q99805 [58-66]			Transmembrane 9 superfamily member 2 OS=Homo sapiens OX=9606 GN=TM9SF2 PE=1 SV=1	Q99805	0	1394.8	9	31.2	15	23	19	27.2	22	25.8	0	17.7	20.7	21.4	25	18.5	21.7	16.2	25.2	18.8	0
7623	FALSE		High	Unambiguous	AELEQHLEQEQEFQVNK	[K].AELEQHLEQEQEFQVNK.[L]	1xTMTpro [K17]; 1xTMTpro [N-Term]	1xTMTpro [K17]; 1xTMTpro [N-Term]	3.13e-07	7.05e-05	1.304	1	1	1	Q16204	Q16204 [157-173]			Coiled-coil domain-containing protein 6 OS=Homo sapiens OX=9606 GN=CCDC6 PE=1 SV=2	Q16204	0	2707.42	17	40.6	80	67.6	54.4	83.6	67.8	19.5	0	65.1	22.8	59.8	59.9	88.8	57.3	80.9	28.8	51	0
7647	FALSE		High	Unambiguous	AELGALPDDFIDSLEK	[K].AELGALPDDFIDSLEK.[T]	1xTMTpro [K16]; 1xTMTpro [N-Term]	1xTMTpro [K16]; 1xTMTpro [N-Term]	0.00238986	0.000262789	0.398	1	1	1	Q9BYT8	Q9BYT8 [218-233]			Neurolysin, mitochondrial OS=Homo sapiens OX=9606 GN=NLN PE=1 SV=1	Q9BYT8	0	2341.28	16	388.6	95.1	287.6	136.8	207.6	106	182.9	6	130	106.7	195.9	186.2	124.8	159.4	113.4	93.1	245.1	0
7658	FALSE		High	Unambiguous	AELGIPLEEVPPEEINYLTR	[K].AELGIPLEEVPPEEINYLTR.[I]	1xTMTpro [N-Term]	1xTMTpro [N-Term]	0.05954	0.00523095	0.067	1	1	1	Q13907	Q13907 [114-133]			Isopentenyl-diphosphate Delta-isomerase 1 OS=Homo sapiens OX=9606 GN=IDI1 PE=1 SV=2	Q13907	0	2586.4	20
7667	FALSE		High	Unambiguous	AELGTDLLSQLSLEDQK	[K].AELGTDLLSQLSLEDQK.[R]	1xTMTpro [K17]; 1xTMTpro [N-Term]	1xTMTpro [K17]; 1xTMTpro [N-Term]	0.000145276	7.05e-05	0.682	1	1	1	Q9UQE7	Q9UQE7 [779-795]			Structural maintenance of chromosomes protein 3 OS=Homo sapiens OX=9606 GN=SMC3 PE=1 SV=2	Q9UQE7	0	2468.37	17
7671	FALSE		High	Unambiguous	AEIHDLQEEHIKER	[K].AEIHDLQEEHIKER.[Q]	1xTMTpro [K12]; 1xTMTpro [N-Term]	1xTMTpro [K12]; 1xTMTpro [N-Term]	0.00232032	0.000262789	0.401	1	1	1	O15066	O15066 [553-566]			Kinesin-like protein KIF3B OS=Homo sapiens OX=9606 GN=KIF3B PE=1 SV=1	O15066	1	2355.29	14
7682	FALSE		High	Unambiguous	AEIHPFQGEKENVAETEK	[K].AEIHPFQGEKENVAETEK.[A]	2xTMTpro [K10; K18]; 1xTMTpro [N-Term]	2xTMTpro [K10; K18]; 1xTMTpro [N-Term]	3.02e-05	7.05e-05	0.841	1	1	1	Q8TDB4	Q8TDB4 [87-104]			Protein MGARP OS=Homo sapiens OX=9606 GN=MGARP PE=1 SV=1	Q8TDB4	1	2968.62	18	16.1	40.7	15.3	20	27.5	26.8	11.1	0	63.2	11.8	19	19.7	39.1	28.4	51.9	10.9	13.5	0
7685	FALSE		High	Unambiguous	AELHPVELKPFQDYQK	[R].AELHPVELKPFQDYQK.[L]	2xTMTpro [K9; K16]; 1xTMTpro [N-Term]	2xTMTpro [K9; K16]; 1xTMTpro [N-Term]	0.00183198	0.000167383	0.425	1	1	1	P48634	P48634 [2048-2063]			Protein PRRC2A OS=Homo sapiens OX=9606 GN=PRRC2A PE=1 SV=3	P48634	0	2854.63	16
7707	FALSE		High	Unambiguous	AEIIADK	[K].AEIIADK.[Q]	1xTMTpro [K7]; 1xTMTpro [N-Term]	1xTMTpro [K7]; 1xTMTpro [N-Term]	0.0978384	0.00939725	0.013	1	1	1	Q13151	Q13151 [127-133]			Heterogeneous nuclear ribonucleoprotein A0 OS=Homo sapiens OX=9606 GN=HNRNPA0 PE=1 SV=1	Q13151	0	1367.84	7	254	142.3	240.3	149.3	189.3	106.5	63.1	8	152.6	56.8	238.7	208.7	177.1	166.3	174.8	54	249.6	0
7743	FALSE		High	Unambiguous	AEILLLK	[RK].AEILLLK.[DLE]	1xTMTpro [K7]; 1xTMTpro [N-Term]	1xTMTpro [K7]; 1xTMTpro [N-Term]	0.0786531	0.00717998	0.037	2	3	3	Q8IWJ2; Q8WUA4	Q8IWJ2 [923-929]; Q8WUA4 [149-155]			GRIP and coiled-coil domain-containing protein 2 OS=Homo sapiens OX=9606 GN=GCC2 PE=1 SV=4;General transcription factor 3C polypeptide 2 OS=Homo sapiens OX=9606 GN=GTF3C2 PE=1 SV=2	Q8IWJ2; Q8WUA4; Q8NI77	0	1407.94	7
7748	FALSE		High	Unambiguous	AELLLPEADRPGPR	[R].AELLLPEADRPGPR.[T]	1xTMTpro [N-Term]	1xTMTpro [N-Term]	0.0474881	0.00435081	0.091	1	1	1	O15069	O15069 [8-21]			NAC-alpha domain-containing protein 1 OS=Homo sapiens OX=9606 GN=NACAD PE=1 SV=3	O15069	0	1838.05	14
7750	FALSE		High	Unambiguous	AELIMDDDRTVDPLLSK	[K].AELIMDDDRTVDPLLSK.[S]	1xTMTpro [K17]; 1xTMTpro [N-Term]	1xTMTpro [K17]; 1xTMTpro [N-Term]	0.0044402	0.000543356	0.335	1	1	1	Q49MG5	Q49MG5 [319-335]			Microtubule-associated protein 9 OS=Homo sapiens OX=9606 GN=MAP9 PE=1 SV=3	Q49MG5	1	2539.39	17	34	34.8	33.9	19	39.5	22.6	12	2.1	32.3	11	28.7	30	30.7	29.6	34	15.6	25.2	0
7754	FALSE		High	Unambiguous	AELLQGGDLLR	[K].AELLQGGDLLR.[Q]	1xTMTpro [N-Term]	1xTMTpro [N-Term]	0.00166014	0.000167383	0.435	1	1	1	Q12981	Q12981 [112-122]			Vesicle transport protein SEC20 OS=Homo sapiens OX=9606 GN=BNIP1 PE=1 SV=3	Q12981	0	1488.87	11	13.1	11.8	11.6	13.3	9.8	4.6	6.2	0	6.6	13.3	12.1	13.8	11.8	9.5	8	14.1	5.3	0
7760	FALSE		High	Unambiguous	AEIISLCK	[R].AEIISLCK.[R]	1xCarbamidomethyl [C7]; 1xTMTpro [K8]; 1xTMTpro [N-Term]	1xCarbamidomethyl [C7]; 1xTMTpro [K8]; 1xTMTpro [N-Term]	0.00361236	0.000359806	0.356	1	1	7	Q9BXP5	Q9BXP5 [435-442]			Serrate RNA effector molecule homolog OS=Homo sapiens OX=9606 GN=SRRT PE=1 SV=1	Q9BXP5	0	1541.92	8
7770	FALSE		High	Unambiguous	AEIITVSDGR	[K].AEIITVSDGR.[G]	1xTMTpro [N-Term]	1xTMTpro [N-Term]	0.0305997	0.00305086	0.137	1	1	1	Q9BRG1	Q9BRG1 [162-171]			Vacuolar protein-sorting-associated protein 25 OS=Homo sapiens OX=9606 GN=VPS25 PE=1 SV=1	Q9BRG1	0	1364.77	10	2.2	3	2	2.8	4.4	4.3	3.3	0	4.4	2.3	4.5	2.2	4.5	2.9	5.1	0	3.4	0
7772	FALSE		High	Unambiguous	AELLVQMDGVGGTSENDDPSK	[K].AELLVQMDGVGGTSENDDPSK.[M]	1xTMTpro [K21]; 1xTMTpro [N-Term]	1xTMTpro [K21]; 1xTMTpro [N-Term]	0.0181504	0.00193317	0.191	1	1	1	O75449	O75449 [331-351]			Katanin p60 ATPase-containing subunit A1 OS=Homo sapiens OX=9606 GN=KATNA1 PE=1 SV=1	O75449	0	2770.41	21	14.9	7	11	9.6	17.7	11.2	9.4	2.3	12.8	12	11.5	11.2	12.4	11.9	11.4	15	8.5	0
7773	FALSE		High	Unambiguous	AELIVQPELK	[R].AELIVQPELK.[Y]	1xTMTpro [K10]; 1xTMTpro [N-Term]	1xTMTpro [K10]; 1xTMTpro [N-Term]	0.000154137	7.05e-05	0.676	1	1	2	P15924	P15924 [85-94]			Desmoplakin OS=Homo sapiens OX=9606 GN=DSP PE=1 SV=3	P15924	0	1748.08	10
7787	FALSE		High	Unambiguous	AELMGISTDIFPVDNSDTSSSVDGR	[K].AELMGISTDIFPVDNSDTSSSVDGR.[R]	1xTMTpro [N-Term]	1xTMTpro [N-Term]	1.66e-06	7.05e-05	1.135	1	1	2	O94880	O94880 [583-607]			PHD finger protein 14 OS=Homo sapiens OX=9606 GN=PHF14 PE=1 SV=2	O94880	0	2917.41	25	21.2	17.8	23.7	10.9	28.2	8.1	7.5	0	15.5	8.9	26.4	11.7	12.7	16.1	19.8	8.2	22.9	0
7809	FALSE		High	Unambiguous	AEIPCEDEQEQEHNGPLDNK	[R].AEIPCEDEQEQEHNGPLDNK.[G]	1xCarbamidomethyl [C5]; 1xTMTpro [K20]; 1xTMTpro [N-Term]	1xCarbamidomethyl [C5]; 1xTMTpro [K20]; 1xTMTpro [N-Term]	0.000211371	7.05e-05	0.644	1	1	1	Q96SB4	Q96SB4 [451-470]			SRSF protein kinase 1 OS=Homo sapiens OX=9606 GN=SRPK1 PE=1 SV=2	Q96SB4	0	2960.42	20	22.1	16.2	28.9	13.6	18.5	15.4	13.8	0	17	9	26.4	15.8	9.1	26.5	20.5	12	19.2	0
7827	FALSE		High	Unambiguous	AEIQDMK	[R].AEIQDMK.[Q]	1xTMTpro [K7]; 1xTMTpro [N-Term]	1xTMTpro [K7]; 1xTMTpro [N-Term]	0.0174585	0.0017846	0.195	1	1	3	O00258	O00258 [51-57]			Guided entry of tail-anchored proteins factor 1 OS=Homo sapiens OX=9606 GN=GET1 PE=1 SV=2	O00258	0	1442.82	7	61.9	19.4	29.4	27.5	28.1	34.4	37.5	2.3	24.3	41.8	24.6	31.3	21.2	25	20	31	29.1	0
7837	FALSE		High	Unambiguous	AEIQELAMVPR	[R].AEIQELAMVPR.[M]	1xTMTpro [N-Term]	1xTMTpro [N-Term]	0.000523871	0.000114961	0.552	1	1	2	P24928	P24928 [513-523]			DNA-directed RNA polymerase II subunit RPB1 OS=Homo sapiens OX=9606 GN=POLR2A PE=1 SV=2	P24928	0	1560.87	11
7838	FALSE		High	Unambiguous	AEIQELAMVPR	[R].AEIQELAMVPR.[M]	1xOxidation [M8]; 1xTMTpro [N-Term]	1xOxidation [M8]; 1xTMTpro [N-Term]	0.0238111	0.00227957	0.163	1	1	1	P24928	P24928 [513-523]			DNA-directed RNA polymerase II subunit RPB1 OS=Homo sapiens OX=9606 GN=POLR2A PE=1 SV=2	P24928	0	1576.87	11	25.2	11.9	16.3	24.4	20.9	18.7	25.7	3.1	13.6	17.3	21.8	21	13.4	15	11.5	19.1	13.6	0
7840	FALSE		High	Unambiguous	AEIQELDQSLELMER	[R].AEIQELDQSLELMER.[D]	1xTMTpro [N-Term]	1xTMTpro [N-Term]	0.000126529	7.05e-05	0.696	1	1	2	O94927	O94927 [89-103]			HAUS augmin-like complex subunit 5 OS=Homo sapiens OX=9606 GN=HAUS5 PE=1 SV=2	O94927	0	2108.09	15
7853	FALSE		High	Unambiguous	AELQSIEEGVQGQQDALNSAK	[R].AELQSIEEGVQGQQDALNSAK.[L]	1xTMTpro [K21]; 1xTMTpro [N-Term]	1xTMTpro [K21]; 1xTMTpro [N-Term]	0.00075456	0.000114961	0.515	1	1	1	Q8WTW3	Q8WTW3 [587-607]			Conserved oligomeric Golgi complex subunit 1 OS=Homo sapiens OX=9606 GN=COG1 PE=1 SV=1	Q8WTW3	0	2823.5	21	15.3	10.1	13.2	14.9	10.3	20.3	15.7	0	11.6	24.7	14.4	16.3	13.4	15.8	10.9	23.7	10.8	0
7855	FALSE		High	Unambiguous	AELQTESLTPVPNSGSSALGSLFK	[K].AELQTESLTPVPNSGSSALGSLFK.[Q]	1xTMTpro [K24]; 1xTMTpro [N-Term]	1xTMTpro [K24]; 1xTMTpro [N-Term]	0.0117098	0.00129158	0.236	1	1	1	Q6WKZ4	Q6WKZ4 [634-657]			Rab11 family-interacting protein 1 OS=Homo sapiens OX=9606 GN=RAB11FIP1 PE=1 SV=3	Q6WKZ4	0	3041.67	24	43.3	79.4	50.3	35.1	43.8	54.6	28.5	3.6	69.2	43.2	58.6	43.8	55.8	34.5	57.2	37	44.9	0
7879	FALSE		High	Unambiguous	AEISNAIDQYVTGTIGEDEDLIK	[R].AEISNAIDQYVTGTIGEDEDLIK.[W]	1xTMTpro [K23]; 1xTMTpro [N-Term]	1xTMTpro [K23]; 1xTMTpro [N-Term]	0.000356573	7.05e-05	0.591	1	1	1	P31939	P31939 [485-507]			Bifunctional purine biosynthesis protein ATIC OS=Homo sapiens OX=9606 GN=ATIC PE=1 SV=3	P31939	0	3102.63	23	44.3	16.8	23.4	25.4	26.1	22	44.9	4.3	19.9	25.6	18.9	25.4	23.6	21.9	18.9	30.4	24	0
7881	FALSE		High	Unambiguous	AELSYLVDRPR	[R].AELSYLVDRPR.[R]	1xTMTpro [N-Term]	1xTMTpro [N-Term]	0.017629	0.00182198	0.194	1	1	1	Q9P2E7	Q9P2E7 [883-893]			Protocadherin-10 OS=Homo sapiens OX=9606 GN=PCDH10 PE=1 SV=2	Q9P2E7	0	1622.92	11
7888	FALSE		High	Unambiguous	AEITDAEGLGLK	[R].AEITDAEGLGLK.[L]	1xTMTpro [K12]; 1xTMTpro [N-Term]	1xTMTpro [K12]; 1xTMTpro [N-Term]	0.0022528	0.000262789	0.404	1	1	1	Q14203	Q14203 [933-944]			Dynactin subunit 1 OS=Homo sapiens OX=9606 GN=DCTN1 PE=1 SV=3	Q14203	0	1825.06	12
7895	FALSE		High	Unambiguous	AELTSQESQISTYEEELAK	[K].AELTSQESQISTYEEELAK.[A]	1xTMTpro [K19]; 1xTMTpro [N-Term]	1xTMTpro [K19]; 1xTMTpro [N-Term]	1.43e-05	7.05e-05	0.917	1	1	3	P42566	P42566 [431-449]			Epidermal growth factor receptor substrate 15 OS=Homo sapiens OX=9606 GN=EPS15 PE=1 SV=2	P42566	0	2764.44	19	31.5	67.4	60.1	30.9	52.6	37.3	22.3	2.3	105.7	16.5	59	28.3	59	46.6	89	17.5	48.5	0
7900	FALSE		High	Unambiguous	AEITSSNK	[K].AEITSSNK.[K]	1xTMTpro [K8]; 1xTMTpro [N-Term]	1xTMTpro [K8]; 1xTMTpro [N-Term]	0.100511	0.00961272	0.01	1	1	1	Q9NQ48	Q9NQ48 [120-127]			Leucine zipper transcription factor-like protein 1 OS=Homo sapiens OX=9606 GN=LZTFL1 PE=1 SV=1	Q9NQ48	0	1457.85	8	9	5.4	9.9	6.8	10.3	7.4	4.2	0	12.1	7.8	11.3	8.1	8.7	9	10.1	9.8	9.9	0
7903	FALSE		High	Unambiguous	AELVEK	[R].AELVEK.[W]	1xTMTpro [K6]; 1xTMTpro [N-Term]	1xTMTpro [K6]; 1xTMTpro [N-Term]	0.0901971	0.00828768	0.022	1	1	1	Q9ULR0	Q9ULR0 [183-188]			Pre-mRNA-splicing factor ISY1 homolog OS=Homo sapiens OX=9606 GN=ISY1 PE=1 SV=3	Q9ULR0	0	1296.8	6	65.2	230.2	100.4	85.3	190.8	67.3	29.9	4.3	76.2	28.4	129.4	86.3	226.6	112.3	158.2	42.5	110.7	0
7908	FALSE		High	Unambiguous	AELVLIDEDDEK	[K].AELVLIDEDDEK.[S]	1xTMTpro [K12]; 1xTMTpro [N-Term]	1xTMTpro [K12]; 1xTMTpro [N-Term]	3.61e-05	7.05e-05	0.823	1	1	1	Q8IXS6	Q8IXS6 [306-317]			Paralemmin-2 OS=Homo sapiens OX=9606 GN=PALM2 PE=1 SV=3	Q8IXS6	0	1997.09	12
7909	FALSE		High	Unambiguous	AELVQLEDEITTLR	[K].AELVQLEDEITTLR.[Q]	1xTMTpro [N-Term]	1xTMTpro [N-Term]	4.76e-05	7.05e-05	0.795	1	1	1	Q16890	Q16890 [41-54]			Tumor protein D53 OS=Homo sapiens OX=9606 GN=TPD52L1 PE=1 SV=1	Q16890	0	1934.08	14	39.7	55.7	37.4	76.6	66.4	54.4	53.9	7.9	82.3	80.7	41.5	53	85.9	41.5	61.5	70.8	28.7	0
7927	FALSE		High	Unambiguous	AEMALLMMDEDEDSK	[K].AEMALLMMDEDEDSK.[K]	1xTMTpro [K15]; 1xTMTpro [N-Term]	1xTMTpro [K15]; 1xTMTpro [N-Term]	2.21e-06	7.05e-05	1.106	1	1	2	Q9H501	Q9H501 [706-720]			ESF1 homolog OS=Homo sapiens OX=9606 GN=ESF1 PE=1 SV=1	Q9H501	0	2336.13	15
7928	FALSE		High	Unambiguous	AEMALLMMDEDEDSK	[K].AEMALLMMDEDEDSK.[K]	1xOxidation [M]; 1xTMTpro [K15]; 1xTMTpro [N-Term]	1xOxidation [M3; M7]; 1xTMTpro [K15]; 1xTMTpro [N-Term]	1.35e-05	7.05e-05	0.923	1	1	2	Q9H501	Q9H501 [706-720]			ESF1 homolog OS=Homo sapiens OX=9606 GN=ESF1 PE=1 SV=1	Q9H501	0	2352.13	15
7929	FALSE		High	Unambiguous	AEMALLMMDEDEDSK	[K].AEMALLMMDEDEDSK.[K]	2xOxidation [M3; M7]; 1xTMTpro [K15]; 1xTMTpro [N-Term]	2xOxidation [M3; M7]; 1xTMTpro [K15]; 1xTMTpro [N-Term]	0.0267382	0.00269743	0.151	1	1	1	Q9H501	Q9H501 [706-720]			ESF1 homolog OS=Homo sapiens OX=9606 GN=ESF1 PE=1 SV=1	Q9H501	0	2368.12	15
7935	FALSE		High	Unambiguous	AEMALLMMDEDEDSKK	[K].AEMALLMMDEDEDSKK.[H]	1xOxidation [M]; 2xTMTpro [K15; K16]; 1xTMTpro [N-Term]	1xOxidation [M3; M8]; 2xTMTpro [K15; K16]; 1xTMTpro [N-Term]	1.18e-05	7.05e-05	0.936	1	1	2	Q9H501	Q9H501 [706-721]			ESF1 homolog OS=Homo sapiens OX=9606 GN=ESF1 PE=1 SV=1	Q9H501	1	2784.43	16
7972	FALSE		High	Unambiguous	AEMEEK	[KR].AEMEEK.[TG]	1xTMTpro [K6]; 1xTMTpro [N-Term]	1xTMTpro [K6]; 1xTMTpro [N-Term]	0.0308954	0.00305086	0.136	2	2	1	Q14789; O15417	Q14789 [372-377]; O15417 [944-949]			Golgin subfamily B member 1 OS=Homo sapiens OX=9606 GN=GOLGB1 PE=1 SV=2;Trinucleotide repeat-containing gene 18 protein OS=Homo sapiens OX=9606 GN=TNRC18 PE=1 SV=3	Q14789; O15417	0	1344.73	6
8037	FALSE		High	Unambiguous	AEMLLEEAK	[R].AEMLLEEAK.[R]	1xTMTpro [K9]; 1xTMTpro [N-Term]	1xTMTpro [K9]; 1xTMTpro [N-Term]	0.0356799	0.00324545	0.121	1	1	1	P07942	P07942 [1571-1579]			Laminin subunit beta-1 OS=Homo sapiens OX=9606 GN=LAMB1 PE=1 SV=2	P07942	0	1641.94	9
8110	FALSE		High	Unambiguous	AEMTCSGILPIDQMR	[K].AEMTCSGILPIDQMR.[D]	1xCarbamidomethyl [C5]; 1xTMTpro [N-Term]	1xCarbamidomethyl [C5]; 1xTMTpro [N-Term]	0.0547154	0.00480413	0.076	1	1	1	Q9H089	Q9H089 [451-465]			Large subunit GTPase 1 homolog OS=Homo sapiens OX=9606 GN=LSG1 PE=1 SV=2	Q9H089	0	2026.01	15
8138	FALSE		High	Unambiguous	AEMYDDVHSDGR	[R].AEMYDDVHSDGR.[Y]	1xTMTpro [N-Term]	1xTMTpro [N-Term]	0.0146537	0.00166432	0.213	1	1	1	Q8IX01	Q8IX01 [51-62]			SURP and G-patch domain-containing protein 2 OS=Homo sapiens OX=9606 GN=SUGP2 PE=1 SV=2	Q8IX01	0	1698.77	12
8144	FALSE		High	Unambiguous	AENAEGQTPAIGPDGEPLDETSQMSDLPVK	[K].AENAEGQTPAIGPDGEPLDETSQMSDLPVK.[V]	1xTMTpro [K30]; 1xTMTpro [N-Term]	1xTMTpro [K30]; 1xTMTpro [N-Term]	0.0117098	0.00129158	0.236	1	1	3	P51532	P51532 [589-618]			Transcription activator BRG1 OS=Homo sapiens OX=9606 GN=SMARCA4 PE=1 SV=2	P51532	0	3704.85	30	50.6	22.6	51.9	22	50.6	18.3	26.1	0	24.9	16.1	49.3	27.8	28.2	36	21.7	18.9	56.7	2.2
8156	FALSE		High	Unambiguous	AENCPYMHGDFPCK	[R].AENCPYMHGDFPCK.[L]	2xCarbamidomethyl [C4; C13]; 1xTMTpro [K14]; 1xTMTpro [N-Term]	2xCarbamidomethyl [C4; C13]; 1xTMTpro [K14]; 1xTMTpro [N-Term]	1.09e-05	7.05e-05	0.944	1	1	2	Q9UPT8	Q9UPT8 [436-449]			Zinc finger CCCH domain-containing protein 4 OS=Homo sapiens OX=9606 GN=ZC3H4 PE=1 SV=3	Q9UPT8	0	2334.1	14	28.6	32.8	24.6	22.3	40.9	15.6	5.7	2.2	15	9.1	24.1	22.6	31.4	25.2	27.7	9.9	21.7	0
8158	FALSE		High	Unambiguous	AENDAQKPSLTR	[R].AENDAQKPSLTR.[A]	1xTMTpro [K7]; 1xTMTpro [N-Term]	1xTMTpro [K7]; 1xTMTpro [N-Term]	0.00524671	0.000634885	0.318	1	1	1	O15439	O15439 [71-82]			ATP-binding cassette sub-family C member 4 OS=Homo sapiens OX=9606 GN=ABCC4 PE=1 SV=3	O15439	0	1938.09	12
8170	FALSE		High	Unambiguous	AENEEAAACPAWER	[K].AENEEAAACPAWER.[G]	1xCarbamidomethyl [C9]; 1xTMTpro [N-Term]	1xCarbamidomethyl [C9]; 1xTMTpro [N-Term]	0.0071807	0.000786986	0.286	1	1	1	P78559	P78559 [2377-2390]			Microtubule-associated protein 1A OS=Homo sapiens OX=9606 GN=MAP1A PE=1 SV=6	P78559	0	1907.89	14	4.1	3.6	4.3	0	5.8	5	0	0	5	0	3.4	3	2.9	3	4.2	2.1	2.4	0
8195	FALSE		High	Unambiguous	AENKGNDPNVNIVPK	[K].AENKGNDPNVNIVPK.[D]	2xTMTpro [K4; K15]; 1xTMTpro [N-Term]	2xTMTpro [K4; K15]; 1xTMTpro [N-Term]	0.00020319	7.05e-05	0.648	1	1	1	Q9Y520	Q9Y520 [65-79]			Protein PRRC2C OS=Homo sapiens OX=9606 GN=PRRC2C PE=1 SV=4	Q9Y520	1	2521.46	15
8203	FALSE		High	Unambiguous	AENIASVEEAEEDLSGTQFVCETVIR	[K].AENIASVEEAEEDLSGTQFVCETVIR.[S]	1xCarbamidomethyl [C21]; 1xTMTpro [N-Term]	1xCarbamidomethyl [C21]; 1xTMTpro [N-Term]	1.11e-06	7.05e-05	1.176	1	1	1	Q14596	Q14596 [630-655]			Next to BRCA1 gene 1 protein OS=Homo sapiens OX=9606 GN=NBR1 PE=1 SV=3	Q14596	0	3200.56	26	5.7	8.8	9.5	3.7	10.9	5.5	2.7	0	9.8	3.8	8	5.8	9.5	8.9	13	4.7	7.2	0
8204	FALSE		High	Unambiguous	AENLGEVLR	[K].AENLGEVLR.[G]	1xTMTpro [N-Term]	1xTMTpro [N-Term]	0.056281	0.00489504	0.073	1	1	1	Q92544	Q92544 [73-81]			Transmembrane 9 superfamily member 4 OS=Homo sapiens OX=9606 GN=TM9SF4 PE=1 SV=2	Q92544	0	1304.75	9	18.1	6.6	12.3	12.8	5.5	11.1	27.6	0	11.5	27.4	12.8	16.4	7.1	10.7	9.5	21	10.5	0
8209	FALSE		High	Unambiguous	AENLLLDADMNIK	[K].AENLLLDADMNIK.[I]	1xTMTpro [K13]; 1xTMTpro [N-Term]	1xTMTpro [K13]; 1xTMTpro [N-Term]	0.000184098	7.05e-05	0.658	2	2	1	Q7KZI7; P27448	Q7KZI7 [178-190]; P27448 [181-193]			Serine/threonine-protein kinase MARK2 OS=Homo sapiens OX=9606 GN=MARK2 PE=1 SV=2;MAP/microtubule affinity-regulating kinase 3 OS=Homo sapiens OX=9606 GN=MARK3 PE=1 SV=5	Q7KZI7; P27448	0	2068.16	13	131.8	25.7	76.8	55.6	66.5	72	55.6	6.2	47.6	39.2	58.4	60.4	33.7	51.5	38.1	45.4	65.4	0
8218	FALSE		High	Unambiguous	AENIPAVVIEIK	[K].AENIPAVVIEIK.[N]	1xTMTpro [K12]; 1xTMTpro [N-Term]	1xTMTpro [K12]; 1xTMTpro [N-Term]	0.00368407	0.000359806	0.354	1	1	1	Q9Y6M5	Q9Y6M5 [485-496]			Zinc transporter 1 OS=Homo sapiens OX=9606 GN=SLC30A1 PE=1 SV=3	Q9Y6M5	0	1904.17	12
8219	FALSE		High	Unambiguous	AENLQLLTENELHR	[R].AENLQLLTENELHR.[Q]	1xTMTpro [N-Term]	1xTMTpro [N-Term]	2.44e-06	7.05e-05	1.096	1	1	2	O94992	O94992 [334-347]			Protein HEXIM1 OS=Homo sapiens OX=9606 GN=HEXIM1 PE=1 SV=1	O94992	0	1984.08	14	25.3	63.4	46.1	30.1	54.3	17.2	13.6	0	26.5	16.6	50	31.5	53.2	35.2	42.3	17.4	42.9	0
8227	FALSE		High	Unambiguous	AENNSEVGASGYGVPGPTWDR	[K].AENNSEVGASGYGVPGPTWDR.[G]	1xTMTpro [N-Term]	1xTMTpro [N-Term]	1.45e-07	7.05e-05	1.382	1	1	1	Q08211	Q08211 [121-141]			ATP-dependent RNA helicase A OS=Homo sapiens OX=9606 GN=DHX9 PE=1 SV=4	Q08211	0	2467.18	21
8240	FALSE		High	Unambiguous	AENQPIRDVLK	[K].AENQPIRDVLK.[Q]	1xTMTpro [K11]; 1xTMTpro [N-Term]	1xTMTpro [K11]; 1xTMTpro [N-Term]	0.0057311	0.000716298	0.309	1	1	1	P42704	P42704 [673-683]			Leucine-rich PPR motif-containing protein, mitochondrial OS=Homo sapiens OX=9606 GN=LRPPRC PE=1 SV=3	P42704	1	1891.13	11
8241	FALSE		High	Unambiguous	AENQSHDYK	[K].AENQSHDYK.[A]	1xTMTpro [K9]; 1xTMTpro [N-Term]	1xTMTpro [K9]; 1xTMTpro [N-Term]	0.000697323	0.000114961	0.523	1	1	3	Q5UIP0	Q5UIP0 [1597-1605]			Telomere-associated protein RIF1 OS=Homo sapiens OX=9606 GN=RIF1 PE=1 SV=2	Q5UIP0	0	1699.89	9	137.1	226.5	195.5	107.9	231.5	96.8	38.9	5.9	126.6	27.1	205.5	118.4	230.7	148.4	200.8	39.8	147.5	0
8245	FALSE		High	Unambiguous	AENQVLAMR	[K].AENQVLAMR.[K]	1xTMTpro [N-Term]	1xTMTpro [N-Term]	0.0030264	0.000262789	0.374	1	1	2	P51572	P51572 [205-213]			B-cell receptor-associated protein 31 OS=Homo sapiens OX=9606 GN=BCAP31 PE=1 SV=3	P51572	0	1335.74	9
8255	FALSE		High	Unambiguous	AENSHNAGQVDTR	[K].AENSHNAGQVDTR.[S]	1xTMTpro [N-Term]	1xTMTpro [N-Term]	7.14e-05	7.05e-05	0.754	1	1	1	Q8IWZ3	Q8IWZ3 [195-207]			Ankyrin repeat and KH domain-containing protein 1 OS=Homo sapiens OX=9606 GN=ANKHD1 PE=1 SV=1	Q8IWZ3	0	1702.84	13	6.5	8.5	18.1	9.9	12	9.1	13.9	0	16.8	14.3	17.3	13.3	10.3	12.5	16.9	11.6	14.3	0
8262	FALSE		High	Unambiguous	AENSQLTER	[R].AENSQLTER.[I]	1xTMTpro [N-Term]	1xTMTpro [N-Term]	0.00258562	0.000262789	0.39	1	1	1	Q9P2E9	Q9P2E9 [948-956]			Ribosome-binding protein 1 OS=Homo sapiens OX=9606 GN=RRBP1 PE=1 SV=5	Q9P2E9	0	1351.71	9	19.6	15.7	22.2	14.2	18.2	16.8	11.9	0	23.3	15.6	17	13.4	22.3	18.1	26.7	19.8	14	0
8273	FALSE		High	Unambiguous	AENTQFVK	[R].AENTQFVK.[D]	1xTMTpro [K8]	1xTMTpro [K8]	0.033045	0.00312511	0.129	1	1	1	P30519	P30519 [48-55]			Heme oxygenase 2 OS=Homo sapiens OX=9606 GN=HMOX2 PE=1 SV=2	P30519	0	1240.69	8
8274	FALSE		High	Unambiguous	AENTQFVK	[R].AENTQFVK.[D]	1xTMTpro [K8]; 1xTMTpro [N-Term]	1xTMTpro [K8]; 1xTMTpro [N-Term]	0.00299678	0.000262789	0.375	1	1	2	P30519	P30519 [48-55]			Heme oxygenase 2 OS=Homo sapiens OX=9606 GN=HMOX2 PE=1 SV=2	P30519	0	1544.89	8	15.2	30.1	33.1	9.9	26	7.8	4.2	0	41.7	4.3	28.2	12.9	23.3	25.4	42	2	23.8	0
8282	FALSE		High	Unambiguous	AEPAAPPAAPSTPAPPPAVPK	[K].AEPAAPPAAPSTPAPPPAVPK.[E]	1xTMTpro [K21]; 1xTMTpro [N-Term]	1xTMTpro [K21]; 1xTMTpro [N-Term]	5.15e-08	7.05e-05	1.487	1	1	7	P48634	P48634 [506-526]			Protein PRRC2A OS=Homo sapiens OX=9606 GN=PRRC2A PE=1 SV=3	P48634	0	2542.45	21
8299	FALSE		High	Unambiguous	AEPDESNAR	[K].AEPDESNAR.[Y]	1xTMTpro [N-Term]	1xTMTpro [N-Term]	0.033045	0.00312511	0.129	1	2	1	P61088	P61088 [25-33]			Ubiquitin-conjugating enzyme E2 N OS=Homo sapiens OX=9606 GN=UBE2N PE=1 SV=1	Q5JXB2; P61088	0	1292.64	9	8.9	14.9	34.7	9.1	22	6.9	11.1	0	24.4	7	28	13	12.7	17.8	21	7	30.5	0
8306	FALSE		High	Unambiguous	AEPEAGEEQAGDDRDSGGPVLQFDYEAVANR	[R].AEPEAGEEQAGDDRDSGGPVLQFDYEAVANR.[L]	1xTMTpro [N-Term]	1xTMTpro [N-Term]	1.31e-10	7.05e-05	2.092	1	1	3	P56182	P56182 [276-306]			Ribosomal RNA processing protein 1 homolog A OS=Homo sapiens OX=9606 GN=RRP1 PE=1 SV=1	P56182	1	3596.67	31	42.8	45.9	72.5	32.4	68.4	19.8	17.4	0	45.7	17.2	59	43.6	34.6	43.6	71.4	25.4	46.2	0
8330	FALSE		High	Unambiguous	AEPGEGTRPATVGDSSARPAR	[K].AEPGEGTRPATVGDSSARPAR.[R]	1xTMTpro [N-Term]	1xTMTpro [N-Term]	0.00584465	0.000716298	0.307	1	1	1	Q9BTC0	Q9BTC0 [1636-1656]			Death-inducer obliterator 1 OS=Homo sapiens OX=9606 GN=DIDO1 PE=1 SV=5	Q9BTC0	0	2386.24	21
8333	FALSE		High	Unambiguous	AEPGFEPADCK	[K].AEPGFEPADCK.[R]	1xCarbamidomethyl [C10]; 1xTMTpro [K11]; 1xTMTpro [N-Term]	1xCarbamidomethyl [C10]; 1xTMTpro [K11]; 1xTMTpro [N-Term]	0.00321035	0.000313968	0.368	1	1	2	P17676	P17676 [175-185]			CCAAT/enhancer-binding protein beta OS=Homo sapiens OX=9606 GN=CEBPB PE=1 SV=2	P17676	0	1828.94	11	13.5	25.9	7.6	14.3	19.1	16.6	2.1	0	19.6	2.1	14.1	14.9	28.2	16.9	28.2	2.7	11.4	0
8345	FALSE		High	Unambiguous	AEPLASGK	[K].AEPLASGK.[G]	1xTMTpro [K8]; 1xTMTpro [N-Term]	1xTMTpro [K8]; 1xTMTpro [N-Term]	0.00435382	0.000543356	0.337	1	1	1	Q7Z2K8	Q7Z2K8 [678-685]			G protein-regulated inducer of neurite outgrowth 1 OS=Homo sapiens OX=9606 GN=GPRIN1 PE=1 SV=2	Q7Z2K8	0	1380.83	8
8347	FALSE		High	Unambiguous	AEPLDPEADSHVEVFGDEPEQQLSPIFR	[K].AEPLDPEADSHVEVFGDEPEQQLSPIFR.[N]	1xTMTpro [N-Term]	1xTMTpro [N-Term]	0.00198215	0.000167383	0.417	1	1	2	Q9GZP1	Q9GZP1 [148-175]			Neurensin-2 OS=Homo sapiens OX=9606 GN=NRSN2 PE=1 SV=1	Q9GZP1	0	3455.69	28	10.1	11.2	10	6.7	7.8	8.3	0	0	11	2.3	5.7	9.3	11.3	9.2	9.6	0	7.9	0
8352	FALSE		High	Unambiguous	AEPLLGAPGELLK	[K].AEPLLGAPGELLK.[Q]	1xTMTpro [K13]; 1xTMTpro [N-Term]	1xTMTpro [K13]; 1xTMTpro [N-Term]	0.025975	0.00263066	0.154	1	1	2	P17482	P17482 [118-130]			Homeobox protein Hox-B9 OS=Homo sapiens OX=9606 GN=HOXB9 PE=1 SV=2	P17482	0	1916.17	13	7.4	19.1	8.8	16.7	14.4	12.2	11.9	0	9.7	12.3	10.8	12.8	12.9	12.1	11.2	13.9	5.9	0
8361	FALSE		High	Unambiguous	AEPMPSASSAPPASSLYSSPVNSSAPLAEDIDPELAR	[K].AEPMPSASSAPPASSLYSSPVNSSAPLAEDIDPELAR.[Y]	1xTMTpro [N-Term]	1xTMTpro [N-Term]	1.58e-05	7.05e-05	0.907	1	1	1	O14964	O14964 [292-328]			Hepatocyte growth factor-regulated tyrosine kinase substrate OS=Homo sapiens OX=9606 GN=HGS PE=1 SV=1	O14964	0	4015.98	37
8362	FALSE		High	Unambiguous	AEPMPSASSAPPASSLYSSPVNSSAPLAEDIDPELAR	[K].AEPMPSASSAPPASSLYSSPVNSSAPLAEDIDPELAR.[Y]	1xOxidation [M4]; 1xTMTpro [N-Term]	1xOxidation [M4]; 1xTMTpro [N-Term]	0.000508597	0.000114961	0.555	1	1	1	O14964	O14964 [292-328]			Hepatocyte growth factor-regulated tyrosine kinase substrate OS=Homo sapiens OX=9606 GN=HGS PE=1 SV=1	O14964	0	4031.97	37	14.2	28.1	25.6	17.2	25.1	38.5	7.1	2.9	31.8	4.8	30.2	27.3	24.1	19.8	35.5	0	29.8	0
8373	FALSE		High	Unambiguous	AEPPGVEPYPYPIPTVPEELPPGTEPEPAFQDDAANAPLEFK	[K].AEPPGVEPYPYPIPTVPEELPPGTEPEPAFQDDAANAPLEFK.[M]	1xTMTpro [K42]; 1xTMTpro [N-Term]	1xTMTpro [K42]; 1xTMTpro [N-Term]	3.99e-05	7.05e-05	0.813	1	1	1	Q92733	Q92733 [283-324]			Proline-rich protein PRCC OS=Homo sapiens OX=9606 GN=PRCC PE=1 SV=1	Q92733	0	5124.59	42	88.7	291.7	105.4	65.5	215.1	64.5	18.5	5.6	92.1	9.2	110.5	92.9	286.3	80.8	161.9	6.2	138.4	0
8382	FALSE		High	Unambiguous	AEPPQAMNALMR	[K].AEPPQAMNALMR.[L]	1xTMTpro [N-Term]	1xTMTpro [N-Term]	9.89e-05	7.05e-05	0.721	1	1	2	Q12906	Q12906 [397-408]			Interleukin enhancer-binding factor 3 OS=Homo sapiens OX=9606 GN=ILF3 PE=1 SV=3	Q12906	0	1632.85	12
8383	FALSE		High	Unambiguous	AEPPQAMNALMR	[K].AEPPQAMNALMR.[L]	1xOxidation [M11]; 1xTMTpro [N-Term]	1xOxidation [M7; M11]; 1xTMTpro [N-Term]	1.81e-05	7.05e-05	0.893	1	1	5	Q12906	Q12906 [397-408]			Interleukin enhancer-binding factor 3 OS=Homo sapiens OX=9606 GN=ILF3 PE=1 SV=3	Q12906	0	1648.85	12
8384	FALSE		High	Unambiguous	AEPPQAMNALMR	[K].AEPPQAMNALMR.[L]	2xOxidation [M7; M11]; 1xTMTpro [N-Term]	2xOxidation [M7; M11]; 1xTMTpro [N-Term]	0.0126605	0.00148874	0.228	1	1	1	Q12906	Q12906 [397-408]			Interleukin enhancer-binding factor 3 OS=Homo sapiens OX=9606 GN=ILF3 PE=1 SV=3	Q12906	0	1664.84	12
8386	FALSE		High	Unambiguous	AEPPQCTSLAWSADGQTLFAGYTDNLVR	[K].AEPPQCTSLAWSADGQTLFAGYTDNLVR.[V]	1xCarbamidomethyl [C6]; 1xTMTpro [N-Term]	1xCarbamidomethyl [C6]; 1xTMTpro [N-Term]	5.03e-07	7.05e-05	1.256	1	1	2	P63244	P63244 [281-308]			Receptor of activated protein C kinase 1 OS=Homo sapiens OX=9606 GN=RACK1 PE=1 SV=3	P63244	0	3372.65	28
8408	FALSE		High	Unambiguous	AEPSEVDMNSPK	[K].AEPSEVDMNSPK.[S]	1xTMTpro [K12]; 1xTMTpro [N-Term]	1xTMTpro [K12]; 1xTMTpro [N-Term]	0.00075456	0.000114961	0.515	1	1	2	Q9NR30	Q9NR30 [62-73]			Nucleolar RNA helicase 2 OS=Homo sapiens OX=9606 GN=DDX21 PE=1 SV=5	Q9NR30	0	1912	12
8420	FALSE		High	Unambiguous	AEPVEVVAPR	[K].AEPVEVVAPR.[G]	1xTMTpro [N-Term]	1xTMTpro [N-Term]	0.00069048	0.000114961	0.524	1	1	1	P09874	P09874 [487-496]			Poly [ADP-ribose] polymerase 1 OS=Homo sapiens OX=9606 GN=PARP1 PE=1 SV=4	P09874	0	1370.8	10
8424	FALSE		High	Unambiguous	AEPVSSTEASSLGQK	[K].AEPVSSTEASSLGQK.[D]	1xTMTpro [K15]; 1xTMTpro [N-Term]	1xTMTpro [K15]; 1xTMTpro [N-Term]	0.00475615	0.000543356	0.328	1	1	1	Q7Z2K8	Q7Z2K8 [752-766]			G protein-regulated inducer of neurite outgrowth 1 OS=Homo sapiens OX=9606 GN=GPRIN1 PE=1 SV=2	Q7Z2K8	0	2099.15	15
8443	FALSE		High	Unambiguous	AEQAFQASQIK	[R].AEQAFQASQIK.[E]	1xTMTpro [K11]; 1xTMTpro [N-Term]	1xTMTpro [K11]; 1xTMTpro [N-Term]	0.00208218	0.000167383	0.412	1	1	1	P49454	P49454 [463-473]			Centromere protein F OS=Homo sapiens OX=9606 GN=CENPF PE=1 SV=3	P49454	0	1829.04	11
8444	FALSE		High	Unambiguous	AEQAIEVGIFPER	[R].AEQAIEVGIFPER.[I]	1xTMTpro [N-Term]	1xTMTpro [N-Term]	0.000451824	0.000114961	0.567	1	1	1	Q8TCG2	Q8TCG2 [113-125]			Phosphatidylinositol 4-kinase type 2-beta OS=Homo sapiens OX=9606 GN=PI4K2B PE=1 SV=1	Q8TCG2	0	1762.97	13
8452	FALSE		High	Unambiguous	AEQDEAEK	[K].AEQDEAEK.[L]	1xTMTpro [K8]; 1xTMTpro [N-Term]	1xTMTpro [K8]; 1xTMTpro [N-Term]	0.00198215	0.000167383	0.417	1	1	1	Q15050	Q15050 [13-20]			Ribosome biogenesis regulatory protein homolog OS=Homo sapiens OX=9606 GN=RRS1 PE=1 SV=2	Q15050	0	1527.81	8	11	26.6	32.1	13.6	33.3	7	7.1	0	13.4	12.5	32.4	8.6	25	18.9	25.2	10.2	30.3	0
8456	FALSE		High	Unambiguous	AEQDITTLEQSISR	[K].AEQDITTLEQSISR.[L]	1xTMTpro [N-Term]	1xTMTpro [N-Term]	0.000382067	7.05e-05	0.584	1	1	2	Q9Y608	Q9Y608 [640-653]			Leucine-rich repeat flightless-interacting protein 2 OS=Homo sapiens OX=9606 GN=LRRFIP2 PE=1 SV=1	Q9Y608	0	1895	14	19.7	35.1	22	16.3	25.9	21.3	8	0	33.7	2.8	24.9	16.5	34.7	21.4	33.5	5.6	22.5	0
8468	FALSE		High	Unambiguous	AEQEEEFISNTLFK	[R].AEQEEEFISNTLFK.[K]	1xTMTpro [K14]; 1xTMTpro [N-Term]	1xTMTpro [K14]; 1xTMTpro [N-Term]	0.0257254	0.00260223	0.155	1	1	2	Q16204	Q16204 [105-118]			Coiled-coil domain-containing protein 6 OS=Homo sapiens OX=9606 GN=CCDC6 PE=1 SV=2	Q16204	0	2293.22	14	25.1	69.9	53	39.4	58.2	49	14.4	3.5	56.1	23.2	45.8	49.7	56.6	48.2	64.9	13.5	53.3	0
8469	FALSE		High	Unambiguous	AEQEEGK	[K].AEQEEGK.[V]	1xTMTpro [K7]; 1xTMTpro [N-Term]	1xTMTpro [K7]; 1xTMTpro [N-Term]	0.0584344	0.00510716	0.069	1	1	1	Q9H307	Q9H307 [305-311]			Pinin OS=Homo sapiens OX=9606 GN=PNN PE=1 SV=5	Q9H307	0	1398.77	7
8477	FALSE		High	Unambiguous	AEQEIMK	[R].AEQEIMK.[K]	1xTMTpro [K7]; 1xTMTpro [N-Term]	1xTMTpro [K7]; 1xTMTpro [N-Term]	0.0240425	0.00227957	0.162	1	1	1	Q9NZI8	Q9NZI8 [339-345]			Insulin-like growth factor 2 mRNA-binding protein 1 OS=Homo sapiens OX=9606 GN=IGF2BP1 PE=1 SV=2	Q9NZI8	0	1456.83	7	53.5	25.2	44.3	16.4	30.1	17.6	22.3	0	29.8	15.1	30.5	27.2	17.4	25.6	29.8	14.5	42.3	0
8479	FALSE		High	Unambiguous	AEQENNFPTSSIAFLGQNER	[K].AEQENNFPTSSIAFLGQNER.[N]	1xTMTpro [N-Term]	1xTMTpro [N-Term]	0.000607399	0.000114961	0.537	1	1	1	O95071	O95071 [778-797]			E3 ubiquitin-protein ligase UBR5 OS=Homo sapiens OX=9606 GN=UBR5 PE=1 SV=2	O95071	0	2556.26	20
8481	FALSE		High	Unambiguous	AEQENQELPDEGTLEETLTNETR	[K].AEQENQELPDEGTLEETLTNETR.[N]	1xTMTpro [N-Term]	1xTMTpro [N-Term]	1.11e-08	7.05e-05	1.642	1	1	1	P50851	P50851 [1021-1043]			Lipopolysaccharide-responsive and beige-like anchor protein OS=Homo sapiens OX=9606 GN=LRBA PE=1 SV=4	P50851	0	2950.41	23	47.6	34.4	72.1	40.9	60.9	46	51	5.1	75.4	29.6	77.3	45.6	36.9	49.4	59.2	18.8	61	0
8487	FALSE		High	Unambiguous	AEQGASLATSYSSTAMNGNLAK	[R].AEQGASLATSYSSTAMNGNLAK.[-]	1xTMTpro [K22]; 1xTMTpro [N-Term]	1xTMTpro [K22]; 1xTMTpro [N-Term]	4.86e-05	7.05e-05	0.793	1	1	1	Q5JTC6	Q5JTC6 [1114-1135]			APC membrane recruitment protein 1 OS=Homo sapiens OX=9606 GN=AMER1 PE=1 SV=2	Q5JTC6	0	2780.44	22	38	74.5	69.6	42	79.5	42.5	19.4	2.4	68.2	24.3	71	53.6	66.6	54.7	74.1	21.6	72.3	0
8511	FALSE		High	Unambiguous	AEQLAAEAER	[R].AEQLAAEAER.[D]	1xTMTpro [N-Term]	1xTMTpro [N-Term]	0.00101426	0.000114961	0.485	1	1	1	Q9HCS7	Q9HCS7 [776-785]			Pre-mRNA-splicing factor SYF1 OS=Homo sapiens OX=9606 GN=XAB2 PE=1 SV=2	Q9HCS7	0	1391.74	10
8517	FALSE		High	Unambiguous	AEQLGAEGNVDESQK	[K].AEQLGAEGNVDESQK.[I]	1xTMTpro [K15]; 1xTMTpro [N-Term]	1xTMTpro [K15]; 1xTMTpro [N-Term]	9.99e-12	7.05e-05	2.353	1	1	1	Q9NQ29	Q9NQ29 [140-154]			Putative RNA-binding protein Luc7-like 1 OS=Homo sapiens OX=9606 GN=LUC7L PE=1 SV=1	Q9NQ29	0	2183.14	15	89.7	144.9	123.4	120.9	174.1	69.8	30.1	4.6	64.8	60.9	128.9	134	113.4	100.2	84.3	98.3	123	0
8520	FALSE		High	Unambiguous	AEQLMSDENCFK	[K].AEQLMSDENCFK.[L]	1xCarbamidomethyl [C10]; 1xTMTpro [K12]; 1xTMTpro [N-Term]	1xCarbamidomethyl [C10]; 1xTMTpro [K12]; 1xTMTpro [N-Term]	5.43e-06	7.05e-05	1.015	1	1	1	Q96ST3	Q96ST3 [1054-1065]			Paired amphipathic helix protein Sin3a OS=Homo sapiens OX=9606 GN=SIN3A PE=1 SV=2	Q96ST3	0	2080.03	12	80.6	28.4	47.4	36.4	51	31.2	41.7	3.2	37.3	42.4	44.9	47.1	45.4	40.6	34.4	33.8	45.8	0
8521	FALSE		High	Unambiguous	AEQINQAAGEASAVLAK	[K].AEQINQAAGEASAVLAK.[A]	1xTMTpro [K17]; 1xTMTpro [N-Term]	1xTMTpro [K17]; 1xTMTpro [N-Term]	2.25e-05	7.05e-05	0.871	1	1	1	Q9UJZ1	Q9UJZ1 [234-250]			Stomatin-like protein 2, mitochondrial OS=Homo sapiens OX=9606 GN=STOML2 PE=1 SV=1	Q9UJZ1	0	2279.29	17	62.8	31.5	47.4	42.8	44.6	33.3	49.1	2.8	40.6	49.7	39.2	48	33.2	33.1	29.7	53.9	35.5	0
8527	FALSE		High	Unambiguous	AEQLSQENEK	[R].AEQLSQENEK.[L]	1xTMTpro [K10]; 1xTMTpro [N-Term]	1xTMTpro [K10]; 1xTMTpro [N-Term]	7.07e-05	7.05e-05	0.755	1	1	1	Q5M775	Q5M775 [433-442]			Cytospin-B OS=Homo sapiens OX=9606 GN=SPECC1 PE=1 SV=1	Q5M775	0	1783.97	10	48.9	70.3	61.3	29	66.5	48.3	13.2	2.7	64	9.3	51.4	35.2	53	43	64.8	11.5	42.5	0
8529	FALSE		High	Unambiguous	AEQIVPLSAASFER	[R].AEQIVPLSAASFER.[G]	1xTMTpro [N-Term]	1xTMTpro [N-Term]	0.0411786	0.0037553	0.106	1	1	1	Q13535	Q13535 [1828-1841]			Serine/threonine-protein kinase ATR OS=Homo sapiens OX=9606 GN=ATR PE=1 SV=3	Q13535	0	1822	14
8530	FALSE		High	Unambiguous	AEQMASVQNAQR	[R].AEQMASVQNAQR.[D]	1xTMTpro [N-Term]	1xTMTpro [N-Term]	0.000197264	7.05e-05	0.651	1	1	2	Q9UDY2	Q9UDY2 [665-676]			Tight junction protein ZO-2 OS=Homo sapiens OX=9606 GN=TJP2 PE=1 SV=2	Q9UDY2	0	1636.84	12	11.8	14.8	16.8	10.9	13.1	13.3	10.8	0	19.3	10.3	23.1	13.1	12.7	18	14.7	9.5	18	0
8537	FALSE		High	Unambiguous	AEQMFGEMEVWNAISER	[K].AEQMFGEMEVWNAISER.[D]	1xTMTpro [N-Term]	1xTMTpro [N-Term]	4.1e-08	7.05e-05	1.51	1	1	3	O75400	O75400 [486-502]			Pre-mRNA-processing factor 40 homolog A OS=Homo sapiens OX=9606 GN=PRPF40A PE=1 SV=2	O75400	0	2331.11	17	53.3	103.8	109.3	39.7	112.8	40.4	24	0	60.6	21.3	113.8	62	86.7	66.6	89.5	35.9	98.2	0
8538	FALSE		High	Unambiguous	AEQMFGEMEVWNAISER	[K].AEQMFGEMEVWNAISER.[D]	1xOxidation [M]; 1xTMTpro [N-Term]	1xOxidation [M4; M8]; 1xTMTpro [N-Term]	2.32e-06	7.05e-05	1.101	1	1	4	O75400	O75400 [486-502]			Pre-mRNA-processing factor 40 homolog A OS=Homo sapiens OX=9606 GN=PRPF40A PE=1 SV=2	O75400	0	2347.1	17	6.3	10.1	12.2	4.4	13.9	5.5	4.4	0	8.1	5.6	14	4.2	8	4	9.7	6.8	7.9	0
8539	FALSE		High	Unambiguous	AEQMFGEMEVWNAISER	[K].AEQMFGEMEVWNAISER.[D]	2xOxidation [M4; M8]; 1xTMTpro [N-Term]	2xOxidation [M4; M8]; 1xTMTpro [N-Term]	0.00261119	0.000262789	0.389	1	1	2	O75400	O75400 [486-502]			Pre-mRNA-processing factor 40 homolog A OS=Homo sapiens OX=9606 GN=PRPF40A PE=1 SV=2	O75400	0	2363.1	17	12.1	15.7	18.8	15.5	15.4	12.1	11.8	0	15.1	9	14.9	10.1	12.3	12.8	15	16.5	13.5	0
8540	FALSE		High	Unambiguous	AEQMFGEMEVWNAISERDR	[K].AEQMFGEMEVWNAISERDR.[L]	1xTMTpro [N-Term]	1xTMTpro [N-Term]	0.00129768	0.000114961	0.46	1	1	1	O75400	O75400 [486-504]			Pre-mRNA-processing factor 40 homolog A OS=Homo sapiens OX=9606 GN=PRPF40A PE=1 SV=2	O75400	1	2602.23	19
8547	FALSE		High	Unambiguous	AEQQAQEDEEPEWR	[K].AEQQAQEDEEPEWR.[G]	1xTMTpro [N-Term]	1xTMTpro [N-Term]	9.89e-05	7.05e-05	0.721	1	1	1	Q15311	Q15311 [601-614]			RalA-binding protein 1 OS=Homo sapiens OX=9606 GN=RALBP1 PE=1 SV=3	Q15311	0	2048.95	14
8551	FALSE		High	Unambiguous	AEQQQREEAGGEAAAAAAAER	[K].AEQQQREEAGGEAAAAAAAER.[G]	1xTMTpro [N-Term]	1xTMTpro [N-Term]	1.57e-06	7.05e-05	1.141	1	1	1	O14497	O14497 [27-47]			AT-rich interactive domain-containing protein 1A OS=Homo sapiens OX=9606 GN=ARID1A PE=1 SV=3	O14497	1	2418.19	21	25.8	36.9	14.2	21.5	37.4	23.6	11.4	2.4	24	17.8	17.9	35.9	34.8	19.5	28.1	14.5	9.1	0
8563	FALSE		High	Unambiguous	AEQSISEEPGWEEEEEELMGISPISPK	[R].AEQSISEEPGWEEEEEELMGISPISPK.[E]	1xTMTpro [K27]; 1xTMTpro [N-Term]	1xTMTpro [K27]; 1xTMTpro [N-Term]	5.58e-05	7.05e-05	0.779	1	1	1	Q9NW68	Q9NW68 [211-237]			BSD domain-containing protein 1 OS=Homo sapiens OX=9606 GN=BSDC1 PE=1 SV=1	Q9NW68	0	3638.79	27
8564	FALSE		High	Unambiguous	AEQSISEEPGWEEEEEELMGISPISPK	[R].AEQSISEEPGWEEEEEELMGISPISPK.[E]	1xOxidation [M19]; 1xTMTpro [K27]; 1xTMTpro [N-Term]	1xOxidation [M19]; 1xTMTpro [K27]; 1xTMTpro [N-Term]	0.00314783	0.000262789	0.37	1	1	2	Q9NW68	Q9NW68 [211-237]			BSD domain-containing protein 1 OS=Homo sapiens OX=9606 GN=BSDC1 PE=1 SV=1	Q9NW68	0	3654.79	27	0	4.7	3.7	0	3.2	4.5	0	0	3	0	2	1.9	0	2.6	4.3	0	0	0
8570	FALSE		High	Unambiguous	AEQTGNK	[K].AEQTGNK.[R]	1xTMTpro [K7]; 1xTMTpro [N-Term]	1xTMTpro [K7]; 1xTMTpro [N-Term]	0.0377885	0.00336431	0.115	1	1	1	Q5UIP0	Q5UIP0 [1294-1300]			Telomere-associated protein RIF1 OS=Homo sapiens OX=9606 GN=RIF1 PE=1 SV=2	Q5UIP0	0	1355.78	7	10.1	9.4	10	6.3	8.9	5.5	4.3	0	5.9	4	8.7	6.2	9.8	7.8	2.9	5.6	9.4	0
8573	FALSE		High	Unambiguous	AEQVAELAEFNENDGFPAGEGEEAGRPGAEDEEMSR	[K].AEQVAELAEFNENDGFPAGEGEEAGRPGAEDEEMSR.[A]	1xTMTpro [N-Term]	1xTMTpro [N-Term]	3.84e-06	7.05e-05	1.05	1	1	1	Q6ZRS2	Q6ZRS2 [2262-2297]			Helicase SRCAP OS=Homo sapiens OX=9606 GN=SRCAP PE=1 SV=3	Q6ZRS2	0	4141.85	36	65	88.9	122.3	41.5	98.6	34.2	31.5	2.9	74	26.2	116.9	35.9	89.2	79.7	99.7	28.9	103.3	0
8579	FALSE		High	Unambiguous	AEQYQK	[K].AEQYQK.[K]	1xTMTpro [K6]; 1xTMTpro [N-Term]	1xTMTpro [K6]; 1xTMTpro [N-Term]	0.0521973	0.00470491	0.081	1	1	1	O14662	O14662 [292-297]			Syntaxin-16 OS=Homo sapiens OX=9606 GN=STX16 PE=1 SV=3	O14662	0	1374.79	6
8593	FALSE		High	Unambiguous	AERDPEFAPPSDYFVGQK	[R].AERDPEFAPPSDYFVGQK.[R]	1xTMTpro [K18]; 1xTMTpro [N-Term]	1xTMTpro [K18]; 1xTMTpro [N-Term]	0.000115776	7.05e-05	0.705	1	1	2	Q6PII3	Q6PII3 [384-401]			Coiled-coil domain-containing protein 174 OS=Homo sapiens OX=9606 GN=CCDC174 PE=1 SV=3	Q6PII3	1	2661.38	18	40.8	75.4	49.4	38.7	72.1	25.4	9.7	0	25	9.9	55.8	40	79.9	38.9	46.6	13.7	54	0
8629	FALSE		High	Unambiguous	AERPFPEEDPGPDGEGLLK	[R].AERPFPEEDPGPDGEGLLK.[Q]	1xTMTpro [K19]; 1xTMTpro [N-Term]	1xTMTpro [K19]; 1xTMTpro [N-Term]	0.00159599	0.000114961	0.439	1	1	2	Q8N137	Q8N137 [680-698]			Centrobin OS=Homo sapiens OX=9606 GN=CNTROB PE=1 SV=1	Q8N137	0	2661.4	19	0	0	4.6	0	0	0	0	0	3	0	0	3	0	2.2	2	0	0	0
8654	FALSE		High	Unambiguous	AESAPLPVSADDTPEVLNR	[R].AESAPLPVSADDTPEVLNR.[A]	1xTMTpro [N-Term]	1xTMTpro [N-Term]	0.000631838	0.000114961	0.533	1	1	1	O95674	O95674 [39-57]			Phosphatidate cytidylyltransferase 2 OS=Homo sapiens OX=9606 GN=CDS2 PE=1 SV=1	O95674	0	2285.19	19	45	16.2	31.8	26.1	27.7	19.3	25.6	0	26	20.1	26.4	23.6	32.6	30.4	20.3	15.9	31.4	0
8670	FALSE		High	Unambiguous	AESDFVK	[R].AESDFVK.[F]	1xTMTpro [K7]; 1xTMTpro [N-Term]	1xTMTpro [K7]; 1xTMTpro [N-Term]	0.0106203	0.0011805	0.246	1	1	2	Q14684	Q14684 [638-644]			Ribosomal RNA processing protein 1 homolog B OS=Homo sapiens OX=9606 GN=RRP1B PE=1 SV=3	Q14684	0	1403.8	7	22.6	26.5	28.6	21.9	29.4	17.7	25.2	2.1	17.2	21.7	25.2	18.8	23.1	24	27.1	21.9	17.6	0
8681	FALSE		High	Unambiguous	AESEASLLNVSTPK	[K].AESEASLLNVSTPK.[S]	1xTMTpro [K14]; 1xTMTpro [N-Term]	1xTMTpro [K14]; 1xTMTpro [N-Term]	0.00799753	0.000822905	0.275	1	1	1	Q96QE3	Q96QE3 [579-592]			ATPase family AAA domain-containing protein 5 OS=Homo sapiens OX=9606 GN=ATAD5 PE=1 SV=4	Q96QE3	0	2054.16	14	23.6	23.1	24.7	20.1	34.6	20.2	25.3	3.5	24.6	27.1	28.8	26.6	22.8	23.4	20.9	32.3	24.5	0
8686	FALSE		High	Unambiguous	AESEEGPDVLR	[R].AESEEGPDVLR.[W]	1xTMTpro [N-Term]	1xTMTpro [N-Term]	0.00457296	0.000543356	0.332	1	1	1	Q15437	Q15437 [536-546]			Protein transport protein Sec23B OS=Homo sapiens OX=9606 GN=SEC23B PE=1 SV=2	Q15437	0	1505.78	11	11.5	4.1	10.1	6.6	10.1	10.7	9.3	1.8	5.8	5.6	9.6	11.1	8	10.6	8.1	9.9	9.3	0
8688	FALSE		High	Unambiguous	AESEEMETSQAGSK	[K].AESEEMETSQAGSK.[D]	1xTMTpro [K14]; 1xTMTpro [N-Term]	1xTMTpro [K14]; 1xTMTpro [N-Term]	0.0710661	0.00642226	0.048	1	1	1	P34932	P34932 [544-557]			Heat shock 70 kDa protein 4 OS=Homo sapiens OX=9606 GN=HSPA4 PE=1 SV=4	P34932	0	2092.04	14	7.6	5.4	7.9	6.2	10.7	3.8	6.6	0	8.5	4.9	10.4	8.8	9.4	5.8	8.9	10.1	6.6	0
8726	FALSE		High	Unambiguous	AESGPNETK	[K].AESGPNETK.[N]	1xTMTpro [K9]; 1xTMTpro [N-Term]	1xTMTpro [K9]; 1xTMTpro [N-Term]	0.0216139	0.00203862	0.173	1	1	1	Q9UKL3	Q9UKL3 [542-550]			CASP8-associated protein 2 OS=Homo sapiens OX=9606 GN=CASP8AP2 PE=1 SV=1	Q9UKL3	0	1540.85	9	18.6	37.2	22.6	17.6	33.4	21.4	7.4	0	28.2	6.4	30.9	21.9	38.3	22.3	31.3	7.5	19.5	0
8738	FALSE		High	Unambiguous	AESGWFHVEEDR	[K].AESGWFHVEEDR.[N]	1xTMTpro [N-Term]	1xTMTpro [N-Term]	0.000676995	0.000114961	0.526	1	1	1	O43719	O43719 [120-131]			HIV Tat-specific factor 1 OS=Homo sapiens OX=9606 GN=HTATSF1 PE=1 SV=1	O43719	0	1765.85	12	18.9	46	71.3	15.7	32.7	15.6	16	0	29.1	20.6	51	17.2	35.8	28.5	51.6	19.9	53.5	0
8762	FALSE		High	Unambiguous	AESLIGVYPEQGDCVISK	[K].AESLIGVYPEQGDCVISK.[V]	1xCarbamidomethyl [C14]; 1xTMTpro [K18]; 1xTMTpro [N-Term]	1xCarbamidomethyl [C14]; 1xTMTpro [K18]; 1xTMTpro [N-Term]	0.00119929	0.000114961	0.468	1	1	1	Q14683	Q14683 [1197-1214]			Structural maintenance of chromosomes protein 1A OS=Homo sapiens OX=9606 GN=SMC1A PE=1 SV=2	Q14683	0	2573.38	18
8765	FALSE		High	Unambiguous	AESLQQEVEALK	[R].AESLQQEVEALK.[E]	1xTMTpro [K12]; 1xTMTpro [N-Term]	1xTMTpro [K12]; 1xTMTpro [N-Term]	0.00183198	0.000167383	0.425	1	1	1	Q14203	Q14203 [318-329]			Dynactin subunit 1 OS=Homo sapiens OX=9606 GN=DCTN1 PE=1 SV=3	Q14203	0	1953.11	12
8766	FALSE		High	Unambiguous	AESLQQEVEALKER	[R].AESLQQEVEALKER.[V]	1xTMTpro [K12]; 1xTMTpro [N-Term]	1xTMTpro [K12]; 1xTMTpro [N-Term]	9.14e-05	7.05e-05	0.729	1	1	1	Q14203	Q14203 [318-331]			Dynactin subunit 1 OS=Homo sapiens OX=9606 GN=DCTN1 PE=1 SV=3	Q14203	1	2238.26	14	7.4	5	9.8	9.3	14.3	11	16.6	0	9.7	11.7	9.7	6.7	6.4	7.2	9.3	16.9	5.4	0
8785	FALSE		High	Unambiguous	AESMLQQADK	[R].AESMLQQADK.[L]	1xTMTpro [K10]; 1xTMTpro [N-Term]	1xTMTpro [K10]; 1xTMTpro [N-Term]	0.0264814	0.00263066	0.152	1	1	1	P13797	P13797 [337-346]			Plastin-3 OS=Homo sapiens OX=9606 GN=PLS3 PE=1 SV=4	P13797	0	1728.94	10
8791	FALSE		High	Unambiguous	AESPAEKVPEESVLPLVQK	[K].AESPAEKVPEESVLPLVQK.[S]	2xTMTpro [K7; K19]; 1xTMTpro [N-Term]	2xTMTpro [K7; K19]; 1xTMTpro [N-Term]	0.000385855	7.05e-05	0.583	1	1	1	Q9UKV3	Q9UKV3 [488-506]			Apoptotic chromatin condensation inducer in the nucleus OS=Homo sapiens OX=9606 GN=ACIN1 PE=1 SV=2	Q9UKV3	1	2962.73	19
8809	FALSE		High	Unambiguous	AESQASSLGQK	[R].AESQASSLGQK.[V]	1xTMTpro [K11]; 1xTMTpro [N-Term]	1xTMTpro [K11]; 1xTMTpro [N-Term]	0.00799753	0.000822905	0.275	1	1	1	P37275	P37275 [1098-1108]			Zinc finger E-box-binding homeobox 1 OS=Homo sapiens OX=9606 GN=ZEB1 PE=1 SV=2	P37275	0	1713.96	11	26	62.6	54.8	30.6	38.9	28.4	16.7	3	43.2	26	49.4	22.3	56.9	38.5	69.4	27.3	38	0
8811	FALSE		High	Unambiguous	AESQLLECK	[K].AESQLLECK.[A]	1xCarbamidomethyl [C8]; 1xTMTpro [K9]; 1xTMTpro [N-Term]	1xCarbamidomethyl [C8]; 1xTMTpro [K9]; 1xTMTpro [N-Term]	0.000583904	0.000114961	0.541	1	1	1	P12270	P12270 [1120-1128]			Nucleoprotein TPR OS=Homo sapiens OX=9606 GN=TPR PE=1 SV=3	P12270	0	1685.94	9	71.8	109.1	78.2	67.4	95.8	53.6	34.5	4	78.6	37.1	77.8	64.7	122.4	69.4	118.1	22.4	62.6	0
8814	FALSE		High	Unambiguous	AESQNTFEETELELK	[K].AESQNTFEETELELK.[K]	1xTMTpro [K15]; 1xTMTpro [N-Term]	1xTMTpro [K15]; 1xTMTpro [N-Term]	0.00644683	0.000750234	0.297	1	1	1	Q5JSH3	Q5JSH3 [124-138]			WD repeat-containing protein 44 OS=Homo sapiens OX=9606 GN=WDR44 PE=1 SV=1	Q5JSH3	0	2376.24	15	15.2	27.4	22.1	20.2	30.5	20.9	8.4	0	28.8	11.4	19.4	19.7	30.2	19.9	19.4	24.1	23.4	0
8815	FALSE		High	Unambiguous	AESQNTFEETELELKK	[K].AESQNTFEETELELKK.[C]	2xTMTpro [K15; K16]; 1xTMTpro [N-Term]	2xTMTpro [K15; K16]; 1xTMTpro [N-Term]	1.69e-06	7.05e-05	1.133	1	1	1	Q5JSH3	Q5JSH3 [124-139]			WD repeat-containing protein 44 OS=Homo sapiens OX=9606 GN=WDR44 PE=1 SV=1	Q5JSH3	1	2808.54	16
8833	FALSE		High	Unambiguous	AESSNSSSSDDSSEEEEEKLK	[K].AESSNSSSSDDSSEEEEEKLK.[G]	2xTMTpro [K19; K21]; 1xTMTpro [N-Term]	2xTMTpro [K19; K21]; 1xTMTpro [N-Term]	1.23e-08	7.05e-05	1.632	1	1	1	Q14978	Q14978 [514-534]			Nucleolar and coiled-body phosphoprotein 1 OS=Homo sapiens OX=9606 GN=NOLC1 PE=1 SV=2	Q14978	1	3186.56	21
8854	FALSE		High	Unambiguous	AESTANAGQSDNR	[R].AESTANAGQSDNR.[S]	1xTMTpro [N-Term]	1xTMTpro [N-Term]	8.36e-05	7.05e-05	0.738	1	1	1	O75179	O75179 [224-236]			Ankyrin repeat domain-containing protein 17 OS=Homo sapiens OX=9606 GN=ANKRD17 PE=1 SV=3	O75179	0	1624.78	13	12.9	14.6	28.3	18.5	18.6	13	11.8	0	25.4	8	23.4	11.6	14.6	16.2	16.8	8.1	24.4	0
8857	FALSE		High	Unambiguous	AESTESIGSSEK	[K].AESTESIGSSEK.[T]	1xTMTpro [K12]; 1xTMTpro [N-Term]	1xTMTpro [K12]; 1xTMTpro [N-Term]	6.34e-05	7.05e-05	0.766	1	1	2	Q9BZI7	Q9BZI7 [407-418]			Regulator of nonsense transcripts 3B OS=Homo sapiens OX=9606 GN=UPF3B PE=1 SV=1	Q9BZI7	0	1832.97	12	119.4	63.2	97.9	126.2	90.4	126.5	33.9	9.8	46.8	34.4	93.5	151.2	60.8	72.5	73.5	53.7	71.3	0
8860	FALSE		High	Unambiguous	AESTFLFLVGQDDHNWK	[R].AESTFLFLVGQDDHNWK.[S]	1xTMTpro [K17]; 1xTMTpro [N-Term]	1xTMTpro [K17]; 1xTMTpro [N-Term]	0.000534308	0.000114961	0.55	1	2	1	Q86TX2	Q86TX2 [314-330]			Acyl-coenzyme A thioesterase 1 OS=Homo sapiens OX=9606 GN=ACOT1 PE=1 SV=1	Q86TX2; P49753	0	2615.37	17
8870	FALSE		High	Unambiguous	AESVPKPLGSSESEVMR	[K].AESVPKPLGSSESEVMR.[Q]	1xTMTpro [K6]; 1xTMTpro [N-Term]	1xTMTpro [K6]; 1xTMTpro [N-Term]	8.36e-05	7.05e-05	0.738	1	1	1	Q5VUA4	Q5VUA4 [548-564]			Zinc finger protein 318 OS=Homo sapiens OX=9606 GN=ZNF318 PE=1 SV=2	Q5VUA4	0	2411.31	17
8871	FALSE		High	Unambiguous	AESVPKPLGSSESEVMR	[K].AESVPKPLGSSESEVMR.[Q]	1xOxidation [M16]; 1xTMTpro [K6]; 1xTMTpro [N-Term]	1xOxidation [M16]; 1xTMTpro [K6]; 1xTMTpro [N-Term]	0.0488566	0.00446321	0.088	1	1	2	Q5VUA4	Q5VUA4 [548-564]			Zinc finger protein 318 OS=Homo sapiens OX=9606 GN=ZNF318 PE=1 SV=2	Q5VUA4	0	2427.3	17	85.9	116.4	176.1	77.5	170.6	73.3	31.8	7.8	92.5	51.8	152.3	90.3	123.3	110.8	126.8	49.6	147.9	2.1
8874	FALSE		High	Unambiguous	AESVQGGETR	[K].AESVQGGETR.[I]	1xTMTpro [N-Term]	1xTMTpro [N-Term]	0.0146537	0.00166432	0.213	1	1	1	Q9UBS8	Q9UBS8 [28-37]			E3 ubiquitin-protein ligase RNF14 OS=Homo sapiens OX=9606 GN=RNF14 PE=1 SV=1	Q9UBS8	0	1337.7	10
8878	FALSE		High	Unambiguous	AESVVLEHR	[K].AESVVLEHR.[S]	1xTMTpro [N-Term]	1xTMTpro [N-Term]	0.00431127	0.000543356	0.338	1	1	2	Q9BWS9	Q9BWS9 [57-65]			Chitinase domain-containing protein 1 OS=Homo sapiens OX=9606 GN=CHID1 PE=1 SV=1	Q9BWS9	0	1343.76	9	13.6	2.7	7.5	3.7	3.7	0	4	0	5.8	3.6	7.4	2.9	4.4	3.9	0	6	6.8	0
8893	FALSE		High	Unambiguous	AETDHLFDLSR	[K].AETDHLFDLSR.[R]	1xTMTpro [N-Term]	1xTMTpro [N-Term]	0.00147503	0.000114961	0.447	1	1	1	Q9NPF5	Q9NPF5 [155-165]			DNA methyltransferase 1-associated protein 1 OS=Homo sapiens OX=9606 GN=DMAP1 PE=1 SV=1	Q9NPF5	0	1607.83	11	107.5	52.6	107.9	56.7	114.6	38.6	36.6	3.6	74	28.1	91.3	47.2	43.3	63.9	84.9	37	98.2	0
8894	FALSE		High	Unambiguous	AETEASK	[K].AETEASK.[A]	1xTMTpro [K7]; 1xTMTpro [N-Term]	1xTMTpro [K7]; 1xTMTpro [N-Term]	0.00638394	0.000750234	0.298	1	1	1	Q9H3U1	Q9H3U1 [77-83]			Protein unc-45 homolog A OS=Homo sapiens OX=9606 GN=UNC45A PE=1 SV=1	Q9H3U1	0	1343.77	7	19.5	12.6	68.3	18.7	24.6	21.1	21.2	0	26	13.4	50.8	24.2	17.3	30.4	19.6	16.2	51.9	0
8897	FALSE		High	Unambiguous	AETECQNTEYQQLLDIK	[R].AETECQNTEYQQLLDIK.[I]	1xCarbamidomethyl [C5]; 1xTMTpro [N-Term]; 1xTMTpro [K17]	1xCarbamidomethyl [C5]; 1xTMTpro [N-Term]; 1xTMTpro [K17]	3.36e-07	7.05e-05	1.297	1	1	3	P13645	P13645 [423-439]			Keratin, type I cytoskeletal 10 OS=Homo sapiens OX=9606 GN=KRT10 PE=1 SV=6	P13645	0	2387.17	17
8898	FALSE		High	Unambiguous	AETECQNTEYQQLLDIK	[R].AETECQNTEYQQLLDIK.[I]	1xCarbamidomethyl [C5]; 1xTMTpro [K17]; 1xTMTpro [N-Term]	1xCarbamidomethyl [C5]; 1xTMTpro [K17]; 1xTMTpro [N-Term]	1.49e-05	7.05e-05	0.913	1	1	7	P13645	P13645 [423-439]			Keratin, type I cytoskeletal 10 OS=Homo sapiens OX=9606 GN=KRT10 PE=1 SV=6	P13645	0	2691.38	17
8900	FALSE		High	Unambiguous	AETEEAEEPEEDGEEHVCVSASK	[K].AETEEAEEPEEDGEEHVCVSASK.[H]	1xCarbamidomethyl [C18]; 1xTMTpro [K23]; 1xTMTpro [N-Term]	1xCarbamidomethyl [C18]; 1xTMTpro [K23]; 1xTMTpro [N-Term]	0.00220888	0.000262789	0.406	1	1	1	P46821	P46821 [946-968]			Microtubule-associated protein 1B OS=Homo sapiens OX=9606 GN=MAP1B PE=1 SV=2	P46821	0	3169.46	23	3.2	14.1	21.1	6.2	7.8	12.8	0	0	12.4	3.3	14.8	8	15.7	11.7	15	2.5	16.4	0
8906	FALSE		High	Unambiguous	AETEELIR	[R].AETEELIR.[E]	1xTMTpro [N-Term]	1xTMTpro [N-Term]	0.0131642	0.00152359	0.224	1	1	1	P29590	P29590 [273-280]			Protein PML OS=Homo sapiens OX=9606 GN=PML PE=1 SV=3	P29590	0	1264.71	8	48.2	56.1	73.4	31.5	65.4	28.3	16.7	0	54.5	17.5	57.8	33	51.9	53.2	60.4	20.7	49.3	0
8924	FALSE		High	Unambiguous	AETETEISTR	[K].AETETEISTR.[A]	1xTMTpro [N-Term]	1xTMTpro [N-Term]	0.0131642	0.00152359	0.224	1	1	1	Q8TDR0	Q8TDR0 [326-335]			TRAF3-interacting protein 1 OS=Homo sapiens OX=9606 GN=TRAF3IP1 PE=1 SV=1	Q8TDR0	0	1440.75	10	7.6	6.1	10.6	5.5	6.4	3.5	4.5	0	3.9	2.2	5.5	2.8	9.8	4.8	7.9	0	7.8	0
8938	FALSE		High	Unambiguous	AETGDK	[K].AETGDK.[V]	1xTMTpro [K6]; 1xTMTpro [N-Term]	1xTMTpro [K6]; 1xTMTpro [N-Term]	0.052692	0.00476804	0.08	1	1	1	P00450	P00450 [99-104]			Ceruloplasmin OS=Homo sapiens OX=9606 GN=CP PE=1 SV=1	P00450	0	1228.7	6	20.1	13.8	15.6	22.2	16.5	23.3	31.9	0	17.1	44	13.8	22.9	16.3	14.6	13.9	51.2	9.1	0
8939	FALSE		High	Unambiguous	AETGDKVYVHLK	[K].AETGDKVYVHLK.[N]	2xTMTpro [K6; K12]; 1xTMTpro [N-Term]	2xTMTpro [K6; K12]; 1xTMTpro [N-Term]	0.00136322	0.000114961	0.455	1	1	5	P00450	P00450 [99-110]			Ceruloplasmin OS=Homo sapiens OX=9606 GN=CP PE=1 SV=1	P00450	1	2272.35	12	3.4	6.4	2.8	4.7	4.4	8.6	5.6	0	8	16.6	0	5.6	3.3	2.5	3.6	10.2	0	0
8947	FALSE		High	Unambiguous	AETLAGAMPNEAGGHPDAR	[R].AETLAGAMPNEAGGHPDAR.[Q]	1xTMTpro [N-Term]	1xTMTpro [N-Term]	7.9e-06	7.05e-05	0.977	1	1	3	Q9Y613	Q9Y613 [463-481]			FH1/FH2 domain-containing protein 1 OS=Homo sapiens OX=9606 GN=FHOD1 PE=1 SV=3	Q9Y613	0	2169.07	19	24.8	20.4	37.1	16.4	35.7	28.1	22.5	0	49.9	18.7	30.8	22.1	20.5	28.7	28.4	20.2	25	0
8950	FALSE		High	Unambiguous	AETLASSLQEDLAHTR	[K].AETLASSLQEDLAHTR.[N]	1xTMTpro [N-Term]	1xTMTpro [N-Term]	6.67e-09	7.05e-05	1.694	1	1	2	Q69YQ0	Q69YQ0 [619-634]			Cytospin-A OS=Homo sapiens OX=9606 GN=SPECC1L PE=1 SV=3	Q69YQ0	0	2046.08	16	42.1	61.4	58.2	32.4	57.2	34.1	23.3	0	55.4	19.2	50.6	42.1	59.9	49.3	52.7	32.9	46.7	0
8952	FALSE		High	Unambiguous	AETLELSDLYVSDK	[K].AETLELSDLYVSDK.[K]	1xTMTpro [K14]; 1xTMTpro [N-Term]	1xTMTpro [K14]; 1xTMTpro [N-Term]	0.00514473	0.000634885	0.32	1	1	1	Q8NDI1	Q8NDI1 [692-705]			EH domain-binding protein 1 OS=Homo sapiens OX=9606 GN=EHBP1 PE=1 SV=3	Q8NDI1	0	2191.2	14	42.3	41.8	65.6	22.4	55.6	24.3	15.6	0	48.1	13	51.9	28.6	45.7	40.8	51.9	17.1	46.8	0
8959	FALSE		High	Unambiguous	AETLMTVTDPVHDIAFAPNLGR	[K].AETLMTVTDPVHDIAFAPNLGR.[S]	1xTMTpro [N-Term]	1xTMTpro [N-Term]	7.49e-08	7.05e-05	1.449	1	1	2	Q96EE3	Q96EE3 [212-233]			Nucleoporin SEH1 OS=Homo sapiens OX=9606 GN=SEH1L PE=1 SV=3	Q96EE3	0	2672.4	22	123.4	36.3	88.3	58.3	92.8	48.5	66.2	5.4	47	66.1	59.1	70.1	43.2	56.7	41.3	65	62.4	0
8960	FALSE		High	Unambiguous	AETLPEIEAQLAQR	[K].AETLPEIEAQLAQR.[V]	1xTMTpro [N-Term]	1xTMTpro [N-Term]	0.000224263	7.05e-05	0.638	1	1	1	O75145	O75145 [368-381]			Liprin-alpha-3 OS=Homo sapiens OX=9606 GN=PPFIA3 PE=1 SV=3	O75145	0	1873.04	14
8961	FALSE		High	Unambiguous	AETLPEVEAELAQR	[K].AETLPEVEAELAQR.[VI]	1xTMTpro [N-Term]	1xTMTpro [N-Term]	0.00190559	0.000167383	0.421	1	3	2	Q13136	Q13136 [385-398]			Liprin-alpha-1 OS=Homo sapiens OX=9606 GN=PPFIA1 PE=1 SV=1	Q13136; O75334; O75335	0	1860	14
8962	FALSE		High	Unambiguous	AETIQADTPALSLIAETVEDMVK	[K].AETIQADTPALSLIAETVEDMVK.[K]	1xTMTpro [K23]; 1xTMTpro [N-Term]	1xTMTpro [K23]; 1xTMTpro [N-Term]	0.0124159	0.00145267	0.23	1	1	1	Q15648	Q15648 [515-537]			Mediator of RNA polymerase II transcription subunit 1 OS=Homo sapiens OX=9606 GN=MED1 PE=1 SV=4	Q15648	0	3053.66	23
8981	FALSE		High	Unambiguous	AETPHGAEEECK	[K].AETPHGAEEECK.[A]	1xCarbamidomethyl [C11]; 1xTMTpro [K12]; 1xTMTpro [N-Term]	1xCarbamidomethyl [C11]; 1xTMTpro [K12]; 1xTMTpro [N-Term]	1.63e-06	7.05e-05	1.137	1	1	1	Q9Y6A5	Q9Y6A5 [214-225]			Transforming acidic coiled-coil-containing protein 3 OS=Homo sapiens OX=9606 GN=TACC3 PE=1 SV=1	Q9Y6A5	0	1965.98	12	72.3	145.2	213.9	90.1	147.8	86.8	25.9	6.7	111.5	27.1	176	87.9	134.7	99	139.5	30	172.4	0
8985	FALSE		High	Unambiguous	AETPTAAEDDNEGDKK	[K].AETPTAAEDDNEGDKK.[K]	2xTMTpro [K15; K16]; 1xTMTpro [N-Term]	2xTMTpro [K15; K16]; 1xTMTpro [N-Term]	0.0388874	0.00356877	0.112	1	1	1	O60841	O60841 [299-314]			Eukaryotic translation initiation factor 5B OS=Homo sapiens OX=9606 GN=EIF5B PE=1 SV=4	O60841	1	2603.36	16	13.9	16.2	19.4	16.3	14.2	21.9	12.2	0	13.9	9.2	16.8	19.1	16	21	15.4	12.4	18.4	0
8986	FALSE		High	Unambiguous	AETPTAAEDDNEGDKKK	[K].AETPTAAEDDNEGDKKK.[K]	3xTMTpro [K15; K16; K17]; 1xTMTpro [N-Term]	3xTMTpro [K15; K16; K17]; 1xTMTpro [N-Term]	5.05e-05	7.05e-05	0.789	1	1	1	O60841	O60841 [299-315]			Eukaryotic translation initiation factor 5B OS=Homo sapiens OX=9606 GN=EIF5B PE=1 SV=4	O60841	2	3035.66	17
8987	FALSE		High	Unambiguous	AETPTESVSEPEVATK	[K].AETPTESVSEPEVATK.[Q]	1xTMTpro [K16]; 1xTMTpro [N-Term]	1xTMTpro [K16]; 1xTMTpro [N-Term]	0.0542027	0.00478343	0.077	1	1	1	P18858	P18858 [193-208]			DNA ligase 1 OS=Homo sapiens OX=9606 GN=LIG1 PE=1 SV=1	P18858	0	2283.22	16	27.2	15.5	29.4	23.4	31.5	30.2	16.3	0	27.8	23.4	25.1	21	18.1	20.4	23.9	16.2	25.2	0
8989	FALSE		High	Unambiguous	AETQEGEPIAK	[K].AETQEGEPIAK.[K]	1xTMTpro [K11]; 1xTMTpro [N-Term]	1xTMTpro [K11]; 1xTMTpro [N-Term]	2.14e-05	7.05e-05	0.876	1	1	1	Q9UNP9	Q9UNP9 [124-134]			Peptidyl-prolyl cis-trans isomerase E OS=Homo sapiens OX=9606 GN=PPIE PE=1 SV=1	Q9UNP9	0	1780.99	11	77.3	148.1	296.9	61.3	182	41.2	28.2	4.3	118.1	21.7	268.1	74	122.4	158.8	220.2	29	292.8	0
9016	FALSE		High	Unambiguous	AETVPEEANYEAVPVEAYGLAMLR	[R].AETVPEEANYEAVPVEAYGLAMLR.[G]	1xTMTpro [N-Term]	1xTMTpro [N-Term]	0.0126605	0.00148874	0.228	1	1	1	Q92917	Q92917 [150-173]			G-patch domain and KOW motifs-containing protein OS=Homo sapiens OX=9606 GN=GPKOW PE=1 SV=2	Q92917	0	2926.48	24	10.5	10.8	12.2	9.6	17.5	7.6	6.5	0	10.6	3.8	18.8	8.3	15.9	12.5	16.7	8.5	14	0
9022	FALSE		High	Unambiguous	AEVAAIYEPPQIGTQNSLELLEDPK	[R].AEVAAIYEPPQIGTQNSLELLEDPK.[A]	1xTMTpro [K25]; 1xTMTpro [N-Term]	1xTMTpro [K25]; 1xTMTpro [N-Term]	0.00619889	0.000750234	0.301	1	1	2	Q8TAT6	Q8TAT6 [268-292]			Nuclear protein localization protein 4 homolog OS=Homo sapiens OX=9606 GN=NPLOC4 PE=1 SV=3	Q8TAT6	0	3333.81	25	57.3	18.6	100.5	30.1	49.5	39.2	65.1	2.6	32.6	32.5	65	40.4	17.9	51.2	27.8	40.7	86.4	0
9023	FALSE		High	Unambiguous	AEVACIAVYETDVFVVGTER	[K].AEVACIAVYETDVFVVGTER.[G]	1xCarbamidomethyl [C5]; 1xTMTpro [N-Term]	1xCarbamidomethyl [C5]; 1xTMTpro [N-Term]	1.29e-07	7.05e-05	1.394	1	3	2	P78347	P78347 [42-61]			General transcription factor II-I OS=Homo sapiens OX=9606 GN=GTF2I PE=1 SV=2	Q6EKJ0; P78347; Q86UP8	0	2532.3	20	32	39.4	54.7	23.1	57.3	23.4	26.9	0	48.9	21.8	55.5	40	46.1	28.5	49.5	27.6	46.3	0
9031	FALSE		High	Unambiguous	AEVALGAQGPR	[R].AEVALGAQGPR.[E]	1xTMTpro [N-Term]	1xTMTpro [N-Term]	6.93e-05	7.05e-05	0.757	1	1	1	Q96GP6	Q96GP6 [789-799]			Scavenger receptor class F member 2 OS=Homo sapiens OX=9606 GN=SCARF2 PE=1 SV=5	Q96GP6	0	1372.79	11	11.8	18.4	12.5	9.4	10.6	10.4	4.1	0	11.9	9.8	15	12	14	11.1	19.9	4.6	11.9	0
9033	FALSE		High	Unambiguous	AEVAPEEDERK	[K].AEVAPEEDERK.[K]	1xTMTpro [K11]; 1xTMTpro [N-Term]	1xTMTpro [K11]; 1xTMTpro [N-Term]	0.00739487	0.000786986	0.283	1	1	1	P18847	P18847 [79-89]			Cyclic AMP-dependent transcription factor ATF-3 OS=Homo sapiens OX=9606 GN=ATF3 PE=1 SV=2	P18847	1	1881.02	11	2.3	0	0	4.2	2.5	4.2	5.5	0	6	8	2.6	5.8	6.1	3.1	3.5	7.9	2.5	0
9054	FALSE		High	Unambiguous	AEVDMDTDAPQVSHKPGGEPK	[K].AEVDMDTDAPQVSHKPGGEPK.[I]	2xTMTpro [K15; K21]; 1xTMTpro [N-Term]	2xTMTpro [K15; K21]; 1xTMTpro [N-Term]	0.00190559	0.000167383	0.421	1	1	1	Q14204	Q14204 [934-954]			Cytoplasmic dynein 1 heavy chain 1 OS=Homo sapiens OX=9606 GN=DYNC1H1 PE=1 SV=5	Q14204	0	3120.65	21	48.8	18.1	88.8	44.5	53.7	29.4	49.6	0	28.9	40.4	56.9	40.4	22.5	47.2	23.8	41.5	80.5	0
9070	FALSE		High	Unambiguous	AEVEQVELPDGK	[K].AEVEQVELPDGK.[K]	1xTMTpro [K12]; 1xTMTpro [N-Term]	1xTMTpro [K12]; 1xTMTpro [N-Term]	0.00156485	0.000114961	0.441	1	1	1	Q9NW13	Q9NW13 [654-665]			RNA-binding protein 28 OS=Homo sapiens OX=9606 GN=RBM28 PE=1 SV=3	Q9NW13	0	1922.07	12
9077	FALSE		High	Unambiguous	AEVEVADELLENLAK	[K].AEVEVADELLENLAK.[V]	1xTMTpro [K15]; 1xTMTpro [N-Term]	1xTMTpro [K15]; 1xTMTpro [N-Term]	5.58e-05	7.05e-05	0.779	1	1	1	Q7L5D6	Q7L5D6 [96-110]			Golgi to ER traffic protein 4 homolog OS=Homo sapiens OX=9606 GN=GET4 PE=1 SV=1	Q7L5D6	0	2251.27	15	294.8	86.7	368.5	161.2	243.5	157.3	211.5	10.6	210.7	89.9	289.8	181.2	125.7	195.3	137.2	81.1	269.6	0
9104	FALSE		High	Unambiguous	AEVHPAGDTAK	[R].AEVHPAGDTAK.[E]	1xTMTpro [K11]; 1xTMTpro [N-Term]	1xTMTpro [K11]; 1xTMTpro [N-Term]	6.47e-05	7.05e-05	0.764	1	1	1	Q14789	Q14789 [1701-1711]			Golgin subfamily B member 1 OS=Homo sapiens OX=9606 GN=GOLGB1 PE=1 SV=2	Q14789	0	1703.96	11	48.2	79.3	61.1	34.4	72.2	48.4	21.8	4.2	73.3	17	57.2	41.4	82.7	59.1	70.1	21.9	37.6	0
9120	FALSE		High	Unambiguous	AEVLQSTQR	[R].AEVLQSTQR.[F]	1xTMTpro [N-Term]	1xTMTpro [N-Term]	0.0043968	0.000543356	0.336	1	1	2	Q9Y520	Q9Y520 [2815-2823]			Protein PRRC2C OS=Homo sapiens OX=9606 GN=PRRC2C PE=1 SV=4	Q9Y520	0	1335.76	9	6.5	11.6	6.5	6.6	6.8	7.3	18.1	0	24.3	7.9	6.6	9.3	7	7.6	8.7	9.3	7	0
9121	FALSE		High	Unambiguous	AEVLSEEPILK	[K].AEVLSEEPILK.[W]	1xTMTpro [K11]; 1xTMTpro [N-Term]	1xTMTpro [K11]; 1xTMTpro [N-Term]	0.00864895	0.000940021	0.267	1	1	1	Q7L1Q6	Q7L1Q6 [369-379]			eIF5-mimic protein 2 OS=Homo sapiens OX=9606 GN=BZW1 PE=1 SV=1	Q7L1Q6	0	1836.1	11
9143	FALSE		High	Unambiguous	AEVNTIPGFDGVVKDAEEAVR	[K].AEVNTIPGFDGVVKDAEEAVR.[I]	1xTMTpro [K14]; 1xTMTpro [N-Term]	1xTMTpro [K14]; 1xTMTpro [N-Term]	0.0024135	0.000262789	0.397	1	1	1	P05165	P05165 [187-207]			Propionyl-CoA carboxylase alpha chain, mitochondrial OS=Homo sapiens OX=9606 GN=PCCA PE=1 SV=4	P05165	1	2824.53	21
9144	FALSE		High	Unambiguous	AEVPEDKPK	[K].AEVPEDKPK.[A]	2xTMTpro [K7; K9]; 1xTMTpro [N-Term]	2xTMTpro [K7; K9]; 1xTMTpro [N-Term]	0.0106203	0.0011805	0.246	1	1	1	O95757	O95757 [793-801]			Heat shock 70 kDa protein 4L OS=Homo sapiens OX=9606 GN=HSPA4L PE=1 SV=3	O95757	0	1925.15	9	61.6	52.9	85.8	43	76.6	41.5	25.6	3.8	84.3	27.8	70.1	35.6	53.3	49.5	76.9	22.6	62.8	0
9170	FALSE		High	Unambiguous	AEVSIQNNK	[K].AEVSIQNNK.[D]	1xTMTpro [K9]; 1xTMTpro [N-Term]	1xTMTpro [K9]; 1xTMTpro [N-Term]	0.0124159	0.00145267	0.23	1	1	1	O75369	O75369 [1178-1186]			Filamin-B OS=Homo sapiens OX=9606 GN=FLNB PE=1 SV=2	O75369	0	1610.94	9
9172	FALSE		High	Unambiguous	AEVSQPR	[R].AEVSQPR.[L]	1xTMTpro [N-Term]	1xTMTpro [N-Term]	0.0838614	0.0076311	0.03	1	1	1	P22314	P22314 [128-134]			Ubiquitin-like modifier-activating enzyme 1 OS=Homo sapiens OX=9606 GN=UBA1 PE=1 SV=3	P22314	0	1090.62	7	34.8	10.3	37.9	14.8	22.1	22.8	30.6	2	26.1	14.4	29.5	21.2	16	20.1	16.9	10.3	29.3	0
9181	FALSE		High	Unambiguous	AEVTEEVEDGKEEDEEEETENSLPIPASK	[K].AEVTEEVEDGKEEDEEEETENSLPIPASK.[R]	2xTMTpro [K11; K29]; 1xTMTpro [N-Term]	2xTMTpro [K11; K29]; 1xTMTpro [N-Term]	0.0419708	0.0038533	0.104	1	1	1	Q9H2G2	Q9H2G2 [309-337]			STE20-like serine/threonine-protein kinase OS=Homo sapiens OX=9606 GN=SLK PE=1 SV=1	Q9H2G2	1	4145.06	29	23.7	17.8	65.5	16	43.9	22.9	19.1	2.3	68.4	14.4	46.5	15.7	25.4	39	42.6	11.6	41.8	0
9182	FALSE		High	Unambiguous	AEVTLDGVWPTDK	[K].AEVTLDGVWPTDK.[T]	1xTMTpro [K13]; 1xTMTpro [N-Term]	1xTMTpro [K13]; 1xTMTpro [N-Term]	0.00475615	0.000543356	0.328	1	1	1	P52948	P52948 [819-831]			Nuclear pore complex protein Nup98-Nup96 OS=Homo sapiens OX=9606 GN=NUP98 PE=1 SV=4	P52948	0	2039.13	13	22.9	15.2	18.7	13.8	27.6	14.6	18.2	0	17.7	14	18	12.3	12.8	11.4	19.8	16.6	17.6	0
9184	FALSE		High	Unambiguous	AEVTMGDPHQQTLAR	[K].AEVTMGDPHQQTLAR.[L]	1xTMTpro [N-Term]	1xTMTpro [N-Term]	0.000145276	7.05e-05	0.682	1	1	1	Q13769	Q13769 [176-190]			THO complex subunit 5 homolog OS=Homo sapiens OX=9606 GN=THOC5 PE=1 SV=2	Q13769	0	1958.01	15	27	11.5	27.2	10.2	27.3	9.5	17.7	0	17.5	16.4	23.6	19.9	19.8	20.8	13.9	16.1	26.4	0
9188	FALSE		High	Unambiguous	AEVVDEIAAK	[K].AEVVDEIAAK.[L]	1xTMTpro [K10]; 1xTMTpro [N-Term]	1xTMTpro [K10]; 1xTMTpro [N-Term]	0.0854063	0.00777172	0.028	1	1	1	Q8TAT6	Q8TAT6 [293-302]			Nuclear protein localization protein 4 homolog OS=Homo sapiens OX=9606 GN=NPLOC4 PE=1 SV=3	Q8TAT6	0	1652.97	10	22.8	6.4	27.2	15.4	20.8	13.4	15.6	0	8.6	14.5	23.6	20.6	9.2	14	8.2	14.2	30.6	0
9189	FALSE		High	Unambiguous	AEVVETTQVYTEEETR	[K].AEVVETTQVYTEEETR.[R]	1xTMTpro [N-Term]	1xTMTpro [N-Term]	0.0901971	0.00828768	0.022	1	1	1	Q15149	Q15149 [3686-3701]			Plectin OS=Homo sapiens OX=9606 GN=PLEC PE=1 SV=3	Q15149	0	2188.09	16
9190	FALSE		High	Unambiguous	AEVVETTQVYTEEETRR	[K].AEVVETTQVYTEEETRR.[A]	1xTMTpro [N-Term]	1xTMTpro [N-Term]	0.00435382	0.000543356	0.337	1	1	1	Q15149	Q15149 [3686-3702]			Plectin OS=Homo sapiens OX=9606 GN=PLEC PE=1 SV=3	Q15149	1	2344.2	17
9194	FALSE		High	Unambiguous	AEVVMQDVAPNPDDPEDFPALS	[R].AEVVMQDVAPNPDDPEDFPALS.[-]	1xTMTpro [N-Term]	1xTMTpro [N-Term]	0.000257484	7.05e-05	0.624	1	1	1	Q5JVS0	Q5JVS0 [392-413]			Intracellular hyaluronan-binding protein 4 OS=Homo sapiens OX=9606 GN=HABP4 PE=1 SV=1	Q5JVS0	0	2660.27	22	35.8	52.5	35.7	35.8	41	46.5	8.7	0	27.3	4.6	39.6	50.2	57.2	33.1	33.8	4.7	36.5	0
9197	FALSE		High	Unambiguous	AEVVQVIR	[K].AEVVQVIR.[N]			0.0374288	0.00333244	0.116	1	1	1	Q9H6F5	Q9H6F5 [316-323]			Coiled-coil domain-containing protein 86 OS=Homo sapiens OX=9606 GN=CCDC86 PE=1 SV=1	Q9H6F5	0	913.547	8
9200	FALSE		High	Unambiguous	AEVWDLDMLR	[R].AEVWDLDMLR.[S]	1xTMTpro [N-Term]	1xTMTpro [N-Term]	0.000119255	7.05e-05	0.702	1	1	1	Q6P2E9	Q6P2E9 [264-273]			Enhancer of mRNA-decapping protein 4 OS=Homo sapiens OX=9606 GN=EDC4 PE=1 SV=1	Q6P2E9	0	1551.82	10	7.3	10.3	20.3	7	6.5	7.4	6.7	0	15.6	8.6	15.9	6.2	11.3	11.6	10.3	9	17.7	0
9236	FALSE		High	Unambiguous	AEYDFAAVSEEEISFR	[R].AEYDFAAVSEEEISFR.[A]	1xTMTpro [N-Term]	1xTMTpro [N-Term]	0.00519547	0.000634885	0.319	1	1	2	Q92968	Q92968 [279-294]			Peroxisomal membrane protein PEX13 OS=Homo sapiens OX=9606 GN=PEX13 PE=1 SV=2	Q92968	0	2167.05	16	8	8.3	10.6	5.2	9.5	5.3	5.2	0	9.9	3.5	12.2	7.8	8.4	6.9	10.4	4	8.9	0
9239	FALSE		High	Unambiguous	AEYEALAEQNRR	[R].AEYEALAEQNRR.[D]	1xTMTpro [N-Term]	1xTMTpro [N-Term]	0.0474881	0.00435081	0.091	2	2	1	Q7Z3Z0; Q7Z3Y8	Q7Z3Z0 [257-268]; Q7Z3Y8 [262-273]			Keratin, type I cytoskeletal 25 OS=Homo sapiens OX=9606 GN=KRT25 PE=1 SV=1;Keratin, type I cytoskeletal 27 OS=Homo sapiens OX=9606 GN=KRT27 PE=1 SV=2	Q7Z3Z0; Q7Z3Y8	1	1753.92	12	18.7	4.4	4	2.1	0	24.3	6	0	2.6	8.7	5.5	3.1	28.9	4.6	11.6	7	12.5	0
9246	FALSE		High	Unambiguous	AEYEFDSPYWDDISDSAK	[K].AEYEFDSPYWDDISDSAK.[D]	1xTMTpro [K18]; 1xTMTpro [N-Term]	1xTMTpro [K18]; 1xTMTpro [N-Term]	0.00204158	0.000167383	0.414	1	2	1	Q14012	Q14012 [233-250]			Calcium/calmodulin-dependent protein kinase type 1 OS=Homo sapiens OX=9606 GN=CAMK1 PE=1 SV=1	Q8IU85; Q14012	0	2746.3	18
9247	FALSE		High	Unambiguous	AEYEGDGIPTVFVAVAGR	[K].AEYEGDGIPTVFVAVAGR.[S]	1xTMTpro [N-Term]	1xTMTpro [N-Term]	0.000275896	7.05e-05	0.617	1	1	2	P22234	P22234 [314-331]			Bifunctional phosphoribosylaminoimidazole carboxylase/phosphoribosylaminoimidazole succinocarboxamide synthetase OS=Homo sapiens OX=9606 GN=PAICS PE=1 SV=3	P22234	0	2155.14	18	46.3	14.4	46.9	32.2	26.4	25.2	44.7	2.8	28.1	32.5	25.8	35.4	23.7	30.5	20	34.5	39.5	0
9281	FALSE		High	Unambiguous	AFAAGADIK	[K].AFAAGADIK.[E]	1xTMTpro [K9]; 1xTMTpro [N-Term]	1xTMTpro [K9]; 1xTMTpro [N-Term]	0.012176	0.00141262	0.232	1	1	1	P30084	P30084 [93-101]			Enoyl-CoA hydratase, mitochondrial OS=Homo sapiens OX=9606 GN=ECHS1 PE=1 SV=4	P30084	0	1471.88	9	30.3	9.9	14.3	11.2	13.7	10.3	12.1	0	14.6	12.4	12.5	18.4	11.2	17.3	14.1	10.7	12	0
9282	FALSE		High	Unambiguous	AFAAQEDLEK	[K].AFAAQEDLEK.[T]	1xTMTpro [K10]; 1xTMTpro [N-Term]	1xTMTpro [K10]; 1xTMTpro [N-Term]	0.00117588	0.000114961	0.47	1	1	1	P35241	P35241 [449-458]			Radixin OS=Homo sapiens OX=9606 GN=RDX PE=1 SV=1	P35241	0	1729.96	10	27.7	23.3	19.7	25.3	33.4	13.1	24.6	0	16.7	21.7	19	23.6	23.5	21.6	20.1	29.5	19.8	0
9287	FALSE		High	Unambiguous	AFAAVPTSHPPEDAPAQPPTPGPAASPEQLSFR	[R].AFAAVPTSHPPEDAPAQPPTPGPAASPEQLSFR.[E]	1xTMTpro [N-Term]	1xTMTpro [N-Term]	6.24e-06	7.05e-05	1.001	1	1	1	Q14160	Q14160 [1323-1355]			Protein scribble homolog OS=Homo sapiens OX=9606 GN=SCRIB PE=1 SV=5	Q14160	0	3642.85	33	55.3	92.9	90.1	44.3	110.7	57	19.7	0	120.4	21.5	87.7	59.8	100.5	59.8	122.4	20.7	70.4	0
9297	FALSE		High	Unambiguous	AFADALEVIPMALSENSGMNPIQTMTEVR	[R].AFADALEVIPMALSENSGMNPIQTMTEVR.[A]	1xTMTpro [N-Term]	1xTMTpro [N-Term]	6.1e-05	7.05e-05	0.77	1	1	1	P48643	P48643 [450-478]			T-complex protein 1 subunit epsilon OS=Homo sapiens OX=9606 GN=CCT5 PE=1 SV=1	P48643	0	3439.72	29	11.1	5.2	20.5	8	16	6.6	9.3	0	8.1	9.7	15.5	6.8	4.3	9.2	5.4	9.2	17	0
9298	FALSE		High	Unambiguous	AFADAMEVIPSTLAENAGLNPISTVTELR	[R].AFADAMEVIPSTLAENAGLNPISTVTELR.[N]	1xTMTpro [N-Term]	1xTMTpro [N-Term]	0.000278632	7.05e-05	0.616	1	1	1	P50991	P50991 [453-481]			T-complex protein 1 subunit delta OS=Homo sapiens OX=9606 GN=CCT4 PE=1 SV=4	P50991	0	3334.75	29	96.5	53.1	198.7	108.7	147.5	96.3	128	8.5	98.1	91.9	178.1	92.2	59.7	72.9	77	83.5	126.2	1.9
9299	FALSE		High	Unambiguous	AFADAMEVIPSTLAENAGLNPISTVTELR	[R].AFADAMEVIPSTLAENAGLNPISTVTELR.[N]	1xOxidation [M6]; 1xTMTpro [N-Term]	1xOxidation [M6]; 1xTMTpro [N-Term]	0.00102431	0.000114961	0.484	1	1	1	P50991	P50991 [453-481]			T-complex protein 1 subunit delta OS=Homo sapiens OX=9606 GN=CCT4 PE=1 SV=4	P50991	0	3350.75	29
9324	FALSE		High	Unambiguous	AFAETHIK	[K].AFAETHIK.[G]	1xTMTpro [K8]; 1xTMTpro [N-Term]	1xTMTpro [K8]; 1xTMTpro [N-Term]	0.00111934	0.000114961	0.475	1	1	3	P42704	P42704 [1091-1098]			Leucine-rich PPR motif-containing protein, mitochondrial OS=Homo sapiens OX=9606 GN=LRPPRC PE=1 SV=3	P42704	0	1524.9	8	68.1	50.6	59.5	58.8	62.3	63.3	55.2	5.6	62	42.5	56.8	75.6	66	44.2	49.6	48.7	49.6	0
9332	FALSE		High	Unambiguous	AFAFVTFADDQIAQSLCGEDLIIK	[R].AFAFVTFADDQIAQSLCGEDLIIK.[G]	1xCarbamidomethyl [C17]; 1xTMTpro [K24]; 1xTMTpro [N-Term]	1xCarbamidomethyl [C17]; 1xTMTpro [K24]; 1xTMTpro [N-Term]	1.33e-05	7.05e-05	0.924	1	1	1	Q13148	Q13148 [228-251]			TAR DNA-binding protein 43 OS=Homo sapiens OX=9606 GN=TARDBP PE=1 SV=1	Q13148	0	3280.74	24	25.9	13.9	22.1	14.9	25.9	14.2	20.3	0	17.5	15.9	17.8	18.1	15.9	10.1	11.2	15	14.5	0
9359	FALSE		High	Unambiguous	AFALNDLDDYEK	[R].AFALNDLDDYEK.[H]	1xTMTpro [K12]; 1xTMTpro [N-Term]	1xTMTpro [K12]; 1xTMTpro [N-Term]	3.09e-05	7.05e-05	0.839	1	1	1	Q14166	Q14166 [499-510]			Tubulin--tyrosine ligase-like protein 12 OS=Homo sapiens OX=9606 GN=TTLL12 PE=1 SV=2	Q14166	0	2022.07	12
9415	FALSE		High	Unambiguous	AFCADQLDVFLQK	[K].AFCADQLDVFLQK.[E]	1xCarbamidomethyl [C3]; 1xTMTpro [K13]; 1xTMTpro [N-Term]	1xCarbamidomethyl [C3]; 1xTMTpro [K13]; 1xTMTpro [N-Term]	0.000213467	7.05e-05	0.643	1	1	2	Q9P2N5	Q9P2N5 [47-59]			RNA-binding protein 27 OS=Homo sapiens OX=9606 GN=RBM27 PE=1 SV=2	Q9P2N5	0	2163.18	13
9444	FALSE		High	Unambiguous	AFCQEMLQEEPR	[R].AFCQEMLQEEPR.[L]	1xCarbamidomethyl [C3]; 1xTMTpro [N-Term]	1xCarbamidomethyl [C3]; 1xTMTpro [N-Term]	2e-06	7.05e-05	1.116	1	1	1	Q9HBH5	Q9HBH5 [124-135]			Retinol dehydrogenase 14 OS=Homo sapiens OX=9606 GN=RDH14 PE=1 SV=1	Q9HBH5	0	1841.88	12	63.2	16.5	33.6	23.1	26.7	18.2	30.3	0	21.5	20.1	20	28.3	24.1	25	16.6	18.7	25.7	0
9476	FALSE		High	Unambiguous	AFDEDEDDPYVPMRPGVATPLVSSSDYMPMAPQNVSASK	[R].AFDEDEDDPYVPMRPGVATPLVSSSDYMPMAPQNVSASK.[K]	1xOxidation [M]; 1xTMTpro [K39]; 1xTMTpro [N-Term]	1xOxidation [M13; M28; M30]; 1xTMTpro [K39]; 1xTMTpro [N-Term]	6.28e-05	7.05e-05	0.767	1	1	6	O14654	O14654 [691-729]			Insulin receptor substrate 4 OS=Homo sapiens OX=9606 GN=IRS4 PE=1 SV=1	O14654	0	4838.31	39
9481	FALSE		High	Unambiguous	AFDFLSEETEASLASR	[K].AFDFLSEETEASLASR.[R]	1xTMTpro [N-Term]	1xTMTpro [N-Term]	6.47e-05	7.05e-05	0.764	1	1	4	O60271	O60271 [606-621]			C-Jun-amino-terminal kinase-interacting protein 4 OS=Homo sapiens OX=9606 GN=SPAG9 PE=1 SV=4	O60271	0	2077.04	16
9484	FALSE		High	Unambiguous	AFDGAGSSLGR	[R].AFDGAGSSLGR.[A]	1xTMTpro [N-Term]	1xTMTpro [N-Term]	0.0264814	0.00263066	0.152	1	1	1	Q8WUF5	Q8WUF5 [145-155]			RelA-associated inhibitor OS=Homo sapiens OX=9606 GN=PPP1R13L PE=1 SV=4	Q8WUF5	0	1341.71	11	9.4	11.4	10.5	8.2	9.5	18	7.1	0	10.8	5.1	7.8	10.2	9.8	6.9	8.1	7.3	6.1	0
9492	FALSE		High	Unambiguous	AFDLIVDRPVTLVR	[K].AFDLIVDRPVTLVR.[E]	1xTMTpro [N-Term]	1xTMTpro [N-Term]	0.000342776	7.05e-05	0.595	1	1	1	O96000	O96000 [30-43]			NADH dehydrogenase [ubiquinone] 1 beta subcomplex subunit 10 OS=Homo sapiens OX=9606 GN=NDUFB10 PE=1 SV=3	O96000	0	1918.14	14	0	0	3.9	2.5	0	0	0	0	2.5	0	3	2	0	0	0	0	3.3	0
9509	FALSE		High	Unambiguous	AFDQGADAIYDHINEGK	[R].AFDQGADAIYDHINEGK.[L]	1xTMTpro [K17]; 1xTMTpro [N-Term]	1xTMTpro [K17]; 1xTMTpro [N-Term]	2.1e-05	7.05e-05	0.878	1	1	1	Q9UDW1	Q9UDW1 [35-51]			Cytochrome b-c1 complex subunit 9 OS=Homo sapiens OX=9606 GN=UQCR10 PE=1 SV=3	Q9UDW1	0	2472.27	17	39.6	10.4	20.7	18.6	17.5	15.9	16.3	0	20	15.5	14.8	22.9	13.2	13	13.5	15.4	14	0
9518	FALSE		High	Unambiguous	AFDSAVAK	[R].AFDSAVAK.[A]	1xTMTpro [K8]; 1xTMTpro [N-Term]	1xTMTpro [K8]; 1xTMTpro [N-Term]	0.0022528	0.000262789	0.404	1	1	1	Q16891	Q16891 [444-451]			MICOS complex subunit MIC60 OS=Homo sapiens OX=9606 GN=IMMT PE=1 SV=1	Q16891	0	1416.83	8
9520	FALSE		High	Unambiguous	AFDSGIIPMEFVNK	[K].AFDSGIIPMEFVNK.[M]	1xTMTpro [K14]; 1xTMTpro [N-Term]	1xTMTpro [K14]; 1xTMTpro [N-Term]	0.00390784	0.000407342	0.348	1	1	1	P53396	P53396 [949-962]			ATP-citrate synthase OS=Homo sapiens OX=9606 GN=ACLY PE=1 SV=3	P53396	0	2176.2	14
9536	FALSE		High	Unambiguous	AFDVPDAEAR	[R].AFDVPDAEAR.[E]	1xTMTpro [N-Term]	1xTMTpro [N-Term]	0.000644424	0.000114961	0.531	1	1	2	Q96S66	Q96S66 [444-453]			Chloride channel CLIC-like protein 1 OS=Homo sapiens OX=9606 GN=CLCC1 PE=1 SV=1	Q96S66	0	1394.72	10
9546	FALSE		High	Unambiguous	AFEALLSNIVKPVASDIQAR	[K].AFEALLSNIVKPVASDIQAR.[T]	1xTMTpro [K11]; 1xTMTpro [N-Term]	1xTMTpro [K11]; 1xTMTpro [N-Term]	0.000110202	7.05e-05	0.71	1	1	1	Q9Y2H6	Q9Y2H6 [261-280]			Fibronectin type-III domain-containing protein 3A OS=Homo sapiens OX=9606 GN=FNDC3A PE=1 SV=4	Q9Y2H6	0	2750.61	20	19	8.9	12.7	9.8	12.8	16.7	20.1	0	18.7	19.7	14.1	12.1	8.3	9	9	14.4	11.2	0
9549	FALSE		High	Unambiguous	AFEAVDK	[K].AFEAVDK.[A]	1xTMTpro [K7]; 1xTMTpro [N-Term]	1xTMTpro [K7]; 1xTMTpro [N-Term]	0.0779338	0.00705814	0.038	1	1	1	O75937	O75937 [99-105]			DnaJ homolog subfamily C member 8 OS=Homo sapiens OX=9606 GN=DNAJC8 PE=1 SV=2	O75937	0	1387.81	7
9554	FALSE		High	Unambiguous	AFEDEMSGR	[R].AFEDEMSGR.[S]	1xTMTpro [N-Term]	1xTMTpro [N-Term]	0.0200008	0.00202367	0.181	1	1	1	Q01082	Q01082 [682-690]			Spectrin beta chain, non-erythrocytic 1 OS=Homo sapiens OX=9606 GN=SPTBN1 PE=1 SV=2	Q01082	0	1345.64	9	14.9	28.5	23.7	12.6	36.1	16.7	12.4	0	45.2	11.3	23.5	16.6	28.4	19.4	36.3	7.1	22.6	0
9564	FALSE		High	Unambiguous	AFEDTLQLMER	[K].AFEDTLQLMER.[S]	1xTMTpro [N-Term]	1xTMTpro [N-Term]	0.000508597	0.000114961	0.555	1	1	1	O95163	O95163 [1258-1268]			Elongator complex protein 1 OS=Homo sapiens OX=9606 GN=ELP1 PE=1 SV=3	O95163	0	1656.86	11	28.2	18.6	52.4	23	34.7	20.7	28.9	0	23.6	29.4	36	24.8	19.7	29	23.7	31	37.8	0
9566	FALSE		High	Unambiguous	AFEDWLNDDLGSYQGAQGNR	[K].AFEDWLNDDLGSYQGAQGNR.[Y]	1xTMTpro [N-Term]	1xTMTpro [N-Term]	2.34e-08	7.05e-05	1.567	1	1	2	Q8N6T3	Q8N6T3 [163-182]			ADP-ribosylation factor GTPase-activating protein 1 OS=Homo sapiens OX=9606 GN=ARFGAP1 PE=1 SV=2	Q8N6T3	0	2560.2	20	34.8	25.2	42.5	28.6	31.1	32	26.8	2.6	33.7	16.8	35.8	25.3	19.6	20.3	26.6	15.6	36.9	0
9572	FALSE		High	Unambiguous	AFEEDIETPPTR	[K].AFEEDIETPPTR.[N]	1xTMTpro [N-Term]	1xTMTpro [N-Term]	0.00075456	0.000114961	0.515	1	1	1	Q9P2D1	Q9P2D1 [2544-2555]			Chromodomain-helicase-DNA-binding protein 7 OS=Homo sapiens OX=9606 GN=CHD7 PE=1 SV=3	Q9P2D1	0	1708.87	12	43	31.5	38.8	24	53.4	17.4	19.5	0	28.5	13.5	33.4	25.8	35.2	24.6	29.8	18.3	33.4	0
9573	FALSE		High	Unambiguous	AFEEDQVAGR	[R].AFEEDQVAGR.[L]	1xTMTpro [N-Term]	1xTMTpro [N-Term]	0.000222061	7.05e-05	0.639	1	1	3	O43818	O43818 [102-111]			U3 small nucleolar RNA-interacting protein 2 OS=Homo sapiens OX=9606 GN=RRP9 PE=1 SV=1	O43818	0	1425.73	10	22.9	12.9	23.6	15.9	22	14.3	15.5	0	18.2	19.9	18.3	15.4	18.8	13.9	16.9	18.9	13.1	0
9584	FALSE		High	Unambiguous	AFEGAITK	[R].AFEGAITK.[G]	1xTMTpro [K8]; 1xTMTpro [N-Term]	1xTMTpro [K8]; 1xTMTpro [N-Term]	0.0174585	0.0017846	0.195	1	1	1	O75376	O75376 [1327-1334]			Nuclear receptor corepressor 1 OS=Homo sapiens OX=9606 GN=NCOR1 PE=1 SV=2	O75376	0	1444.87	8
9617	FALSE		High	Unambiguous	AFESDVFHNR	[R].AFESDVFHNR.[T]	1xTMTpro [N-Term]	1xTMTpro [N-Term]	0.000849337	0.000114961	0.503	1	1	1	O14545	O14545 [188-197]			TRAF-type zinc finger domain-containing protein 1 OS=Homo sapiens OX=9606 GN=TRAFD1 PE=1 SV=1	O14545	0	1525.77	10	24.5	39.1	44	19.1	63.2	21.2	15.7	0	34.7	19.4	41.2	22.8	34.9	26.5	33	17.8	46.8	0
9642	FALSE		High	Unambiguous	AFEYNMQIFNELDQAGSTLAR	[K].AFEYNMQIFNELDQAGSTLAR.[E]	1xTMTpro [N-Term]	1xTMTpro [N-Term]	1.07e-08	7.05e-05	1.646	1	1	2	P30519	P30519 [226-246]			Heme oxygenase 2 OS=Homo sapiens OX=9606 GN=HMOX2 PE=1 SV=2	P30519	0	2722.35	21
9643	FALSE		High	Unambiguous	AFEYNMQIFNELDQAGSTLAR	[K].AFEYNMQIFNELDQAGSTLAR.[E]	1xOxidation [M6]; 1xTMTpro [N-Term]	1xOxidation [M6]; 1xTMTpro [N-Term]	8.43e-08	7.05e-05	1.437	1	1	2	P30519	P30519 [226-246]			Heme oxygenase 2 OS=Homo sapiens OX=9606 GN=HMOX2 PE=1 SV=2	P30519	0	2738.34	21
9678	FALSE		High	Unambiguous	AFGAPVPSVQWLDEDGTTVLQDER	[K].AFGAPVPSVQWLDEDGTTVLQDER.[F]	1xTMTpro [N-Term]	1xTMTpro [N-Term]	0.00261119	0.000262789	0.389	1	1	1	P32004	P32004 [450-473]			Neural cell adhesion molecule L1 OS=Homo sapiens OX=9606 GN=L1CAM PE=1 SV=2	P32004	0	2934.48	24	13.1	14.2	6.1	15.9	8	18.6	4.5	0	18.2	5.9	9.4	11.9	20	9.4	20.5	4.9	6.4	0
9729	FALSE		High	Unambiguous	AFGPSETNESPAVVLEPPVVSMEVSEPHILETLKPATK	[R].AFGPSETNESPAVVLEPPVVSMEVSEPHILETLKPATK.[T]	2xTMTpro [K34; K38]; 1xTMTpro [N-Term]	2xTMTpro [K34; K38]; 1xTMTpro [N-Term]	0.0861884	0.00782639	0.027	1	1	1	P18583	P18583 [173-210]			Protein SON OS=Homo sapiens OX=9606 GN=SON PE=1 SV=4	P18583	0	4942.69	38
9746	FALSE		High	Unambiguous	AFGSGIDIKPGTPPIAGR	[K].AFGSGIDIKPGTPPIAGR.[S]	1xTMTpro [K9]; 1xTMTpro [N-Term]	1xTMTpro [K9]; 1xTMTpro [N-Term]	0.00327411	0.000313968	0.366	1	1	1	Q9Y520	Q9Y520 [2662-2679]			Protein PRRC2C OS=Homo sapiens OX=9606 GN=PRRC2C PE=1 SV=4	Q9Y520	0	2362.37	18
9750	FALSE		High	Unambiguous	AFGSGYR	[R].AFGSGYR.[R]	1xTMTpro [N-Term]	1xTMTpro [N-Term]	0.0568122	0.00498362	0.072	1	1	1	P23588	P23588 [280-286]			Eukaryotic translation initiation factor 4B OS=Homo sapiens OX=9606 GN=EIF4B PE=1 SV=2	P23588	0	1061.57	7	7.4	22	10.5	23	19.4	24.3	5.4	0	11.5	7.2	15.3	26.7	28	15.7	18.7	4.3	12.6	0
9786	FALSE		High	Unambiguous	AFGYYGPLR	[R].AFGYYGPLR.[S]	1xTMTpro [N-Term]	1xTMTpro [N-Term]	0.0483963	0.00444351	0.089	1	1	1	P84103	P84103 [29-37]			Serine/arginine-rich splicing factor 3 OS=Homo sapiens OX=9606 GN=SRSF3 PE=1 SV=1	P84103	0	1347.74	9	28.8	40.8	44.7	29.7	42.8	20.1	6.7	0	17.7	7.7	38	36.1	34	25.1	38.9	13	40.5	0
9815	FALSE		High	Unambiguous	AFHNEAQVNPER	[R].AFHNEAQVNPER.[K]	1xTMTpro [N-Term]	1xTMTpro [N-Term]	0.000122838	7.05e-05	0.699	1	1	1	P17987	P17987 [469-480]			T-complex protein 1 subunit alpha OS=Homo sapiens OX=9606 GN=TCP1 PE=1 SV=1	P17987	0	1715.88	12	28.3	19.9	73.8	33.4	52.2	40.4	40.2	2.2	37.8	38.1	40.3	42.1	25.7	37.4	28	45.1	60.4	0
9834	FALSE		High	Unambiguous	AFHYDMK	[R].AFHYDMK.[T]	1xTMTpro [K7]; 1xTMTpro [N-Term]	1xTMTpro [K7]; 1xTMTpro [N-Term]	0.00258562	0.000262789	0.39	1	1	3	O95497	O95497 [287-293]			Pantetheinase OS=Homo sapiens OX=9606 GN=VNN1 PE=1 SV=2	O95497	0	1519.82	7	34.9	24.1	25.8	54.8	26.8	53.7	102.8	5.5	37.1	162	18.5	49.5	20.9	35.3	26	169.7	17.6	0
9835	FALSE		High	Unambiguous	AFHYDMK	[R].AFHYDMK.[T]	1xOxidation [M6]; 1xTMTpro [K7]; 1xTMTpro [N-Term]	1xOxidation [M6]; 1xTMTpro [K7]; 1xTMTpro [N-Term]	0.0507398	0.00465615	0.084	1	1	1	O95497	O95497 [287-293]			Pantetheinase OS=Homo sapiens OX=9606 GN=VNN1 PE=1 SV=2	O95497	0	1535.82	7
9846	FALSE		High	Unambiguous	AFKDIDIEDLEELDPDFIMAK	[K].AFKDIDIEDLEELDPDFIMAK.[Q]	2xTMTpro [K3; K21]; 1xTMTpro [N-Term]	2xTMTpro [K3; K21]; 1xTMTpro [N-Term]	5.95e-07	7.05e-05	1.239	1	1	1	Q14152	Q14152 [652-672]			Eukaryotic translation initiation factor 3 subunit A OS=Homo sapiens OX=9606 GN=EIF3A PE=1 SV=1	Q14152	1	3379.82	21
9847	FALSE		High	Unambiguous	AFKDIDIEDLEELDPDFIMAK	[K].AFKDIDIEDLEELDPDFIMAK.[Q]	1xOxidation [M19]; 2xTMTpro [K3; K21]; 1xTMTpro [N-Term]	1xOxidation [M19]; 2xTMTpro [K3; K21]; 1xTMTpro [N-Term]	0.00556489	0.000676198	0.312	1	1	1	Q14152	Q14152 [652-672]			Eukaryotic translation initiation factor 3 subunit A OS=Homo sapiens OX=9606 GN=EIF3A PE=1 SV=1	Q14152	1	3395.81	21
9929	FALSE		High	Unambiguous	AFLADPSAFVAAAPVAAATTAAPAAAAAPAK	[K].AFLADPSAFVAAAPVAAATTAAPAAAAAPAK.[V]	1xTMTpro [K31]; 1xTMTpro [N-Term]	1xTMTpro [K31]; 1xTMTpro [N-Term]	7.13e-08	7.05e-05	1.454	1	1	2	P05388	P05388 [267-297]			60S acidic ribosomal protein P0 OS=Homo sapiens OX=9606 GN=RPLP0 PE=1 SV=1	P05388	0	3360.88	31	154.8	46.5	192.1	65.3	135.5	52.1	108.2	3	89.6	55.8	119.8	89.2	64.2	87.1	65.5	59.5	123.9	0
9948	FALSE		High	Unambiguous	AFLDALQNQAEASSK	[K].AFLDALQNQAEASSK.[I]	1xTMTpro [K15]; 1xTMTpro [N-Term]	1xTMTpro [K15]; 1xTMTpro [N-Term]	1.75e-06	7.05e-05	1.13	1	1	1	Q12931	Q12931 [182-196]			Heat shock protein 75 kDa, mitochondrial OS=Homo sapiens OX=9606 GN=TRAP1 PE=1 SV=3	Q12931	0	2201.21	15
9951	FALSE		High	Unambiguous	AFLDEDDMSLEEIK	[R].AFLDEDDMSLEEIK.[N]	1xTMTpro [K14]; 1xTMTpro [N-Term]	1xTMTpro [K14]; 1xTMTpro [N-Term]	0.0110435	0.0012542	0.242	1	1	1	Q86XL3	Q86XL3 [639-652]			Ankyrin repeat and LEM domain-containing protein 2 OS=Homo sapiens OX=9606 GN=ANKLE2 PE=1 SV=4	Q86XL3	0	2263.17	14
9952	FALSE		High	Unambiguous	AFLDEDDMSLEEIK	[R].AFLDEDDMSLEEIK.[N]	1xOxidation [M8]; 1xTMTpro [K14]; 1xTMTpro [N-Term]	1xOxidation [M8]; 1xTMTpro [K14]; 1xTMTpro [N-Term]	0.0057311	0.000716298	0.309	1	1	1	Q86XL3	Q86XL3 [639-652]			Ankyrin repeat and LEM domain-containing protein 2 OS=Homo sapiens OX=9606 GN=ANKLE2 PE=1 SV=4	Q86XL3	0	2279.16	14	7.2	9	16.1	7.1	13.8	6.8	7.7	0	16.5	5.3	12.3	4.1	9.1	9.4	14.3	3	13.9	0
9954	FALSE		High	Unambiguous	AFLDEDDMSLEEIKNR	[R].AFLDEDDMSLEEIKNR.[Q]	1xTMTpro [K14]; 1xTMTpro [N-Term]	1xTMTpro [K14]; 1xTMTpro [N-Term]	0.000762037	0.000114961	0.514	1	1	1	Q86XL3	Q86XL3 [639-654]			Ankyrin repeat and LEM domain-containing protein 2 OS=Homo sapiens OX=9606 GN=ANKLE2 PE=1 SV=4	Q86XL3	1	2533.31	16
9967	FALSE		High	Unambiguous	AFLEENNLDYIIR	[K].AFLEENNLDYIIR.[S]	1xTMTpro [N-Term]	1xTMTpro [N-Term]	0.00148963	0.000114961	0.446	1	1	1	P53041	P53041 [413-425]			Serine/threonine-protein phosphatase 5 OS=Homo sapiens OX=9606 GN=PPP5C PE=1 SV=1	P53041	0	1914.03	13	11.8	4.8	8.9	14.4	7.1	12	22.7	2.4	13.2	30.1	6.6	10.3	8.9	9.9	8	26.8	6	0
9986	FALSE		High	Unambiguous	AFLFVNK	[K].AFLFVNK.[G]	1xTMTpro [K7]; 1xTMTpro [N-Term]	1xTMTpro [K7]; 1xTMTpro [N-Term]	0.052692	0.00476804	0.08	1	1	1	Q8N0X7	Q8N0X7 [23-29]			Spartin OS=Homo sapiens OX=9606 GN=SPART PE=1 SV=1	Q8N0X7	0	1446.9	7	13	19.9	34	15.3	26.4	20.1	24.2	2.8	32.9	34.2	29.9	14.3	10.2	40	27.3	38	31.2	0
9989	FALSE		High	Unambiguous	AFIGFEGVK	[K].AFIGFEGVK.[G]	1xTMTpro [K9]; 1xTMTpro [N-Term]	1xTMTpro [K9]; 1xTMTpro [N-Term]	0.00153432	0.000114961	0.443	1	1	1	P15924	P15924 [2694-2702]			Desmoplakin OS=Homo sapiens OX=9606 GN=DSP PE=1 SV=3	P15924	0	1575.94	9	17.6	13.9	21.3	20.3	20.6	18	23.4	2.3	15.5	20.6	19.4	14.8	9.3	17.8	12.9	24.5	16.1	0
10008	FALSE		High	Unambiguous	AFLIEEQK	[R].AFLIEEQK.[I]	1xTMTpro [K8]	1xTMTpro [K8]	0.0488566	0.00446321	0.088	1	1	2	P49207	P49207 [94-101]			60S ribosomal protein L34 OS=Homo sapiens OX=9606 GN=RPL34 PE=1 SV=3	P49207	0	1281.74	8
10009	FALSE		High	Unambiguous	AFLIEEQK	[R].AFLIEEQK.[I]	1xTMTpro [K8]; 1xTMTpro [N-Term]	1xTMTpro [K8]; 1xTMTpro [N-Term]	0.0343379	0.00315332	0.125	1	1	1	P49207	P49207 [94-101]			60S ribosomal protein L34 OS=Homo sapiens OX=9606 GN=RPL34 PE=1 SV=3	P49207	0	1585.94	8	56.7	17.8	35.9	31.8	33.6	26.1	23.1	1.9	21.2	24.5	25.2	32.2	28.5	26.9	19.1	22.4	34.1	0
10011	FALSE		High	Unambiguous	AFLLESLLK	[K].AFLLESLLK.[N]	1xTMTpro [K9]; 1xTMTpro [N-Term]	1xTMTpro [K9]; 1xTMTpro [N-Term]	0.00504472	0.000634885	0.322	1	1	1	Q96JM3	Q96JM3 [746-754]			Chromosome alignment-maintaining phosphoprotein 1 OS=Homo sapiens OX=9606 GN=CHAMP1 PE=1 SV=2	Q96JM3	0	1642.04	9	30.1	28.1	33.1	21.1	31.5	23.1	22.6	0	24.5	25.4	30.6	24.1	21	15.3	26	30.8	27	0
10052	FALSE		High	Unambiguous	AFIPAIDSFGFETDLR	[K].AFIPAIDSFGFETDLR.[T]	1xTMTpro [N-Term]	1xTMTpro [N-Term]	0.00697269	0.000786986	0.289	1	1	1	Q15029	Q15029 [873-888]			116 kDa U5 small nuclear ribonucleoprotein component OS=Homo sapiens OX=9606 GN=EFTUD2 PE=1 SV=1	Q15029	0	2103.11	16
10069	FALSE		High	Unambiguous	AFLQGGQEATDIALLLR	[R].AFLQGGQEATDIALLLR.[D]	1xTMTpro [N-Term]	1xTMTpro [N-Term]	0.000110202	7.05e-05	0.71	1	1	1	Q14203	Q14203 [769-785]			Dynactin subunit 1 OS=Homo sapiens OX=9606 GN=DCTN1 PE=1 SV=3	Q14203	0	2120.2	17
10113	FALSE		High	Unambiguous	AFLSPPTLLEGPLR	[R].AFLSPPTLLEGPLR.[L]	1xTMTpro [N-Term]	1xTMTpro [N-Term]	5.17e-06	7.05e-05	1.02	1	1	1	Q96PC5	Q96PC5 [1141-1154]			Melanoma inhibitory activity protein 2 OS=Homo sapiens OX=9606 GN=MIA2 PE=1 SV=4	Q96PC5	0	1815.07	14	95.9	143	65.8	88.8	93.2	135.9	24.7	11.7	119.4	30	85.6	98.3	127.3	67.7	107.4	30.2	58.7	0
10135	FALSE		High	Unambiguous	AFLTLAEDILR	[K].AFLTLAEDILR.[K]	1xTMTpro [N-Term]	1xTMTpro [N-Term]	0.000460826	0.000114961	0.565	1	1	1	P61026	P61026 [162-172]			Ras-related protein Rab-10 OS=Homo sapiens OX=9606 GN=RAB10 PE=1 SV=1	P61026	0	1565.92	11	144.8	34.8	75.9	51.6	51.6	34.7	55.8	0	61.8	32.6	66.8	73.2	56.1	45.8	38.8	18.1	53.2	0
10194	FALSE		High	Unambiguous	AFMESPK	[K].AFMESPK.[Q]	1xOxidation [M3]; 1xTMTpro [K7]; 1xTMTpro [N-Term]	1xOxidation [M3]; 1xTMTpro [K7]; 1xTMTpro [N-Term]	0.0130364	0.00152359	0.225	1	1	3	P46013	P46013 [1675-1681]			Proliferation marker protein Ki-67 OS=Homo sapiens OX=9606 GN=MKI67 PE=1 SV=2	P46013	0	1433.8	7
10224	FALSE		High	Unambiguous	AFMTADLPNELIELLEK	[K].AFMTADLPNELIELLEK.[I]	1xTMTpro [K17]; 1xTMTpro [N-Term]	1xTMTpro [K17]; 1xTMTpro [N-Term]	0.000226487	7.05e-05	0.637	1	2	1	Q00610	Q00610 [994-1010]			Clathrin heavy chain 1 OS=Homo sapiens OX=9606 GN=CLTC PE=1 SV=5	Q00610; P53675	0	2555.43	17	145.2	50	122.1	52.8	83.6	71	79.4	5.1	72.6	48.8	92.7	79.2	51.9	56.5	50	41.1	83.1	0
10234	FALSE		High	Unambiguous	AFMVTDEDIR	[K].AFMVTDEDIR.[K]	1xTMTpro [N-Term]	1xTMTpro [N-Term]	0.0653688	0.00589707	0.057	1	1	1	O95983	O95983 [217-226]			Methyl-CpG-binding domain protein 3 OS=Homo sapiens OX=9606 GN=MBD3 PE=1 SV=1	O95983	0	1500.77	10	43.1	78.6	61.3	33.4	67.5	21	14.4	2.2	39.6	14.2	52.8	33.8	75.6	49	67.2	14	61.1	0
10484	FALSE		High	Unambiguous	AFPAQTASGFK	[R].AFPAQTASGFK.[Q]	1xTMTpro [K11]; 1xTMTpro [N-Term]	1xTMTpro [K11]; 1xTMTpro [N-Term]	1.44e-05	7.05e-05	0.916	1	1	1	Q9UQB8	Q9UQB8 [477-487]			Brain-specific angiogenesis inhibitor 1-associated protein 2 OS=Homo sapiens OX=9606 GN=BAIAP2 PE=1 SV=1	Q9UQB8	0	1732.99	11	15.6	19.3	22.4	17.1	21.5	24.9	13.5	0	19.4	14.7	22.2	18.5	23.2	17.3	19.6	28.1	15.2	0
10494	FALSE		High	Unambiguous	AFPGIISEDFSEK	[K].AFPGIISEDFSEK.[K]	1xTMTpro [K13]; 1xTMTpro [N-Term]	1xTMTpro [K13]; 1xTMTpro [N-Term]	1.24e-05	7.05e-05	0.931	1	1	1	Q6UB99	Q6UB99 [1090-1102]			Ankyrin repeat domain-containing protein 11 OS=Homo sapiens OX=9606 GN=ANKRD11 PE=1 SV=3	Q6UB99	0	2048.12	13	40	57.8	38.3	61.5	52.7	59.7	34.5	3.4	38.3	55.9	49.8	63.4	50.4	40.1	47.2	51.6	37.7	0
10507	FALSE		High	Unambiguous	AFPMPGFDEH	[R].AFPMPGFDEH.[-]	1xTMTpro [N-Term]	1xTMTpro [N-Term]	0.0153848	0.00169002	0.208	1	1	1	P34897	P34897 [495-504]			Serine hydroxymethyltransferase, mitochondrial OS=Homo sapiens OX=9606 GN=SHMT2 PE=1 SV=3	P34897	0	1451.69	10	152.2	31.4	46.7	49.7	59	37.9	48.8	0	44	41.6	32	58.5	50.3	49	30.1	35.8	39.7	0
10511	FALSE		High	Unambiguous	AFPQLGGRPGPEGEGSLESQPPPLQTQACPESSCLR	[R].AFPQLGGRPGPEGEGSLESQPPPLQTQACPESSCLR.[E]	2xCarbamidomethyl [C29; C34]; 1xTMTpro [N-Term]	2xCarbamidomethyl [C29; C34]; 1xTMTpro [N-Term]	1.51e-07	7.05e-05	1.378	1	1	1	O94992	O94992 [51-86]			Protein HEXIM1 OS=Homo sapiens OX=9606 GN=HEXIM1 PE=1 SV=1	O94992	0	4139.02	36	57.4	172	99.9	92.8	124.5	44.7	13.4	4.1	59.7	5.9	96.6	77.1	160.6	79.7	117	16.5	78.5	0
10513	FALSE		High	Unambiguous	AFPQPDPQRPQMPGHSGPGGEGGGGGGEGWGAGR	[R].AFPQPDPQRPQMPGHSGPGGEGGGGGGEGWGAGR.[A]	1xTMTpro [N-Term]	1xTMTpro [N-Term]	3.37e-05	7.05e-05	0.83	1	1	1	A8MVW0	A8MVW0 [575-608]			Protein FAM171A2 OS=Homo sapiens OX=9606 GN=FAM171A2 PE=1 SV=1	A8MVW0	0	3546.66	34	53.5	54.3	42.7	32.7	47.7	51.6	21.7	3.6	90.9	25.3	48.2	41.9	62.3	41.3	64.9	20	28.9	0
10545	FALSE		High	Unambiguous	AFQEEAK	[R].AFQEEAK.[K]	1xTMTpro [K7]; 1xTMTpro [N-Term]	1xTMTpro [K7]; 1xTMTpro [N-Term]	0.00769034	0.000822905	0.279	1	1	1	Q69YQ0	Q69YQ0 [653-659]			Cytospin-A OS=Homo sapiens OX=9606 GN=SPECC1L PE=1 SV=3	Q69YQ0	0	1430.81	7
10569	FALSE		High	Unambiguous	AFQLEEGEETEPDCK	[R].AFQLEEGEETEPDCK.[Y]	1xCarbamidomethyl [C14]; 1xTMTpro [K15]; 1xTMTpro [N-Term]	1xCarbamidomethyl [C14]; 1xTMTpro [K15]; 1xTMTpro [N-Term]	6.36e-06	7.05e-05	0.999	1	1	1	P38432	P38432 [113-127]			Coilin OS=Homo sapiens OX=9606 GN=COIL PE=1 SV=1	P38432	0	2390.17	15	39.8	15.8	41.2	26.4	46.3	24	34.4	2.8	26.2	29.3	35	33.3	30.4	29.5	31	28.9	32.3	0
10572	FALSE		High	Unambiguous	AFQIMQEELR	[K].AFQIMQEELR.[Q]	1xTMTpro [N-Term]	1xTMTpro [N-Term]	0.0117098	0.00129158	0.236	1	1	1	Q14789	Q14789 [2930-2939]			Golgin subfamily B member 1 OS=Homo sapiens OX=9606 GN=GOLGB1 PE=1 SV=2	Q14789	0	1568.84	10
10580	FALSE		High	Unambiguous	AFQNTATACAPVSHYR	[R].AFQNTATACAPVSHYR.[A]	1xCarbamidomethyl [C9]; 1xTMTpro [N-Term]	1xCarbamidomethyl [C9]; 1xTMTpro [N-Term]	1.49e-07	7.05e-05	1.379	1	1	1	Q9H814	Q9H814 [43-58]			Phosphorylated adapter RNA export protein OS=Homo sapiens OX=9606 GN=PHAX PE=1 SV=1	Q9H814	0	2098.05	16	7	16.7	10.3	5.7	12.3	7.2	4	0	7	5.4	8.4	6.8	14.2	8.5	14.4	4.9	8.3	0
10588	FALSE		High	Unambiguous	AFQQSVEQDNLFDISTEEGSTK	[K].AFQQSVEQDNLFDISTEEGSTK.[R]	1xTMTpro [K22]; 1xTMTpro [N-Term]	1xTMTpro [K22]; 1xTMTpro [N-Term]	0.00020724	7.05e-05	0.646	1	1	1	Q14690	Q14690 [22-43]			Protein RRP5 homolog OS=Homo sapiens OX=9606 GN=PDCD11 PE=1 SV=3	Q14690	0	3081.55	22
10589	FALSE		High	Unambiguous	AFQQSVEQDNLFDISTEEGSTKR	[K].AFQQSVEQDNLFDISTEEGSTKR.[K]	1xTMTpro [K22]; 1xTMTpro [N-Term]	1xTMTpro [K22]; 1xTMTpro [N-Term]	0.00065726	0.000114961	0.529	1	1	1	Q14690	Q14690 [22-44]			Protein RRP5 homolog OS=Homo sapiens OX=9606 GN=PDCD11 PE=1 SV=3	Q14690	1	3237.65	23
10615	FALSE		High	Unambiguous	AFQYADGLEQLR	[R].AFQYADGLEQLR.[G]	1xTMTpro [N-Term]	1xTMTpro [N-Term]	8.43e-08	7.05e-05	1.437	1	1	2	Q9BU89	Q9BU89 [287-298]			Deoxyhypusine hydroxylase OS=Homo sapiens OX=9606 GN=DOHH PE=1 SV=1	Q9BU89	0	1714.91	12	14.1	18.8	19.3	7.4	19.1	9.6	11.4	2.1	12.3	13.3	18	11.5	16.5	13.3	15.6	15.7	17.5	0
10618	FALSE		High	Unambiguous	AFQYVETHGEVCPANWTPDSPTIKPSPAASK	[K].AFQYVETHGEVCPANWTPDSPTIKPSPAASK.[E]	1xCarbamidomethyl [C12]; 2xTMTpro [K24; K31]; 1xTMTpro [N-Term]	1xCarbamidomethyl [C12]; 2xTMTpro [K24; K31]; 1xTMTpro [N-Term]	0.000417539	0.000114961	0.575	1	1	1	P30048	P30048 [218-248]			Thioredoxin-dependent peroxide reductase, mitochondrial OS=Homo sapiens OX=9606 GN=PRDX3 PE=1 SV=3	P30048	0	4298.24	31	149.6	45.1	68	74.2	77.1	48.2	104	3.5	57.2	42.5	58.6	98.1	49.5	41.8	57.6	36	47.9	0
10755	FALSE		High	Unambiguous	AFSDPFVEAEK	[R].AFSDPFVEAEK.[S]	1xTMTpro [K11]; 1xTMTpro [N-Term]	1xTMTpro [K11]; 1xTMTpro [N-Term]	0.00263701	0.000262789	0.388	1	1	1	P34932	P34932 [74-84]			Heat shock 70 kDa protein 4 OS=Homo sapiens OX=9606 GN=HSPA4 PE=1 SV=4	P34932	0	1848	11	49.8	15.4	41.3	19.7	34.3	20.1	25.5	2.4	27.2	22.8	29.2	28.3	20.8	27.7	22	19.7	28.1	0
10763	FALSE		High	Unambiguous	AFSEDEALAQQENR	[R].AFSEDEALAQQENR.[H]	1xTMTpro [N-Term]	1xTMTpro [N-Term]	0.0134234	0.00155722	0.222	1	1	1	Q9C0H5	Q9C0H5 [602-615]			Rho GTPase-activating protein 39 OS=Homo sapiens OX=9606 GN=ARHGAP39 PE=1 SV=2	Q9C0H5	0	1911.94	14
10843	FALSE		High	Unambiguous	AFSIAQDALHIPR	[K].AFSIAQDALHIPR.[L]	1xTMTpro [N-Term]	1xTMTpro [N-Term]	2.1e-08	7.05e-05	1.578	1	1	1	Q96JQ2	Q96JQ2 [250-262]			Calmin OS=Homo sapiens OX=9606 GN=CLMN PE=1 SV=1	Q96JQ2	0	1742.99	13	18.9	29.3	22.3	19.8	22.3	19.2	9.3	0	47.3	12.1	22.4	15.3	30.2	18	42	9.5	17.1	0
10910	FALSE		High	Unambiguous	AFSPTTVNTGR	[K].AFSPTTVNTGR.[G]	1xTMTpro [N-Term]	1xTMTpro [N-Term]	0.00185011	0.000167383	0.424	1	1	1	P61619	P61619 [195-205]			Protein transport protein Sec61 subunit alpha isoform 1 OS=Homo sapiens OX=9606 GN=SEC61A1 PE=1 SV=2	P61619	0	1454.79	11	19.2	11.8	17.7	14.6	12.2	16.1	15.4	0	17.3	25.3	17	14.2	19.9	22.2	11.2	24.5	16.4	0
10915	FALSE		High	Unambiguous	AFSQFGK	[K].AFSQFGK.[L]	1xTMTpro [K7]; 1xTMTpro [N-Term]	1xTMTpro [K7]; 1xTMTpro [N-Term]	0.0147971	0.00166432	0.212	1	1	1	O60506	O60506 [357-363]			Heterogeneous nuclear ribonucleoprotein Q OS=Homo sapiens OX=9606 GN=SYNCRIP PE=1 SV=2	O60506	0	1392.81	7	12.8	9.2	13.2	13.8	15.3	11.8	8.1	0	16.8	12	12.6	10.9	6.9	11.8	15.9	9.1	11.3	0
11066	FALSE		High	Unambiguous	AFSSPQEEEEAGFTGR	[K].AFSSPQEEEEAGFTGR.[R]	1xTMTpro [N-Term]	1xTMTpro [N-Term]	4.53e-05	7.05e-05	0.8	1	1	1	Q14241	Q14241 [539-554]			Elongin-A OS=Homo sapiens OX=9606 GN=ELOA PE=1 SV=2	Q14241	0	2045.97	16
11215	FALSE		High	Unambiguous	AFTEANDGSLCLAMEYGGEK	[R].AFTEANDGSLCLAMEYGGEK.[S]	1xCarbamidomethyl [C11]; 1xTMTpro [K20]; 1xTMTpro [N-Term]	1xCarbamidomethyl [C11]; 1xTMTpro [K20]; 1xTMTpro [N-Term]	1.73e-07	7.05e-05	1.364	1	1	1	Q96KB5	Q96KB5 [102-121]			Lymphokine-activated killer T-cell-originated protein kinase OS=Homo sapiens OX=9606 GN=PBK PE=1 SV=3	Q96KB5	0	2771.35	20
11225	FALSE		High	Unambiguous	AFTFDDEDDELSQLK	[K].AFTFDDEDDELSQLK.[E]	1xTMTpro [K15]; 1xTMTpro [N-Term]	1xTMTpro [K15]; 1xTMTpro [N-Term]	0.00121117	0.000114961	0.467	1	1	1	Q9H9C1	Q9H9C1 [19-33]			Spermatogenesis-defective protein 39 homolog OS=Homo sapiens OX=9606 GN=VIPAS39 PE=1 SV=1	Q9H9C1	0	2381.2	15	3.7	9.3	10.5	7.2	10.1	6.2	4.8	0	17.4	6.7	13.4	6.9	6.6	6.8	13.5	5.6	12.8	0
11230	FALSE		High	Unambiguous	AFTGFIVEADTPGIQIGR	[K].AFTGFIVEADTPGIQIGR.[K]	1xTMTpro [N-Term]	1xTMTpro [N-Term]	3.18e-05	7.05e-05	0.836	1	1	2	P11310	P11310 [218-235]			Medium-chain specific acyl-CoA dehydrogenase, mitochondrial OS=Homo sapiens OX=9606 GN=ACADM PE=1 SV=1	P11310	0	2196.2	18	66.2	11.9	24.7	23.1	24.9	16.8	33.1	0	21.6	28.4	20.3	31.8	22.4	16.7	18.5	24.1	12.4	0
11242	FALSE		High	Unambiguous	AFTHTAQYDEAISDYFR	[K].AFTHTAQYDEAISDYFR.[K]	1xTMTpro [N-Term]	1xTMTpro [N-Term]	6.28e-05	7.05e-05	0.767	1	1	1	P31939	P31939 [178-194]			Bifunctional purine biosynthesis protein ATIC OS=Homo sapiens OX=9606 GN=ATIC PE=1 SV=3	P31939	0	2339.13	17
11259	FALSE		High	Unambiguous	AFTMDCITLEGDQVSHR	[R].AFTMDCITLEGDQVSHR.[G]	1xCarbamidomethyl [C6]; 1xTMTpro [N-Term]	1xCarbamidomethyl [C6]; 1xTMTpro [N-Term]	1.61e-06	7.05e-05	1.138	1	1	2	Q9UQE7	Q9UQE7 [645-661]			Structural maintenance of chromosomes protein 3 OS=Homo sapiens OX=9606 GN=SMC3 PE=1 SV=2	Q9UQE7	0	2284.1	17	114	40.3	100.2	65.8	95.1	58	91.6	5.1	73.8	78.3	65.3	78	52.5	63.8	58.9	91.4	78.8	0
11343	FALSE		High	Unambiguous	AFVDFLSDEIKEER	[K].AFVDFLSDEIKEER.[K]	1xTMTpro [K11]; 1xTMTpro [N-Term]	1xTMTpro [K11]; 1xTMTpro [N-Term]	0.000697323	0.000114961	0.523	1	1	3	Q07021	Q07021 [81-94]			Complement component 1 Q subcomponent-binding protein, mitochondrial OS=Homo sapiens OX=9606 GN=C1QBP PE=1 SV=1	Q07021	1	2306.25	14	79.5	133.9	114	93.5	138.1	86.5	46.8	3.4	61.6	47.7	119.2	91.1	125.9	99.1	96.4	62.8	124.1	0
11344	FALSE		High	Unambiguous	AFVDFNEGEIK	[K].AFVDFNEGEIK.[F]	1xTMTpro [K11]; 1xTMTpro [N-Term]	1xTMTpro [K11]; 1xTMTpro [N-Term]	0.00489832	0.000543356	0.325	1	1	1	Q01968	Q01968 [462-472]			Inositol polyphosphate 5-phosphatase OCRL OS=Homo sapiens OX=9606 GN=OCRL PE=1 SV=3	Q01968	0	1877.03	11
11355	FALSE		High	Unambiguous	AFVEDSEDEDGAGEGGSSLLQK	[R].AFVEDSEDEDGAGEGGSSLLQK.[R]	1xTMTpro [K22]; 1xTMTpro [N-Term]	1xTMTpro [K22]; 1xTMTpro [N-Term]	1.93e-10	7.05e-05	2.053	1	1	8	Q8N9T8	Q8N9T8 [166-187]			Protein KRI1 homolog OS=Homo sapiens OX=9606 GN=KRI1 PE=1 SV=3	Q8N9T8	0	2848.4	22
11357	FALSE		High	Unambiguous	AFVEEMFEAVRVDDPDDLGER	[R].AFVEEMFEAVRVDDPDDLGER.[I]	1xTMTpro [N-Term]	1xTMTpro [N-Term]	1.96e-05	7.05e-05	0.885	1	1	2	P55082	P55082 [250-270]			Microfibril-associated glycoprotein 3 OS=Homo sapiens OX=9606 GN=MFAP3 PE=1 SV=1	P55082	1	2743.32	21	187	219.6	62.9	125	101.7	276.3	31.8	20	227.2	25.7	90.7	240.5	181	111.3	168.1	13	38.1	0
11368	FALSE		High	Unambiguous	AFVESSK	[K].AFVESSK.[L]	1xTMTpro [K7]; 1xTMTpro [N-Term]	1xTMTpro [K7]; 1xTMTpro [N-Term]	0.0107246	0.0011805	0.245	1	2	2	P25490	P25490 [333-339]			Transcriptional repressor protein YY1 OS=Homo sapiens OX=9606 GN=YY1 PE=1 SV=2	P25490; Q96MM3	0	1375.81	7	16	45.1	24.4	19.6	31.2	12.9	6.3	0	12.8	4.2	31	26.2	31.4	21.2	33.2	3.8	26.6	0
11380	FALSE		High	Unambiguous	AFVHWYVGEGMEEGEFSEAR	[R].AFVHWYVGEGMEEGEFSEAR.[E]			0.000683704	0.000114961	0.525	3	6	1	P68363; Q9BQE3; P68366	P68363 [403-422]; Q9BQE3 [403-422]; P68366 [403-422]			Tubulin alpha-1B chain OS=Homo sapiens OX=9606 GN=TUBA1B PE=1 SV=1;Tubulin alpha-1C chain OS=Homo sapiens OX=9606 GN=TUBA1C PE=1 SV=1;Tubulin alpha-4A chain OS=Homo sapiens OX=9606 GN=TUBA4A PE=1 SV=1	P0DPH8; Q71U36; Q9NY65; P68363; Q9BQE3; P68366	0	2330.02	20
11381	FALSE		High	Unambiguous	AFVHWYVGEGMEEGEFSEAR	[R].AFVHWYVGEGMEEGEFSEAR.[E]	1xTMTpro [N-Term]	1xTMTpro [N-Term]	1.11e-09	7.05e-05	1.876	3	6	7	P68363; Q9BQE3; P68366	P68363 [403-422]; Q9BQE3 [403-422]; P68366 [403-422]			Tubulin alpha-1B chain OS=Homo sapiens OX=9606 GN=TUBA1B PE=1 SV=1;Tubulin alpha-1C chain OS=Homo sapiens OX=9606 GN=TUBA1C PE=1 SV=1;Tubulin alpha-4A chain OS=Homo sapiens OX=9606 GN=TUBA4A PE=1 SV=1	P0DPH8; Q71U36; Q9NY65; P68363; Q9BQE3; P68366	0	2634.23	20	25.2	21.5	76.3	20.6	34.9	20.8	19.4	0	57.6	22.4	54.7	22.4	31.7	29.3	40.5	20.4	57.3	0
11382	FALSE		High	Unambiguous	AFVHWYVGEGMEEGEFSEAR	[R].AFVHWYVGEGMEEGEFSEAR.[E]	1xOxidation [M11]; 1xTMTpro [N-Term]	1xOxidation [M11]; 1xTMTpro [N-Term]	4.77e-09	7.05e-05	1.728	3	6	9	P68363; Q9BQE3; P68366	P68363 [403-422]; Q9BQE3 [403-422]; P68366 [403-422]			Tubulin alpha-1B chain OS=Homo sapiens OX=9606 GN=TUBA1B PE=1 SV=1;Tubulin alpha-1C chain OS=Homo sapiens OX=9606 GN=TUBA1C PE=1 SV=1;Tubulin alpha-4A chain OS=Homo sapiens OX=9606 GN=TUBA4A PE=1 SV=1	P0DPH8; Q71U36; Q9NY65; P68363; Q9BQE3; P68366	0	2650.22	20	68.5	61.3	196.3	111	108.1	95.6	124	3.1	189.3	92.5	137.2	90.8	84.3	83.3	118.4	97	143.3	0
11383	FALSE		High	Unambiguous	AFVHWYVGEGMEEGEFSEAREDMAALEK	[R].AFVHWYVGEGMEEGEFSEAREDMAALEK.[D]	1xTMTpro [K28]; 1xTMTpro [N-Term]	1xTMTpro [K28]; 1xTMTpro [N-Term]	7.45e-06	7.05e-05	0.983	3	4	1	P68363; Q9BQE3; P68366	P68363 [403-430]; Q9BQE3 [403-430]; P68366 [403-430]			Tubulin alpha-1B chain OS=Homo sapiens OX=9606 GN=TUBA1B PE=1 SV=1;Tubulin alpha-1C chain OS=Homo sapiens OX=9606 GN=TUBA1C PE=1 SV=1;Tubulin alpha-4A chain OS=Homo sapiens OX=9606 GN=TUBA4A PE=1 SV=1	Q71U36; P68363; Q9BQE3; P68366	1	3825.84	28	8.9	11.4	33.7	7.8	17.2	10.3	9.8	0	24.5	11.3	24	12.4	10	12	12.6	8.6	24.2	0
11393	FALSE		High	Unambiguous	AFVNLPTENELTFNAEEYSDISEMR	[K].AFVNLPTENELTFNAEEYSDISEMR.[S]	1xTMTpro [N-Term]	1xTMTpro [N-Term]	9.65e-07	7.05e-05	1.19	1	1	2	Q9Y2A7	Q9Y2A7 [813-837]			Nck-associated protein 1 OS=Homo sapiens OX=9606 GN=NCKAP1 PE=1 SV=1	Q9Y2A7	0	3223.54	25	17.9	6.4	13.4	15.5	16.5	7	13.3	0	9.2	12.8	11	10.8	7.4	7.9	7.7	13.4	10.4	0
11424	FALSE		High	Unambiguous	AFVSMVYSEEGAEDR	[R].AFVSMVYSEEGAEDR.[T]	1xTMTpro [N-Term]	1xTMTpro [N-Term]	2.06e-05	7.05e-05	0.88	1	1	1	Q14683	Q14683 [78-92]			Structural maintenance of chromosomes protein 1A OS=Homo sapiens OX=9606 GN=SMC1A PE=1 SV=2	Q14683	0	1993.95	15
11458	FALSE		High	Unambiguous	AFYAPVHADDLR	[K].AFYAPVHADDLR.[E]	1xTMTpro [N-Term]	1xTMTpro [N-Term]	3.51e-05	7.05e-05	0.826	1	1	2	P55011	P55011 [853-864]			Solute carrier family 12 member 2 OS=Homo sapiens OX=9606 GN=SLC12A2 PE=1 SV=1	P55011	0	1678.89	12	74.9	40.8	78.9	42.7	74.7	42.7	42.9	3.8	53.4	32.6	49.6	49.3	38.9	46	50	28.8	66.2	0
11460	FALSE		High	Unambiguous	AFYEALIGDESSAPDSQR	[R].AFYEALIGDESSAPDSQR.[S]	1xTMTpro [N-Term]	1xTMTpro [N-Term]	0.014371	0.00162956	0.215	1	1	1	O95872	O95872 [42-59]			G patch domain and ankyrin repeat-containing protein 1 OS=Homo sapiens OX=9606 GN=GPANK1 PE=1 SV=1	O95872	0	2260.11	18
11475	FALSE		High	Unambiguous	AFYNNVLGEYEEYITK	[R].AFYNNVLGEYEEYITK.[L]	1xTMTpro [K16]; 1xTMTpro [N-Term]	1xTMTpro [K16]; 1xTMTpro [N-Term]	2.9e-07	7.05e-05	1.312	1	1	1	P04181	P04181 [114-129]			Ornithine aminotransferase, mitochondrial OS=Homo sapiens OX=9606 GN=OAT PE=1 SV=1	P04181	0	2561.34	16
11478	FALSE		High	Unambiguous	AFYPEEISSMVLTK	[K].AFYPEEISSMVLTK.[ML]	1xTMTpro [K14]; 1xTMTpro [N-Term]	1xTMTpro [K14]; 1xTMTpro [N-Term]	0.0252331	0.00249608	0.157	1	2	1	P0DMV9	P0DMV9 [113-126]			Heat shock 70 kDa protein 1B OS=Homo sapiens OX=9606 GN=HSPA1B PE=1 SV=1	P0DMV9; P34931	0	2223.22	14
11512	FALSE		High	Unambiguous	AGAAGGPEEEAEKPVK	[R].AGAAGGPEEEAEKPVK.[T]	2xTMTpro [K13; K16]; 1xTMTpro [N-Term]	2xTMTpro [K13; K16]; 1xTMTpro [N-Term]	5.41e-05	7.05e-05	0.782	1	1	1	Q8WW12	Q8WW12 [17-32]			PEST proteolytic signal-containing nuclear protein OS=Homo sapiens OX=9606 GN=PCNP PE=1 SV=2	Q8WW12	0	2452.39	16	21.8	40	19.9	24.8	36.3	17.6	11.9	0	21.8	13.5	31.9	26.9	53.7	20.1	24.4	13	25.6	0
11523	FALSE		High	Unambiguous	AGAAPYVQAFDSLLAGPVAEYLK	[K].AGAAPYVQAFDSLLAGPVAEYLK.[I]	1xTMTpro [K23]; 1xTMTpro [N-Term]	1xTMTpro [K23]; 1xTMTpro [N-Term]	0.0115961	0.00129158	0.237	1	1	1	Q01518	Q01518 [38-60]			Adenylyl cyclase-associated protein 1 OS=Homo sapiens OX=9606 GN=CAP1 PE=1 SV=5	Q01518	0	2959.64	23	23.2	27.4	55.5	24	44.8	31.1	34.9	2.6	39.6	34.4	33.6	24.3	20.1	19	35	24.2	31	0
11526	FALSE		High	Unambiguous	AGAASLDVIQEVEYVKEEAK	[R].AGAASLDVIQEVEYVKEEAK.[M]	2xTMTpro [K16; K20]; 1xTMTpro [N-Term]	2xTMTpro [K16; K20]; 1xTMTpro [N-Term]	0.000233291	7.05e-05	0.634	1	1	1	Q9UJV9	Q9UJV9 [401-420]			Probable ATP-dependent RNA helicase DDX41 OS=Homo sapiens OX=9606 GN=DDX41 PE=1 SV=2	Q9UJV9	1	3061.72	20	47.6	21.4	34	35.2	36.6	25.7	41.2	2.9	26.8	38.9	28.1	41.9	24.3	27.5	24.6	35	25.1	0
11535	FALSE		High	Unambiguous	AGADGGTPTDR	[K].AGADGGTPTDR.[Y]	1xTMTpro [N-Term]	1xTMTpro [N-Term]	0.0606653	0.00538843	0.065	1	1	1	Q9UPT8	Q9UPT8 [1204-1214]			Zinc finger CCCH domain-containing protein 4 OS=Homo sapiens OX=9606 GN=ZC3H4 PE=1 SV=3	Q9UPT8	0	1321.67	11	14.7	30.9	22.2	13.4	25.6	11.3	4.4	0	16.6	3.4	16.5	22.4	26.8	18.4	20.8	5.6	20.7	0
11547	FALSE		High	Unambiguous	AGAEAAK	[R].AGAEAAK.[N]	1xTMTpro [K7]; 1xTMTpro [N-Term]	1xTMTpro [K7]; 1xTMTpro [N-Term]	0.0573482	0.00498362	0.071	1	1	1	Q6ZRY4	Q6ZRY4 [79-85]			RNA-binding protein with multiple splicing 2 OS=Homo sapiens OX=9606 GN=RBPMS2 PE=1 SV=1	Q6ZRY4	0	1225.74	7
11574	FALSE		High	Unambiguous	AGAGLGDGER	[R].AGAGLGDGER.[K]	1xTMTpro [N-Term]	1xTMTpro [N-Term]	0.000670352	0.000114961	0.527	1	1	3	Q9BXP5	Q9BXP5 [291-300]			Serrate RNA effector molecule homolog OS=Homo sapiens OX=9606 GN=SRRT PE=1 SV=1	Q9BXP5	0	1206.64	10	53.9	87.7	61.9	41.8	95.7	35.7	9.2	0	40.7	9.7	74.1	55.8	85.8	61.2	85.1	9.2	78.3	0
11575	FALSE		High	Unambiguous	AGAGLGDGERK	[R].AGAGLGDGERK.[T]	1xTMTpro [K11]; 1xTMTpro [N-Term]	1xTMTpro [K11]; 1xTMTpro [N-Term]	0.000739825	0.000114961	0.517	1	1	1	Q9BXP5	Q9BXP5 [291-301]			Serrate RNA effector molecule homolog OS=Homo sapiens OX=9606 GN=SRRT PE=1 SV=1	Q9BXP5	1	1638.94	11
11586	FALSE		High	Unambiguous	AGAGPPPGPPAYDPYGPYCPGR	[K].AGAGPPPGPPAYDPYGPYCPGR.[A]	1xCarbamidomethyl [C19]; 1xTMTpro [N-Term]	1xCarbamidomethyl [C19]; 1xTMTpro [N-Term]	0.000397445	7.05e-05	0.58	1	1	1	Q9ULL5	Q9ULL5 [976-997]			Proline-rich protein 12 OS=Homo sapiens OX=9606 GN=PRR12 PE=1 SV=3	Q9ULL5	0	2518.21	22	17.1	19	11.2	13.7	13.8	12	12.5	0	9.8	17.3	13.4	13.5	12.5	10.6	16.8	10.3	8.3	0
11587	FALSE		High	Unambiguous	AGAGPSPAGDDVTFPEFLR	[R].AGAGPSPAGDDVTFPEFLR.[Y]	1xTMTpro [N-Term]	1xTMTpro [N-Term]	1.81e-05	7.05e-05	0.893	1	1	1	Q8NCH0	Q8NCH0 [247-265]			Carbohydrate sulfotransferase 14 OS=Homo sapiens OX=9606 GN=CHST14 PE=1 SV=2	Q8NCH0	0	2208.13	19	10.7	4.8	3.9	6	7	3.8	6.5	0	5.2	3.2	5.4	7.5	6.8	4.7	4.9	5.4	5.3	0
11593	FALSE		High	Unambiguous	AGAGSATLSMAYAGAR	[K].AGAGSATLSMAYAGAR.[F]	1xTMTpro [N-Term]	1xTMTpro [N-Term]	0.0039854	0.000407342	0.346	1	1	1	P40926	P40926 [242-257]			Malate dehydrogenase, mitochondrial OS=Homo sapiens OX=9606 GN=MDH2 PE=1 SV=3	P40926	0	1758.91	16
11594	FALSE		High	Unambiguous	AGAGSATLSMAYAGAR	[K].AGAGSATLSMAYAGAR.[F]	1xOxidation [M10]; 1xTMTpro [N-Term]	1xOxidation [M10]; 1xTMTpro [N-Term]	0.00258562	0.000262789	0.39	1	1	1	P40926	P40926 [242-257]			Malate dehydrogenase, mitochondrial OS=Homo sapiens OX=9606 GN=MDH2 PE=1 SV=3	P40926	0	1774.91	16	33	5.7	17.7	16.4	17.5	15	30.6	0	18.5	13.4	11.6	26	14.7	19.6	9.5	10.2	13.7	0
11608	FALSE		High	Unambiguous	AGAHLQGGAK	[K].AGAHLQGGAK.[R]	1xTMTpro [K10]; 1xTMTpro [N-Term]	1xTMTpro [K10]; 1xTMTpro [N-Term]	0.00982163	0.00106121	0.254	1	1	2	P04406	P04406 [108-117]			Glyceraldehyde-3-phosphate dehydrogenase OS=Homo sapiens OX=9606 GN=GAPDH PE=1 SV=3	P04406	0	1517.9	10
11623	FALSE		High	Unambiguous	AGAKPDQIGIITPYEGQR	[K].AGAKPDQIGIITPYEGQR.[S]	1xTMTpro [K4]; 1xTMTpro [N-Term]	1xTMTpro [K4]; 1xTMTpro [N-Term]	0.0758118	0.00672449	0.041	1	1	1	Q92900	Q92900 [794-811]			Regulator of nonsense transcripts 1 OS=Homo sapiens OX=9606 GN=UPF1 PE=1 SV=2	Q92900	0	2522.42	18	51.7	27.1	51.4	41.8	45.8	46.1	51.7	3.3	53.5	53.8	45.4	51.5	35.5	38.3	29.2	58.5	40.7	0
11627	FALSE		High	Unambiguous	AGAIAPCEVTVPAQNTGLGPEK	[R].AGAIAPCEVTVPAQNTGLGPEK.[T]	1xCarbamidomethyl [C7]; 1xTMTpro [K22]; 1xTMTpro [N-Term]	1xCarbamidomethyl [C7]; 1xTMTpro [K22]; 1xTMTpro [N-Term]	1.89e-07	7.05e-05	1.355	1	2	1	P05388	P05388 [113-134]			60S acidic ribosomal protein P0 OS=Homo sapiens OX=9606 GN=RPLP0 PE=1 SV=1	P05388; Q8NHW5	0	2788.52	22	347	78.9	268.3	144	215.3	120.2	223.5	10.2	134.3	107.6	201.1	157.5	111.3	160.1	98.7	88.8	196.6	0
11669	FALSE		High	Unambiguous	AGAPAAPSPPALELAR	[R].AGAPAAPSPPALELAR.[G]	1xTMTpro [N-Term]	1xTMTpro [N-Term]	0.00540347	0.000676198	0.315	1	1	1	Q8NBI6	Q8NBI6 [60-75]			Xyloside xylosyltransferase 1 OS=Homo sapiens OX=9606 GN=XXYLT1 PE=1 SV=1	Q8NBI6	0	1793.02	16	14.8	0	5	5.7	6.1	8.8	8.5	0	5	7.9	5.1	7.1	4.5	6	5.2	12.7	3.3	0
11671	FALSE		High	Unambiguous	AGAPAEEGAEAADNQR	[R].AGAPAEEGAEAADNQR.[E]	1xTMTpro [N-Term]	1xTMTpro [N-Term]	9.98e-05	7.05e-05	0.72	1	1	1	Q9H0W5	Q9H0W5 [345-360]			Coiled-coil domain-containing protein 8 OS=Homo sapiens OX=9606 GN=CCDC8 PE=1 SV=2	Q9H0W5	0	1860.9	16	9.9	15.1	20.1	8.5	11.8	7.6	4.3	0	7.2	3.6	20.1	10.4	16.5	11.4	12.7	6.6	19.1	0
11673	FALSE		High	Unambiguous	AGAPAEEGAEAADNQREEAADNQR	[R].AGAPAEEGAEAADNQREEAADNQR.[A]	1xTMTpro [N-Term]	1xTMTpro [N-Term]	0.00475615	0.000543356	0.328	1	1	1	Q9H0W5	Q9H0W5 [345-368]			Coiled-coil domain-containing protein 8 OS=Homo sapiens OX=9606 GN=CCDC8 PE=1 SV=2	Q9H0W5	1	2774.29	24	23.2	26.8	26.5	22.2	26.7	14.8	8.7	0	17.7	5.7	32.7	21.3	23.4	17.8	26.7	5.8	19.3	0
11688	FALSE		High	Unambiguous	AGAPGPGLGLCSSSPTGDFVDASVLVR	[R].AGAPGPGLGLCSSSPTGDFVDASVLVR.[Q]	1xCarbamidomethyl [C11]; 1xTMTpro [N-Term]	1xCarbamidomethyl [C11]; 1xTMTpro [N-Term]	2.36e-05	7.05e-05	0.866	1	1	1	Q6ZTU2	Q6ZTU2 [141-167]			Putative EP400-like protein OS=Homo sapiens OX=9606 GN=EP400P1 PE=5 SV=2	Q6ZTU2	0	2891.49	27	7.3	4.6	3.7	8.7	4.3	9.5	13	0	4.1	14.9	4.1	10.3	3.6	8.6	6.3	20.3	3.8	0
11692	FALSE		High	Unambiguous	AGAPHALAPHPDR	[R].AGAPHALAPHPDR.[F]	1xTMTpro [N-Term]	1xTMTpro [N-Term]	4.36e-05	7.05e-05	0.804	1	1	1	Q9H9J4	Q9H9J4 [1119-1131]			Ubiquitin carboxyl-terminal hydrolase 42 OS=Homo sapiens OX=9606 GN=USP42 PE=1 SV=3	Q9H9J4	0	1613.88	13	154.1	207.2	215.5	171.7	252.1	143.2	60	10.8	95.1	115	188.8	177.4	178.7	171	164.2	165	185.6	0
11732	FALSE		High	Unambiguous	AGASGQPPSGPPGTGNEYGVSPR	[K].AGASGQPPSGPPGTGNEYGVSPR.[L]	1xTMTpro [N-Term]	1xTMTpro [N-Term]	7.2e-08	7.05e-05	1.453	1	1	1	Q9P266	Q9P266 [380-402]			Junctional cadherin 5-associated protein OS=Homo sapiens OX=9606 GN=JCAD PE=1 SV=3	Q9P266	0	2444.21	23	75.4	80.9	69.2	68.9	76	61.2	11.1	5	76.3	15.9	60.1	64.5	69.5	57.6	85	10.5	56.4	0
11734	FALSE		High	Unambiguous	AGASIPSSGAASPR	[R].AGASIPSSGAASPR.[G]	1xTMTpro [N-Term]	1xTMTpro [N-Term]	0.0200008	0.00202367	0.181	1	1	1	Q9P270	Q9P270 [52-65]			SLAIN motif-containing protein 2 OS=Homo sapiens OX=9606 GN=SLAIN2 PE=1 SV=2	Q9P270	0	1532.84	14	21.7	29.3	24.9	26	38.3	24.9	20.3	0	21.9	10.8	21.4	25.2	31.2	20	26.2	34.6	24.9	0
11743	FALSE		High	Unambiguous	AGATAAASEIK	[R].AGATAAASEIK.[R]	1xTMTpro [K11]; 1xTMTpro [N-Term]	1xTMTpro [K11]; 1xTMTpro [N-Term]	0.00150438	0.000114961	0.445	1	1	1	P15923	P15923 [488-498]			Transcription factor E2-alpha OS=Homo sapiens OX=9606 GN=TCF3 PE=1 SV=1	P15923	0	1597.94	11	45.3	78	52.4	40.2	123.3	39.3	35.3	3.2	38.2	32.7	52.7	66.4	75	47.7	60.8	58.6	58.5	2.4
11750	FALSE		High	Unambiguous	AGATLDLLVENMGR	[K].AGATLDLLVENMGR.[V]	1xTMTpro [N-Term]	1xTMTpro [N-Term]	0.00305631	0.000262789	0.373	1	1	3	P16278	P16278 [469-482]			Beta-galactosidase OS=Homo sapiens OX=9606 GN=GLB1 PE=1 SV=2	P16278	0	1763.96	14
11752	FALSE		High	Unambiguous	AGATLNVSTTR	[R].AGATLNVSTTR.[Y]	1xTMTpro [N-Term]	1xTMTpro [N-Term]	6.66e-05	7.05e-05	0.761	1	1	2	Q9NXR5	Q9NXR5 [80-90]			Ankyrin repeat domain-containing protein 10 OS=Homo sapiens OX=9606 GN=ANKRD10 PE=1 SV=2	Q9NXR5	0	1394.79	11	7.5	6.1	12.1	4	10	4.3	6.4	0	4.1	3.1	13	4.2	3.7	4.1	3.2	2.6	7.5	0
11760	FALSE		High	Unambiguous	AGAVAER	[R].AGAVAER.[L]	1xTMTpro [N-Term]	1xTMTpro [N-Term]	0.0333637	0.00312511	0.128	1	1	1	P06865	P06865 [477-483]			Beta-hexosaminidase subunit alpha OS=Homo sapiens OX=9606 GN=HEXA PE=1 SV=2	P06865	0	977.57	7
11768	FALSE		High	Unambiguous	AGAVEQLR	[R].AGAVEQLR.[T]	1xTMTpro [N-Term]	1xTMTpro [N-Term]	0.0665969	0.00611696	0.055	1	1	1	P08240	P08240 [459-466]			Signal recognition particle receptor subunit alpha OS=Homo sapiens OX=9606 GN=SRPRA PE=1 SV=2	P08240	0	1147.68	8	18.3	5.3	9.7	10.8	16	9	11.4	0	7.9	7.3	10.2	15	10.7	5.8	9.5	7	7.4	0
11827	FALSE		High	Unambiguous	AGCSTITDSSSAASTSSSSSAVASASSTVPPGAR	[K].AGCSTITDSSSAASTSSSSSAVASASSTVPPGAR.[V]	1xCarbamidomethyl [C3]; 1xTMTpro [N-Term]	1xCarbamidomethyl [C3]; 1xTMTpro [N-Term]	0.00596043	0.000716298	0.305	1	1	1	Q14669	Q14669 [188-221]			E3 ubiquitin-protein ligase TRIP12 OS=Homo sapiens OX=9606 GN=TRIP12 PE=1 SV=1	Q14669	0	3406.62	34
11839	FALSE		High	Unambiguous	AGDADLQVR	[R].AGDADLQVR.[Q]	1xTMTpro [N-Term]	1xTMTpro [N-Term]	0.0918472	0.00849109	0.02	1	1	1	Q8NCH0	Q8NCH0 [97-105]			Carbohydrate sulfotransferase 14 OS=Homo sapiens OX=9606 GN=CHST14 PE=1 SV=2	Q8NCH0	0	1248.69	9	31.7	15.6	20.4	19.4	17.4	20.5	28.8	2.3	17.9	37.2	17.2	30.9	16.7	18.8	14.3	37.2	14.9	0
11856	FALSE		High	Unambiguous	AGDDEPEYEDGR	[K].AGDDEPEYEDGR.[G]	1xTMTpro [N-Term]	1xTMTpro [N-Term]	0.00991812	0.00106121	0.253	1	1	1	Q9Y6K1	Q9Y6K1 [277-288]			DNA (cytosine-5)-methyltransferase 3A OS=Homo sapiens OX=9606 GN=DNMT3A PE=1 SV=4	Q9Y6K1	0	1656.73	12	6.9	5.1	6.3	2.5	7.7	4.8	6.4	0	6.5	3.8	7.9	4.6	3.4	5.4	6.1	6.9	6.3	0
11863	FALSE		High	Unambiguous	AGDEFVEK	[K].AGDEFVEK.[T]	1xTMTpro [K8]; 1xTMTpro [N-Term]	1xTMTpro [K8]; 1xTMTpro [N-Term]	0.00276998	0.000262789	0.383	1	1	1	Q16836	Q16836 [88-95]			Hydroxyacyl-coenzyme A dehydrogenase, mitochondrial OS=Homo sapiens OX=9606 GN=HADH PE=1 SV=3	Q16836	0	1502.83	8	53.2	15.3	12.6	21.1	21.7	15.9	24.2	0	14.7	20	14.7	22.4	22.6	18.4	10.9	20.5	13.4	0
11867	FALSE		High	Unambiguous	AGDEIDEPSER	[K].AGDEIDEPSER.[E]	1xTMTpro [N-Term]	1xTMTpro [N-Term]	0.0474881	0.00435081	0.091	1	1	1	Q96ME7	Q96ME7 [228-238]			Zinc finger protein 512 OS=Homo sapiens OX=9606 GN=ZNF512 PE=1 SV=2	Q96ME7	0	1521.74	11	12.6	2.3	11.3	6.4	7.9	5.9	6.5	0	8.1	2.1	9.3	6.9	8.3	6.8	4.9	3.3	17	0
11874	FALSE		High	Unambiguous	AGDFLEANYMNLQR	[K].AGDFLEANYMNLQR.[S]	1xTMTpro [N-Term]	1xTMTpro [N-Term]	0.0672189	0.0061762	0.054	1	1	1	P01024	P01024 [1172-1185]			Complement C3 OS=Homo sapiens OX=9606 GN=C3 PE=1 SV=2	P01024	0	1945.98	14
11890	FALSE		High	Unambiguous	AGDGSSVK	[K].AGDGSSVK.[E]	1xTMTpro [K8]; 1xTMTpro [N-Term]	1xTMTpro [K8]; 1xTMTpro [N-Term]	0.0381514	0.00343225	0.114	1	1	1	Q6PL18	Q6PL18 [56-63]			ATPase family AAA domain-containing protein 2 OS=Homo sapiens OX=9606 GN=ATAD2 PE=1 SV=1	Q6PL18	0	1328.77	8	18.9	17.3	28.7	15.8	20.1	9.1	6.1	0	11.2	8.7	21.8	15.9	22.6	20.8	15	7.5	21.2	0
11919	FALSE		High	Unambiguous	AGDLLEDSPK	[R].AGDLLEDSPK.[R]	1xTMTpro [K10]; 1xTMTpro [N-Term]	1xTMTpro [K10]; 1xTMTpro [N-Term]	0.00185011	0.000167383	0.424	1	1	1	P51858	P51858 [158-167]			Hepatoma-derived growth factor OS=Homo sapiens OX=9606 GN=HDGF PE=1 SV=1	P51858	0	1652.94	10
11930	FALSE		High	Unambiguous	AGDLQGLSR	[R].AGDLQGLSR.[G]	1xTMTpro [N-Term]	1xTMTpro [N-Term]	0.0901971	0.00828768	0.022	1	1	1	A5PL33	A5PL33 [897-905]			Protein KRBA1 OS=Homo sapiens OX=9606 GN=KRBA1 PE=1 SV=3	A5PL33	0	1220.69	9
11937	FALSE		High	Unambiguous	AGDITELK	[R].AGDITELK.[I]	1xTMTpro [K8]; 1xTMTpro [N-Term]	1xTMTpro [K8]; 1xTMTpro [N-Term]	0.00141802	0.000114961	0.451	1	1	2	Q96F86	Q96F86 [56-63]			Enhancer of mRNA-decapping protein 3 OS=Homo sapiens OX=9606 GN=EDC3 PE=1 SV=1	Q96F86	0	1454.87	8	14.5	6.9	11.3	15.4	9	11.2	11.2	0	12.6	15	14.5	12.5	9.3	10.4	10.6	9.5	18.8	0
11941	FALSE		High	Unambiguous	AGDMENAENILTVMR	[R].AGDMENAENILTVMR.[D]	1xTMTpro [N-Term]	1xTMTpro [N-Term]	1.55e-06	7.05e-05	1.142	1	1	1	P42704	P42704 [245-259]			Leucine-rich PPR motif-containing protein, mitochondrial OS=Homo sapiens OX=9606 GN=LRPPRC PE=1 SV=3	P42704	0	1967.98	15
11942	FALSE		High	Unambiguous	AGDMENAENILTVMR	[R].AGDMENAENILTVMR.[D]	1xOxidation [M14]; 1xTMTpro [N-Term]	1xOxidation [M4; M14]; 1xTMTpro [N-Term]	4.79e-07	7.05e-05	1.261	1	1	1	P42704	P42704 [245-259]			Leucine-rich PPR motif-containing protein, mitochondrial OS=Homo sapiens OX=9606 GN=LRPPRC PE=1 SV=3	P42704	0	1983.98	15	23.1	10.3	19.2	16.1	14.8	14.7	19.5	0	20.2	18.7	15.9	17.8	18.1	13.9	11	14.9	10.6	0
11950	FALSE		High	Unambiguous	AGDMICPECGLVVGDR	[R].AGDMICPECGLVVGDR.[V]	2xCarbamidomethyl [C6; C9]; 1xTMTpro [N-Term]	2xCarbamidomethyl [C6; C9]; 1xTMTpro [N-Term]	0.00132351	0.000114961	0.458	1	1	1	Q00403	Q00403 [29-44]			Transcription initiation factor IIB OS=Homo sapiens OX=9606 GN=GTF2B PE=1 SV=1	Q00403	0	2052.98	16
11957	FALSE		High	Unambiguous	AGDNIPEEQPVASTPTTVSDGENK	[K].AGDNIPEEQPVASTPTTVSDGENK.[K]	1xTMTpro [K24]; 1xTMTpro [N-Term]	1xTMTpro [K24]; 1xTMTpro [N-Term]	0.00020319	7.05e-05	0.648	1	1	1	Q9Y320	Q9Y320 [270-293]			Thioredoxin-related transmembrane protein 2 OS=Homo sapiens OX=9606 GN=TMX2 PE=1 SV=1	Q9Y320	0	3064.56	24	65.1	12.9	50	22.1	42.6	20.2	30.9	0	22.6	12.4	40.7	27.4	27.8	30.4	17.7	13.2	44.6	0
12011	FALSE		High	Unambiguous	AGDTVSYVICQDGSNLTASQR	[K].AGDTVSYVICQDGSNLTASQR.[A]	1xCarbamidomethyl [C10]; 1xTMTpro [N-Term]	1xCarbamidomethyl [C10]; 1xTMTpro [N-Term]	2.18e-07	7.05e-05	1.341	1	1	1	P09884	P09884 [1171-1191]			DNA polymerase alpha catalytic subunit OS=Homo sapiens OX=9606 GN=POLA1 PE=1 SV=2	P09884	0	2546.25	21	5.6	5.5	11.9	14.7	8.2	5.7	13.1	0	8.2	8.6	8.5	10	4.6	5.4	6.9	11.8	9.8	0
12016	FALSE		High	Unambiguous	AGDVEEDASQLIFPK	[R].AGDVEEDASQLIFPK.[E]	1xTMTpro [K15]; 1xTMTpro [N-Term]	1xTMTpro [K15]; 1xTMTpro [N-Term]	4.72e-05	7.05e-05	0.796	1	1	3	O15514	O15514 [10-24]			DNA-directed RNA polymerase II subunit RPB4 OS=Homo sapiens OX=9606 GN=POLR2D PE=1 SV=1	O15514	0	2227.21	15	15.8	63.6	33.8	24.7	50	25.5	8.7	2.5	24.8	6.2	51.9	30.9	65.2	29	48.1	9.4	35.4	0
12033	FALSE		High	Unambiguous	AGDVITVLEQHPDGR	[R].AGDVITVLEQHPDGR.[W]	1xTMTpro [N-Term]	1xTMTpro [N-Term]	7.96e-05	7.05e-05	0.743	1	1	2	Q8WXE0	Q8WXE0 [305-319]			Caskin-2 OS=Homo sapiens OX=9606 GN=CASKIN2 PE=1 SV=2	Q8WXE0	0	1911.03	15	16.4	11.5	11.9	15	9.5	12	12.8	0	15.4	19.7	16.7	14.5	11.2	10.7	12.5	25.3	14.6	0
12037	FALSE		High	Unambiguous	AGDWQCPNPGCGNQNFAWR	[R].AGDWQCPNPGCGNQNFAWR.[T]	2xCarbamidomethyl [C6; C11]; 1xTMTpro [N-Term]	2xCarbamidomethyl [C6; C11]; 1xTMTpro [N-Term]	1.21e-08	7.05e-05	1.634	1	1	2	Q01844	Q01844 [519-537]			RNA-binding protein EWS OS=Homo sapiens OX=9606 GN=EWSR1 PE=1 SV=1	Q01844	0	2539.13	19
12046	FALSE		High	Unambiguous	AGEAAELQDAEVESSAK	[K].AGEAAELQDAEVESSAK.[S]	1xTMTpro [K17]; 1xTMTpro [N-Term]	1xTMTpro [K17]; 1xTMTpro [N-Term]	0.000125287	7.05e-05	0.697	1	1	1	Q9NZT2	Q9NZT2 [657-673]			Opioid growth factor receptor OS=Homo sapiens OX=9606 GN=OGFR PE=1 SV=3	Q9NZT2	0	2313.21	17	9	10.6	15.5	5.4	15.2	2.9	6.7	0	19.5	2.3	12.1	7.1	12.8	10	17	2.9	9.3	0
12055	FALSE		High	Unambiguous	AGEAPTENPAPPTQQSSAE	[K].AGEAPTENPAPPTQQSSAE.[-]	1xTMTpro [N-Term]	1xTMTpro [N-Term]	1.81e-05	7.05e-05	0.893	1	1	3	P16989	P16989 [354-372]			Y-box-binding protein 3 OS=Homo sapiens OX=9606 GN=YBX3 PE=1 SV=4	P16989	0	2186.05	19	75.9	217.9	182.7	85.7	190.7	95.2	19.5	3.5	217.4	21.3	151.1	101.5	231.3	138.4	214.4	21	151.3	0
12057	FALSE		High	Unambiguous	AGEARPGPTAESASGPSEDPSVNFLK	[R].AGEARPGPTAESASGPSEDPSVNFLK.[N]	1xTMTpro [K26]; 1xTMTpro [N-Term]	1xTMTpro [K26]; 1xTMTpro [N-Term]	0.000105936	7.05e-05	0.714	1	1	1	Q13501	Q13501 [213-238]			Sequestosome-1 OS=Homo sapiens OX=9606 GN=SQSTM1 PE=1 SV=1	Q13501	0	3179.65	26	26.2	33.3	52.2	24.7	63	16.2	15.3	0	33.8	5.4	39.3	27.5	31.1	36.1	35.6	17.6	29.9	0
12060	FALSE		High	Unambiguous	AGEATVK	[K].AGEATVK.[F]	1xTMTpro [K7]; 1xTMTpro [N-Term]	1xTMTpro [K7]; 1xTMTpro [N-Term]	0.0488566	0.00446321	0.088	1	1	1	Q9BYD2	Q9BYD2 [159-165]			39S ribosomal protein L9, mitochondrial OS=Homo sapiens OX=9606 GN=MRPL9 PE=1 SV=2	Q9BYD2	0	1283.78	7
12065	FALSE		High	Unambiguous	AGEDAVWVLDSGSVR	[R].AGEDAVWVLDSGSVR.[G]	1xTMTpro [N-Term]	1xTMTpro [N-Term]	0.0987222	0.00948169	0.012	1	1	1	Q6ZRP7	Q6ZRP7 [58-72]			Sulfhydryl oxidase 2 OS=Homo sapiens OX=9606 GN=QSOX2 PE=1 SV=3	Q6ZRP7	0	1864.97	15
12069	FALSE		High	Unambiguous	AGEDLEVSEGLMCFDPK	[K].AGEDLEVSEGLMCFDPK.[E]	1xCarbamidomethyl [C13]; 1xTMTpro [K17]; 1xTMTpro [N-Term]	1xCarbamidomethyl [C13]; 1xTMTpro [K17]; 1xTMTpro [N-Term]	0.0830986	0.00757866	0.031	1	1	1	Q8N3C0	Q8N3C0 [354-370]			Activating signal cointegrator 1 complex subunit 3 OS=Homo sapiens OX=9606 GN=ASCC3 PE=1 SV=3	Q8N3C0	0	2505.25	17
12080	FALSE		High	Unambiguous	AGEEGSIR	[R].AGEEGSIR.[A]	1xTMTpro [N-Term]	1xTMTpro [N-Term]	0.0512213	0.00470491	0.083	1	1	1	Q9BY67	Q9BY67 [363-370]			Cell adhesion molecule 1 OS=Homo sapiens OX=9606 GN=CADM1 PE=1 SV=2	Q9BY67	0	1122.61	8
12090	FALSE		High	Unambiguous	AGEEVIAGPER	[K].AGEEVIAGPER.[E]	1xTMTpro [N-Term]	1xTMTpro [N-Term]	0.0061384	0.000750234	0.302	1	1	1	Q96D09	Q96D09 [18-28]			G-protein coupled receptor-associated sorting protein 2 OS=Homo sapiens OX=9606 GN=GPRASP2 PE=1 SV=1	Q96D09	0	1431.78	11	12.1	10.3	13.7	18.4	11.7	13.2	17.3	0	15.9	29.7	13.1	13.7	12.4	14.8	10.5	22	17.4	0
12091	FALSE		High	Unambiguous	AGEEVIAGPERENDVPLVVRPK	[K].AGEEVIAGPERENDVPLVVRPK.[V]	1xTMTpro [K22]; 1xTMTpro [N-Term]	1xTMTpro [K22]; 1xTMTpro [N-Term]	0.000984704	0.000114961	0.488	1	1	1	Q96D09	Q96D09 [18-39]			G-protein coupled receptor-associated sorting protein 2 OS=Homo sapiens OX=9606 GN=GPRASP2 PE=1 SV=1	Q96D09	1	2982.69	22
12101	FALSE		High	Unambiguous	AGEGEQVEVDGWDCSFPR	[K].AGEGEQVEVDGWDCSFPR.[D]	1xCarbamidomethyl [C14]; 1xTMTpro [N-Term]	1xCarbamidomethyl [C14]; 1xTMTpro [N-Term]	0.000178728	7.05e-05	0.661	1	1	1	Q9H6E5	Q9H6E5 [460-477]			Speckle targeted PIP5K1A-regulated poly(A) polymerase OS=Homo sapiens OX=9606 GN=TUT1 PE=1 SV=2	Q9H6E5	0	2342.07	18	3.9	4.8	12.5	8.5	12.7	4.3	10.5	0	9.5	5.3	11.1	7.7	6.7	10.2	11.6	8.3	11.5	0
12116	FALSE		High	Unambiguous	AGEGTYALDSESCMEK	[K].AGEGTYALDSESCMEK.[L]	1xCarbamidomethyl [C13]; 1xOxidation [M14]; 1xTMTpro [K16]; 1xTMTpro [N-Term]	1xCarbamidomethyl [C13]; 1xOxidation [M14]; 1xTMTpro [K16]; 1xTMTpro [N-Term]	0.100511	0.00961272	0.01	1	1	1	O00541	O00541 [260-275]			Pescadillo homolog OS=Homo sapiens OX=9606 GN=PES1 PE=1 SV=1	O00541	0	2372.12	16
12135	FALSE		High	Unambiguous	AGEIITVLDDSDPNWWK	[K].AGEIITVLDDSDPNWWK.[G]	1xTMTpro [K17]; 1xTMTpro [N-Term]	1xTMTpro [K17]; 1xTMTpro [N-Term]	5.95e-10	7.05e-05	1.939	1	1	1	Q92783	Q92783 [233-249]			Signal transducing adapter molecule 1 OS=Homo sapiens OX=9606 GN=STAM PE=1 SV=3	Q92783	0	2567.36	17
12166	FALSE		High	Unambiguous	AGEPDGESLDEQPSSSSSK	[K].AGEPDGESLDEQPSSSSSK.[R]	1xTMTpro [K19]; 1xTMTpro [N-Term]	1xTMTpro [K19]; 1xTMTpro [N-Term]	0.000106987	7.05e-05	0.713	1	1	2	Q9H3Q1	Q9H3Q1 [57-75]			Cdc42 effector protein 4 OS=Homo sapiens OX=9606 GN=CDC42EP4 PE=1 SV=1	Q9H3Q1	0	2515.23	19	17.2	17.9	17.2	14	26.7	18.6	4.3	0	19.3	8.5	24.2	20.5	30.9	13.1	21.3	5.6	20.2	0
12181	FALSE		High	Unambiguous	AGEQAQPPGDQEPEAVLAMLR	[R].AGEQAQPPGDQEPEAVLAMLR.[S]	1xTMTpro [N-Term]	1xTMTpro [N-Term]	0.0288823	0.00285525	0.143	1	1	1	Q6PJG6	Q6PJG6 [757-777]			BRCA1-associated ATM activator 1 OS=Homo sapiens OX=9606 GN=BRAT1 PE=1 SV=2	Q6PJG6	0	2511.28	21
[truncated: 30,669 more rows]
[truncated: 81 more columns]
