# Supplementary material for: In Depth Characterization of the Promoter Proximal Proteome of Single Copy Locus FOXP2
Source: Mol Cell Proteomics. 2026 Apr 21;25(6):101570. doi: 10.1016/j.mcpro.2026.101570 (PMC13227211; doi:10.1016/j.mcpro.2026.101570)
Supplement: Table S5 [file mmc5.xlsx]

## Sheet: Transcription Factors
all human TFs list combined and removed duplicates from: https://www.sciencedirect.com/science/article/pii/S0092867410000796? And https://www.sciencedirect.com/science/article/pii/S0092867418301065	q<.05 FC>1.2	Overlap	19.3% overlap			all human TFs list combined and removed duplicates from: https://www.sciencedirect.com/science/article/pii/S0092867410000796? And https://www.sciencedirect.com/science/article/pii/S0092867418301065	FC>1.2, ignore q-filter	Overlap	24.1% overlap		all human TFs list combined and removed duplicates from: https://www.sciencedirect.com/science/article/pii/S0092867410000796? And https://www.sciencedirect.com/science/article/pii/S0092867418301065	All Proteins	Overlap	14.2% overlap
ABL1	SRSF5	ZFHX2				ABL1	GPAT3	ZNF184			ABL1	VAMP1	PURA
PARP1	ZFHX2	ETV6				PARP1	POLL	ZNF286B			PARP1	MAD2L2	CBX3			chi square distribution to compare each condition
AEBP1	MCPH1	POLR1E				AEBP1	SETSIP	ZFHX2			AEBP1	NNT	ZNF789			q<.05 vs total
AES	YIPF1	HDGF				AES	PPP1R3D	ZNF112			AES	KIF3B	ZNF701			chi square statistic is 7.4404, p value is .006377; significant at p<.01
NR0B1	SLC25A31	NONO				NR0B1	PALLD	YTHDC1			NR0B1	CARMIL2	POLR1D			FC>1.2 vs total
AHR	ETV6	COIL				AHR	KRT87P	GTF2F1			AHR	PURA	ZNF471			chi square statistic is 52.3968, p value is <.00001; significant at p<.01
ALX3	EXOC8	RBM15				ALX3	EXOSC4	ZSCAN12			ALX3	WDR33	ZGPAT			q<.05 vs FC>1.2
BIN1	GNL3	YTHDC1				BIN1	DPM1	YY1			BIN1	TES	ZNF503			chi square statistic is 3.3569, p value is .066923; not significant at p<.01
APBB1	ALG1	TOP2B				APBB1	ZNF184	YY2			APBB1	CBX3	SETDB1
APBB2	MORF4L2	NFYC				APBB2	KRT83	POLR2D			APBB2	ZNF789	SMARCD3
APC	ORC6	YAF2				APC	KRT81	ETV6			APC	ZNF701	NRBF2
AIRE	HMGB1	RYBP				AIRE	LTN1	PWP1			AIRE	SYNJ2BP	FOXO1
APEX1	ERICH1	DPF2				APEX1	KRT86	GATA4			APEX1	USP5	ASXL1			Condition	TF	not TF	Total
AR	OXA1L	ZEB1				AR	SRSF5	ZFP37			AR	ALDOA	SMARCA4			q<.05, FC>1.2	72	301	373
PHOX2A	POLR1E	WBP11				PHOX2A	KRT85	ZC3H8			PHOX2A	KRT79	YEATS2			FC>1.2	187	588	775
ARNT	ACAA2	DDX5				ARNT	ZNF286B	RFX5			ARNT	POLR1D	SALL1			all	855	5174	6029
ARNTL	HDGF	GMEB1				ARNTL	NIPSNAP2	GMEB2			ARNTL	RASSF8	SOX12			total	1114	6063	7177
ASCL1	CYP51A1	GATA4				ASCL1	GPC6	FUBP1			ASCL1	LARP4	SON				%	%
ASCL2	MTX3	FUBP1				ASCL2	ZFHX2	IRF2BP1			ASCL2	PHLDB2	CHD2			q<.05	19.3	80.7
ATBF1	SRFBP1	PHF10				ATBF1	ENOX1	ELL			ATBF1	RGPD1	RFC1			FC>1.2	24.1	75.9
ATF1	PDLIM3	ZNF768				ATF1	CCDC7	PYGO2			ATF1	COA4	ZNF181			all	14.2	85.8
ATF3	PRDX3	ZNF326				ATF3	ZNF112	TRIM28			ATF3	MED23	APEX1
ATF4	PPIB	PARP1				ATF4	RABEP2	SUB1			ATF4	GBF1	ILF3
ATM	SC5D	BAZ1A				ATM	MCPH1	KHDRBS2			ATM	CAPNS1	CHD8
RERE	NONO	NPM1				RERE	ADGRL2	MAX			RERE	KMT2D	ZKSCAN4
ATOH1	RCC1L	MBD3				ATOH1	CENPQ	SIX1			ATOH1	THOC1	SUPT5H
ATRX	COIL	ILF3				ATRX	GOLGA6L2	ZNF500			ATRX	YWHAZ	DHX38
BACH1	RPL17	AATF				BACH1	SAP130	ZNF580			BACH1	MTPN	NFYB
BAPX1	PHIP	ERCC6				BAPX1	SFXN3	POLR1E			BAPX1	FBXO11	SIRT1
BARD1	NIFK	NKRF				BARD1	YTHDC1	ZNF516			BARD1	HS1BP3	PRDM5
BCL3	NCBP3	ZNF281				BCL3	RNF113B	ZNF207			BCL3	ZNF471	KAT7
BCL6	DDX21	ATF1				BCL6	HPF1	MTA3			BCL6	SLC9A6	FOXM1
PRDM1	NOL11	ZNF580				PRDM1	PRPF40B	YAF2			PRDM1	EEF1A2	FLYWCH1
BNC1	RBM15	RFX5				BNC1	PRNP	RYBP			BNC1	CCDC158	TOX
PCGF4	ZNF106	SUB1				PCGF4	KRT34	USF1			PCGF4	GATD3B	SMAD5
POLR3D	BANF1	GTF2F1				POLR3D	GTF2F1	PQBP1			POLR3D	ENO3	XRCC5
FOXL2	TP53RK	HEXIM1				FOXL2	CRIPT	ZFP42			FOXL2	RABEP2	CTNNBL1
BRCA1	NOP58	NR2F2				BRCA1	SRSF8	WBP11			BRCA1	ZGPAT	TCF3
BRCA2	ABHD16A	MBD4				BRCA2	YAE1	BAZ1A			BRCA2	NBPF9	NFX1
BRDT	RNF113B	DDX54				BRDT	RPS6KC1	ZNF787			BRDT	GAPVD1	TAF6
ZFP36L1	PPIL3	UBTF				ZFP36L1	HMGN5	ZSCAN26			ZFP36L1	ARFGEF2	NKRF
ZFP36L2	YTHDC1	ZNF384				ZFP36L2	ZSCAN12	TCEA1			ZFP36L2	RBMS2	BRD8
KLF9	ESF1	YY1				KLF9	CWC25	POLR2G			KLF9	TMEM9	FUBP1
KLF5	TOP2B	GATAD2B				KLF5	DNAJC8	MXD4			KLF5	EEF1G	MYPOP
BTF3	RBM42	HOXA7				BTF3	YY1	HDGF			BTF3	NDUFA8	HMBOX1
BTG1	DNAJC8	HOXB5				BTG1	ZRANB2	RBM7			BTG1	H2AC20	GATAD2A
RUNX2	PRKRIP1	HOXA6				RUNX2	EIF1AD	HEXIM1			RUNX2	STARD3NL	STAT3
RUNX1	SFR1	HOXC6				RUNX1	YY2	SUPT3H			RUNX1	GRWD1	SAFB
RUNX1T1	NFYC	HOXB7				RUNX1T1	CKS1B	FUS			RUNX1T1	VAC14	USF1
CBFA2T3	PHAX	HOXC5				CBFA2T3	CALU	BCLAF1			CBFA2T3	SELENBP1	GTF2F2
RUNX3	PGAM5	HOXD9				RUNX3	NAT8L	MBD3			RUNX3	CASP14	TIAL1
CBFB	CCDC59	POLR2G				CBFB	ANP32A	VEZF1			CBFB	ZNF503	TIMELESS
CDC5L	SEC61A2	ZNF444				CDC5L	AUTS2	ZNF444			CDC5L	MEX3D	CREB1
CDX1	PCNP	KHDRBS2				CDX1	MRPS6	PHF10			CDX1	PROCR	SMARCC2
CDX2	SURF2	TCERG1				CDX2	RPL15	THRAP3			CDX2	SLC4A3	EWSR1
CDX4	YAF2	GMEB2				CDX4	EAPP	POLR1C			CDX4	H2AW	RBBP7
CEBPA	RYBP	GTF2E1				CEBPA	CSNK2B	GTF2E1			CEBPA	PPP2R1B	PHF10
CEBPB	TSFM	ZNF800				CEBPB	MICOS10	TCERG1			CEBPB	GOLGA1	JUN
CEBPD	TMEM33	YY2				CEBPD	YIPF1	CREB1			CEBPD	PARD6B	FOXC2
CEBPE	CYC1	TTF1				CEBPE	POLR2D	PIN1			CEBPE	HNRNPAB	ZNF836
CEBPG	RRP15	ZNF112				CEBPG	PWWP2A	MEIS3			CEBPG	SPOUT1	MBD1
CENPB	OAT	THRAP3				CENPB	TTMP	MEIS3P1			CENPB	SUCLG1	RUVBL2
CHD1	WBP4	ZHX2				CHD1	SLC25A31	ZNF384			CHD1	PEX14	ZNF512
CHD2	PWWP2A	MYBBP1A				CHD2	ETV6	ZNF593			CHD2	STT3A	ZFX
CHD4	MRPL24	NFXL1				CHD4	TECR	GTF2F2			CHD4	PRKAR1A	MLX
CHES1	BTRC	ZNF500				CHES1	DDX56	KIN			CHES1	TLN2	ZNF485
ERCC8	SLU7	POU3F2				ERCC8	KRAS	ZNF326			ERCC8	YKT6	ZFHX2
KLF6	CSNK2B	ZC3H8				KLF6	MED7	ZHX2			KLF6	SNRNP27	SUPT6H
CRABP2	GPATCH4	ELF1				CRABP2	GPATCH4	APEX1			CRABP2	PUDP	FOSL2
CREB1	MRPL13	SAP30BP				CREB1	CCDC12	SAP30BP			CREB1	DNAJB11	POLR2C
ATF2	RPL15	TCEA1				ATF2	KRT33B	TTF1			ATF2	FBXO38	ZSCAN25
CREBBP	VDAC1	SMARCE1				CREBBP	TDP1	NPM1			CREBBP	RAB10	ZNF501
CREBL1	RAB7A					CREBL1	FDPS	ERCC6			CREBL1	UTP15	RFX7
CREBL2	ATAD2					CREBL2	SURF2	FOXC2			CREBL2	LPCAT2	ZNF823
CREM	PAF1					CREM	MRPS11	EN2			CREM	CEP85L	SUPT7L
CRX	NLN					CRX	TBC1D23	ZNF512			CRX	VBP1	SMARCA5
CRY1	NOP14					CRY1	WBP4	DDX54			CRY1	CNBP	RBSN
CSRP2	PABPN1					CSRP2	KRT71	MAZ			CSRP2	USP17L17	TP53BP1
NKX2-5	CALU					NKX2-5	SNPH	ATF1			NKX2-5	SOS1	ELL
CTBP1	SRSF3					CTBP1	ZFYVE27	ZHX3			CTBP1	STRN	HOXB6
CTNNB1	HNRNPA1					CTNNB1	CCDC117	ZBTB7B			CTNNB1	ZFAND5	HMGB3
CUTL1	MRPS17					CUTL1	TRIR	POLR1B			CUTL1	RIOK2	CBX2
DAB2	NOVA2					DAB2	EXOC8	ZNF800			DAB2	TAOK2	ZNF580
DACH1	DPF2					DACH1	NOVA2	SNW1			DACH1	SETDB1	SOX2
DAXX	ZEB1					DAXX	DCUN1D4	SP3			DAXX	NUCKS1	CDC5L
DBP	EFNA3					DBP	PWP1	DDX5			DBP	SMARCD3	PRR12
DDB1	SLC25A6					DDB1	ZCCHC7	KHSRP			DDB1	EXOC3	PHF12
DDB2	UTP3					DDB2	GATA4	UBTF			DDB2	ISCA2	ZNF550
DDIT3	TECR					DDIT3	RNF113A	POLR1D			DDIT3	EID1	DNTTIP1
DDX5	MFAP1					DDX5	RPL21	NKRF			DDX5	ABRACL	ATF3
DLX1	H2BC20P					DLX1	NUCKS1	NONO			DLX1	DIABLO	MYT1
DLX2	H2BC19P					DLX2	RPS21	GMEB1			DLX2	CSTF3	HMGB2
DLX3	FTSJ3					DLX3	GNL3	HOXC8			DLX3	NARF	TAF12
DLX4	HIBADH					DLX4	FDFT1	GATAD2B			DLX4	ABI2	POLR2I
DLX5	SNU13					DLX5	SLC4A1AP	SUPT4H1			DLX5	USP3	ZNF468
DLX6	RAB35					DLX6	DAD1	ZNF143			DLX6	SCAF11	CRABP2
DMRT1	POLR1H					DMRT1	NOP16	TAF15			DMRT1	NHEJ1	TSC22D4
DNMT1	PPP1CA					DNMT1	ZFP37	ABL1			DNMT1	PAXX	CEBPZ
DNMT3A	PPP1CC					DNMT3A	ZC3H8	PHF2			DNMT3A	PDPK1	ZNF700
DR1	PPP1CB					DR1	IFFO1	ZEB1			DR1	FAM117B	NSD1
ARID3A	WBP11					ARID3A	ABHD17B	TOPORS			ARID3A	GTPBP6	ZNF84
TSC22D3	MED7					TSC22D3	RRP15	COIL			TSC22D3	RNF214	GPBP1L1
DTX1	NFATC2IP					DTX1	MEX3A	SMARCE1			DTX1	PITPNB	TCF7
E2F1	ISY1					E2F1	RFX5	SF1			E2F1	HDLBP	DDB1
E2F2	NOP16					E2F2	ANKIB1	HMG20A			E2F2	HSPA7	CEBPA
E2F3	DDX50					E2F3	GMEB2	NFYC			E2F3	REPS1	GATAD2B
E2F4	XPR1					E2F4	PPFIA2	RBAK			E2F4	CELF4	CTCFL
E2F5	DDX5					E2F5	CYP20A1	PITX1			E2F5	PDCD2	SIN3A
E2F6	DHCR24					E2F6	NOL8	ZGPAT			E2F6	HADH	NFYA
E4F1	GNB1					E4F1	ALG1	MEIS1			E4F1	NRBF2	SMARCAD1
EBF	MDN1					EBF	NIT2	POU3F2			EBF	GTSE1	TOP2B
EEF1A1	GMEB1					EEF1A1	TCAF1	NR2F2			EEF1A1	KRT32	XPA
EGR1	NSDHL					EGR1	ZNF622	KLF3			EGR1	MRPL21	DNMT1
EGR2	TBC1D23					EGR2	NCBP2L	ILF3			EGR2	FANCI	CUX2
EGR3	GATA4					EGR3	FUBP1	AFF1			EGR3	FOXO1	ZNF184
EGR4	TMEM97					EGR4	MNAT1	SCML1			EGR4	SGTB	HTATSF1
ELAVL2	MDH2					ELAVL2	IRF2BP1	ING1			ELAVL2	PRCC	YBX3
ELF1	PRPF40B					ELF1	ELL	ZNF471			ELF1	LAMP2	ZNF8
ELF2	MRPL32					ELF2	CCNDBP1	PRDM5			ELF2	RPL3	ING3
ELF3	SFXN3					ELF3	INTS14	ZNF501			ELF3	LRRC7	GTF2E1
ELF4	FUBP1					ELF4	COL1A1	ZNF823			ELF4	SERPINB7	INTS12
ELF5	CFDP1					ELF5	H2BC20P	ZNF700			ELF5	ASXL1	TFCP2L1
ELK1	EIF1AD					ELK1	H2BC19P	ZNF846			ELK1	TRIP10	AFF4
ELK3	UQCRC1					ELK3	EIF1	ZNF502			ELK3	INSRR	PHF3
ELK4	PHF10					ELK4	EIF1B	ZNF177			ELK4	EEF1D	ZNF846
EMX1	ZCCHC7					EMX1	PYGO2	ZNF334			EMX1	CLCC1	ZNF598
EMX2	ZNF768					EMX2	RAB35	ZNF491			EMX2	SMARCA4	ZNF502
EN1	GAR1					EN1	UTP3	SP5			EN1	YEATS2	SAP30BP
EN2	GTPBP6					EN2	FUCA2	KLF14			EN2	NUP205	HCFC1
ENO1	PRPF4					ENO1	SMNDC1	ZNF799			ENO1	HSP90AA5P	MITF
EP300	SLC29A1					EP300	MRFAP1	SP4			EP300	ARFIP2	HOXB9
EPAS1	PPIAL4A					EPAS1	DHX33	PRDM9			EPAS1	LAP3	LHX4
NR2F6	NOC4L					NR2F6	ANP32E	ZNF41			NR2F6	ATP6V1A	ZNF177
ERCC2	MTCH1					ERCC2	PHAX	KLF9			ERCC2	GAR1	ARID3A
EYA4	YJU2					EYA4	CDK2AP2	ZNF567			EYA4	H2AZ2	FOXN2
ERCC3	RAB1B					ERCC3	SRSF2	ZNF407			ERCC3	EPS8	MXD4
ERCC6	CENPC					ERCC6	MIS12	ZNF69			ERCC6	SALL1	ZBTB7B
ERF	HEXIM2					ERF	MORF4L2	ZNF510			ERF	AURKA	HELZ
ERG	ZNF326					ERG	TRIM28	ZNF268			ERG	APOL2	NR2C2
ESR1	HNRNPA1L2					ESR1	EIF4E	ZSCAN2			ESR1	NDUFA5	POLR2G
ESR2	PARP1					ESR2	SUB1	ZNF12			ESR2	NUP214	SPEN
ESRRA	MPHOSPH10					ESRRA	LAP3	ZNF585B			ESRRA	SOX12	TCF20
ESRRB	EAPP					ESRRB	MTCH1	ZNF585A			ESRRB	SON	ANKRD30A
ESRRG	BAZ1A					ESRRG	KHDRBS2	ZNF627			ESRRG	CHD2	APBB2
ETS1	MRPL4					ETS1	H2BC18	ZNF182			ETS1	RFC1	TMF1
ETS2	CENPQ					ETS2	H2BC14	ZNF442			ETS2	UBR3	ESPL1
ETV1	FCF1					ETV1	H2BC5	ZKSCAN7			ETV1	PLEKHA5	SUPT4H1
ETV2	NPM1					ETV2	H2BC9	KLF11			ETV2	ZNF181	SKI
ETV3	INTS3					ETV3	H2BC12	SP8			ETV3	RCC1	ZNF408
ETV4	UTP14C					ETV4	H2BC13	ZNF382			ETV4	PBK	PITX2
ETV5	MBD3					ETV5	H2BC10	KLF10			ETV5	SIPA1L1	ZNF717
ETV6	EIF2B5					ETV6	H2BC12L	ZNF614			ETV6	C4orf46	ZNF334
EVI1	ILF3					EVI1	H2BC15	ZNF440			EVI1	ATP5PB	ZNF581
EVX1	AATF					EVX1	MPHOSPH10	SP9			EVX1	GPD2	TAF7
EWSR1	HMGN5					EWSR1	MAX	ZNF581			EWSR1	SYF2	SMARCB1
EYA2	NOP2					EYA2	STEEP1	RFX1			EYA2	PCNP	POLR1C
EYA3	RAB10					EYA3	TMEM97	NFYA			EYA3	TSN	DDX20
EZH1	DDX10					EZH1	SRP9	NFXL1			EZH1	KIF14	LZTS1
EZH2	LRIF1					EZH2	ORC6	TOP2B			EZH2	SLC26A9	PHF5A
FALZ	RRP12					FALZ	NAA10	MBD4			FALZ	SH3GL3	CHAF1A
FHL2	CWC27					FHL2	CCDC86	MAFA			FHL2	NUP160	ATF7IP
FOXG1B	ATIC					FOXG1B	BCL7B	PARP1			FOXG1B	APEX1	CSDE1
FOXG1A	NOL8					FOXG1A	UTP14A	BRD1			FOXG1A	USP53	ZNF491
FOXG1C	RPL3L					FOXG1C	ZMAT2	DPF2			FOXG1C	MSL3P1	ZNF706
FOXF1	NIT2					FOXF1	RAB5B	HOXA7			FOXF1	CYP51A1	SSBP3
FOXF2	MYL9					FOXF2	HMGB1	HOXB5			FOXF2	RETREG2	PBX3
FOXC1	NHP2					FOXC1	ERICH1	HOXA6			FOXC1	APTX	TFCP2
FOXD1	TOMM20					FOXD1	SIX1	HOXC6			FOXD1	ATAD1	ADNP
FOXD4	RAB15					FOXD4	GEMIN6	HOXB7			FOXD4	ANXA6	MCM8
FOXI1	RINT1					FOXI1	CDK2AP1	HOXC5			FOXI1	HOOK1	HDAC5
FOXL1	PCF11					FOXL1	RAB15	HOXD9			FOXL1	RPL13	MAML1
FOXE3	PINX1					FOXE3	CYC1	ZNF768			FOXE3	WWP2	STAT1
FOXJ1	YAE1					FOXJ1	RAB10	AATF			FOXJ1	CPT2	AHDC1
FOXC2	H2BC18					FOXC2	POLR1H	HMBOX1			FOXC2	GHDC	SRRM1
FOXE1	H2BC14					FOXE1	OXA1L	ABT1			FOXE1	PIP4K2A	SSBP4
FOXM1	H2BC5					FOXM1	PABPN1	ZNF281			FOXM1	OXR1	ZFHX4
FOXD2	H2BC9					FOXD2	MRPS17	SPEN			FOXD2	ILF3	POLR1D
FKHL18	H2BC12					FKHL18	CFDP1	RBM14			FKHL18	GSTO1	CTDP1
FOXO1A	H2BC13					FOXO1A	BUD13	RBM15			FOXO1A	FCHSD2	PAPOLA
FOXO3A	H2BC10					FOXO3A	ZNF500	ELF1			FOXO3A	PSMD8	SP5
FLI1	H2BC12L					FLI1	SFR1	TCOF1			FLI1	CHD8	TRRAP
FMR1	H2BC15					FMR1	MRPS23	BCOR			FMR1	GCC2	RBM14
FOS	TMED2					FOS	ZNF580	SOX2			FOS	KATNA1	KLF14
FOSB	SUGP1					FOSB	LRIF1	GATA6			FOSB	CASK	RNF2
FOSL2	HIRIP3					FOSL2	NUP62	HMGB3			FOSL2	ME2	HOXC4
NR5A2	TRIR					NR5A2	POLR1E	ZNF830			NR5A2	KRT7	ZHX3
NR5A1	ERCC6					NR5A1	PAXBP1	MYBBP1A			NR5A1	SF3B5	PITX3
FUS	STX5					FUS	RAB8A				FUS	TPRA1	SIX5
XRCC6	MLEC					XRCC6	RAD51AP1				XRCC6	BEND4	NR2F2
GABPA	HNRNPA1L3					GABPA	ACTR5				GABPA	ZKSCAN4	EED
GABPB2	RAB8A					GABPB2	PRKRIP1				GABPB2	KIF22	ZNF646
GATA1	RAB1C					GATA1	JMJD4				GATA1	H3-3B	NFAT5
GATA2	C1orf52					GATA2	TCEAL2				GATA2	SH3GL1	MLLT6
GATA3	NKRF					GATA3	MT-CO2				GATA3	GPAT4	TAF1L
GATA4	GNL2					GATA4	HNRNPD				GATA4	SDHB	ZNF384
GATA6	RAB31					GATA6	ZNF516				GATA6	SIRPG	RXRB
GBX2	ZNF281					GBX2	IMP3				GBX2	ATP2B1	SNRPD1
GFI1	VRK1					GFI1	SLX9				GFI1	FAM168A	CBFB
GLI1	RGS10					GLI1	TIMM21				GLI1	SLC38A2	GMEB1
GLI2	FDFT1					GLI2	GCDH				GLI2	APLP2	SMARCD1
GLI3	NCBP2L					GLI3	MYL2				GLI3	SUPT5H	ZNF732
GLI4	SNRPD3					GLI4	LTO1				GLI4	HCCS	EAF1
NR3C1	CS					NR3C1	ZNF207				NR3C1	DHX38	NFKBIL1
GRLF1	NCL					GRLF1	MRPL32				GRLF1	DENND1A	HOXC13
GSCL	POFUT1					GSCL	RPS5				GSCL	TUBA3D	ZNF317
GTF2A1	LYAR					GTF2A1	SIGMAR1				GTF2A1	AGA	TRIM29
GTF2A2	SFXN4					GTF2A2	RAB3C				GTF2A2	TDRD7	EHMT1
GTF2B	BUD13					GTF2B	RAB3A				GTF2B	SLC4A7	RBMX
GTF2E1	MAN1A1					GTF2E1	RAB43				GTF2E1	NFYB	ZNF813
GTF2E2	EIF1					GTF2E2	RAB6B				GTF2E2	SIRT1	NCOR1
GTF2F1	EIF1B					GTF2F1	RAB33B				GTF2F1	GAK	E2F5
GTF2F2	NOL7					GTF2F2	RAB4B				GTF2F2	PRDM5	TSC22D3
GTF2H1	MICOS10					GTF2H1	RAB37				GTF2H1	CTSV	HOXC10
GTF2H2	SRSF9					GTF2H2	RAB30				GTF2H2	AGO2	SAP18
GTF2H3	POLE4					GTF2H3	RAB39B				GTF2H3	KAT7	LDB1
GTF2H4	SLX9					GTF2H4	RINT1				GTF2H4	SYN1	SMARCC1
GTF2I	IMP3					GTF2I	SMAP				GTF2I	CAND1	TRAFD1
GTF3A	SMPD4					GTF3A	RAB7A				GTF3A	FOXM1	ARID1B
BRF1	ATF1					BRF1	MTA3				BRF1	RBM4B	GTF2IRD1
GTF3C1	TDP2					GTF3C1	LSM4				GTF3C1	DCTN2	MCM3
GTF3C2	UTP14A					GTF3C2	CS				GTF3C2	CLDND1	CENPT
H1F0	IBA57					H1F0	IWS1				H1F0	FBXL20	BRWD1
HIST1H1C	CDK12					HIST1H1C	SRSF9				HIST1H1C	STX2	ZNF799
HIST1H1D	RAB5B					HIST1H1D	SRSF3				HIST1H1D	MYL9	CNOT3
HIST1H1E	ACADM					HIST1H1E	CCDC85B				HIST1H1E	FLYWCH1	CENPB
HIST1H1B	CKS1B					HIST1H1B	RAB1B				HIST1H1B	GPN3	MCM5
HIST1H1T	SNPH					HIST1H1T	SAE1				HIST1H1T	RAB1A	FOXA1
HIST1H2BD	ZNF580					HIST1H2BD	YAF2				HIST1H2BD	CPLX2	ZBTB34
HIST1H2BB	RFX5					HIST1H2BB	RYBP				HIST1H2BB	TOX	SP4
HCFC1	TM9SF3					HCFC1	USF1				HCFC1	C1orf131	ID4
HCLS1	NUP62					HCLS1	PQBP1				HCLS1	GLRX5	TCEA2
HD	AGPAT4					HD	TOPBP1				HD	TOP2A	ASH2L
HDAC1	RDH14					HDAC1	ACAA2				HDAC1	SMAD5	SMARCE1
HDAC2	RAB2B					HDAC2	ZFP42				HDAC2	SGF29	MLLT3
HDGF	SUB1					HDGF	NKAPL				HDGF	XRCC5	PDCD11
HHEX	TMEM126B					HHEX	CIR1				HHEX	FTO	TAF6L
HIC1	TPBG					HIC1	WBP11				HIC1	ATP6V1C1	HOXA7
HIF1A	GTF2F1					HIF1A	BRD2				HIF1A	ATP1B1	ABT1
HIP2	HEXIM1					HIP2	BAZ1A				HIP2	SCYL1	BAZ1A
HIVEP1	NR2F2					HIVEP1	ZNF787				HIVEP1	CTNNBL1	MED12
HIVEP2	MBD4					HIVEP2	ZSCAN26				HIVEP2	RNASEH2B	ANKRD10
HKR3	DDX54					HKR3	TCEA1				HKR3	CCDC154	HOXA13
HLXB9	PABIR2					HLXB9	POFUT1				HLXB9	STK25	IKBKG
HLF	UBTF					HLF	FCF1				HLF	BOD1	CBX4
HLX1	ANP32A					HLX1	POLR2G				HLX1	HNRNPLL	ZNF326
HMGB2	KRI1					HMGB2	MXD4				HMGB2	PPFIBP1	SP1
HMGB3	GRSF1					HMGB3	HDGF				HMGB3	MDK	BATF3
HMGN1	RPL18A					HMGN1	DHCR24				HMGN1	CHMP4B	BRD1
HMGN2	TIMM21					HMGN2	RBM7				HMGN2	KDM6A	EP400
HMGA1	ZNF384					HMGA1	TALDO1				HMGA1	SERPINA12	PDX1
NR4A1	RBM8A					NR4A1	RAB1C				NR4A1	SNRNP70	PRDM9
HMX1	NAT8L					HMX1	EFNA3				HMX1	STEAP3	HMG20A
FOXA1	YY1					FOXA1	SF3B5				FOXA1	AGPS	YAF2
FOXA2	FAM102B					FOXA2	HEXIM1				FOXA2	IGSF8	RFX1
FOXA3	TSPAN6					FOXA3	SUPT3H				FOXA3	GPRIN1	ZNF286B
HNF4A	GATAD2B					HNF4A	LDHA				HNF4A	NME1	ZNF765
HNF4G	SRSF2					HNF4G	CWC27				HNF4G	FMNL3	RREB1
ONECUT1	SRP14					ONECUT1	FUS				ONECUT1	TRIM26	NCOA3
HNRPAB	UTP25					HNRPAB	SET				HNRPAB	DDX6	FOXO4
HNRPD	IK					HNRPD	SLU7				HNRPD	MID1IP1	EHMT2
HNRPK	HOXA7					HNRPK	GAR1				HNRPK	DNAJC21	GTF2IRD2B
TLX1	HOXB5					TLX1	OAT				TLX1	REEP2	ZNF687
TLX2	HOXA6					TLX2	BCLAF1				TLX2	MCM10	EZH2
HOXA1	HOXC6					HOXA1	RPP38				HOXA1	MYH8	MLLT10
HOXA2	HOXB7					HOXA2	MBD3				HOXA2	S100PBP	MLLT1
HOXA3	HOXC5					HOXA3	AURKB				HOXA3	STRN4	DMAP1
HOXA4	HOXD9					HOXA4	AURKC				HOXA4	RP2	ZNF41
HOXA5	RAC3					HOXA5	HEXIM2				HOXA5	SPPL2A	ZNF148
HOXA6	RAC2					HOXA6	DNTTIP2				HOXA6	POLE4	MECP2
HOXA7	RAC1					HOXA7	CYP51A1				HOXA7	RNF20	ZNF658
HOXA9	KRAS					HOXA9	RBM19				HOXA9	TCF3	HMGN2
HOXA10	RLIM					HOXA10	VEZF1				HOXA10	AARS2	ERCC3
HOXA11	TLE7					HOXA11	MTX3				HOXA11	CDK11A	ZIC3
HOXA13	NOA1					HOXA13	ZNF444				HOXA13	CORO7	SP3
HOXB1	PDHA2					HOXB1	SRFBP1				HOXB1	KPNA4	PPARD
HOXB2	INTS14					HOXB2	ZMAT5				HOXB2	NFX1	BRF1
HOXB3	SCAF1					HOXB3	PHF10				HOXB3	MYO1C	FUBP3
HOXB4	ANKIB1					HOXB4	ATP6V1F				HOXB4	RPLP0	PAX6
HOXB5	RAB3C					HOXB5	LYAR				HOXB5	TMED1	ZNF516
HOXB6	RAB3A					HOXB6	PDLIM3				HOXB6	RAVER1	ZNF888
HOXB7	RAB43					HOXB7	THRAP3				HOXB7	TAF6	SUZ12
HOXB8	RAB6B					HOXB8	POLR1C				HOXB8	CT45A6	ATF4
HOXB9	RAB33B					HOXB9	GTF2E1				HOXB9	NAA15	ZNF830
HOXC4	RAB4B					HOXC4	NOLC1				HOXC4	NBPF14	TAF10
HOXC5	RAB37					HOXC5	TOR1A				HOXC5	TCHP	AR
HOXC6	RAB30					HOXC6	HIBADH				HOXC6	HEXA	CREB5
HOXC8	RAB39B					HOXC8	XPO6				HOXC8	NKRF	PKNOX1
HOXC9	ATP6V1F					HOXC9	NSRP1				HOXC9	CCNA2	ZNF311
HOXC10	BCAS2					HOXC10	ERH				HOXC10	GNAT3	DLX6
HOXC11	CCDC12					HOXC11	SUSD5				HOXC11	GJA1	ERCC6
HOXC12	GPN3					HOXC12	PRDX3				HOXC12	PLS1	ZNF525
HOXC13	RAB12					HOXC13	FAM219A				HOXC13	LSM2	ZNF595
HOXD1	PSME3IP1					HOXD1	CPOX				HOXD1	TBCA	ZFY
HOXD3	CCDC97					HOXD3	FAM50B				HOXD3	HSP90B1	ZNF512B
HOXD4	MT-CO2					HOXD4	TCERG1				HOXD4	MKRN3	PSIP1
HOXD8	WTAP					HOXD8	CREB1				HOXD8	DCTN1	GTF2E2
HOXD9	POLR2G					HOXD9	SLC25A6				HOXD9	SMG7	PHB2
HOXD10	PPIE					HOXD10	WDR6				HOXD10	BRD8	PRPF4B
HOXD11	MRPS2					HOXD11	PIN1				HOXD11	DLG1	ZNF500
HOXD12	MRPL3					HOXD12	MTX2				HOXD12	NDUFS8	HDAC1
HOXD13	RPS5					HOXD13	MEIS3				HOXD13	FUBP1	NFKB2
HES1	RBM33					HES1	MEIS3P1				HES1	SMC1A	BCOR
HSBP1	HNRNPD					HSBP1	MRPL2				HSBP1	MYPOP	HOXB5
HSF1	MIER1					HSF1	ULBP3				HSF1	ATAD5	DDX54
HSF2	ZNF444					HSF2	MRPL19				HSF2	IFT46	AATF
HSF4	PAXBP1					HSF4	ZNF384				HSF4	TMEM179B	ECD
HTLF	SET					HTLF	ZNF593				HTLF	GNL3	SMARCD2
IRF8	KHDRBS2					IRF8	GTF2F2				IRF8	HMBOX1	ESRRA
ID1	PRCC					ID1	C9orf78				ID1	GNB4	GLI2
ID2	UBE4A					ID2	SNAP47				ID2	GATAD2A	PQBP1
ID3	TCERG1					ID3	PI4K2A				ID3	APAF1	CBX6
ID4	RPL21					ID4	MRPS9				ID4	MTG2	TFE3
IFI16	SRP9					IFI16	BOP1				IFI16	PRXL2A	HOXD13
SP110	MRPS23					SP110	MIER1				SP110	PUS1	ZBED5
IGHMBP2	GMEB2					IGHMBP2	UTP14C				IGHMBP2	STAT3	CHAMP1
RBPSUH	LDHA					RBPSUH	IRF2BP2				RBPSUH	RNF11	ZNF451
IKBKB	PRR3					IKBKB	MAN1A1				IKBKB	SERPINB4	RING1
FOXK2	GTF2E1					FOXK2	STRIP1				FOXK2	DHRS7	ZFP37
ILF2	RPL34					ILF2	TP53RK				ILF2	SAFB	GATA4
ILF3	FDPS					ILF3	RNPEP				ILF3	UNC45A	OLIG2
ING1	FUCA2					ING1	PCLAF				ING1	MAP4	ZSCAN26
ING2	ZNF800					ING2	CCDC66				ING2	USF1	TRIM28
INSM1	CCDC85B					INSM1	TMA16				INSM1	GTF2F2	FOXO3
IPF1	YY2					IPF1	MRPL15				IPF1	MMS19	ZNF518B
IRF1	DDX6					IRF1	KRI1				IRF1	KLC4	ZIC4
IRF2	IRF2BP2					IRF2	KIN				IRF2	ALDH1A3	ZNF496
IRF3	CWC25					IRF3	RAB6A				IRF3	AKAP12	PCGF6
IRF4	ZNF622					IRF4	ZNF326				IRF4	RPL12	FOXO6
IRF5	TTF1					IRF5	FTSJ3				IRF5	ZC3HAV1	ZBTB11
IRF6	ZNF112					IRF6	C1orf52				IRF6	CPNE8	RBM15
IRF7	ELAVL1					IRF7	IBA57				IRF7	MMADHC	LEF1
ISL1	THRAP3					ISL1	TADA1				ISL1	NXF1	ZNF302
JARID2	ZHX2					JARID2	DSTN				JARID2	KIFAP3	FXR1
JUN	MYBBP1A					JUN	INTS3				JUN	HACD3	ATF6
JUNB	NFXL1					JUNB	MRPL24				JUNB	STARD9	CHD7
JUND	ATAD2B					JUND	RAB5C				JUND	MTAP	DCP1A
AFF3	TEX10					AFF3	PRCC				AFF3	ATP5MG	HOXA6
LHX1	PRKACA					LHX1	MRPS2				LHX1	TIAL1	ARID4B
LMO1	BOP1					LMO1	C7orf50				LMO1	NUP88	GMEB2
LMO2	ECHS1					LMO2	PRMT1				LMO2	TIMELESS	HIVEP1
LMO6	ERH					LMO6	ELOVL5				LMO6	ANKHD1	MCM4
LMX1A	IWS1					LMX1A	RBM8A				LMX1A	XIRP2	ZNF746
LMX1B	RPS16					LMX1B	ZHX2				LMX1B	PDIA5	TAF1B
LYL1	CHCHD4					LYL1	TRMT10C				LYL1	EPPK1	CUX1
MXD1	SRSF10					MXD1	TEX10				MXD1	PYCR2	AHCTF1
SMAD1	ZNF500					SMAD1	NLN				SMAD1	CHCHD2P9	HIVEP2
SMAD2	ENOX1					SMAD2	PPP1CA				SMAD2	CREB1	TCF7L1
SMAD3	CCDC7					SMAD3	PPP1CC				SMAD3	XPR1	ZNF267
SMAD4	CRIPT					SMAD4	PPP1CB				SMAD4	IGHG1	RLF
SMAD5	POU3F2					SMAD5	APEX1				SMAD5	NSD3	TAF4
SMAD6	ELOA					SMAD6	TMEM126B				SMAD6	XRN1	ZNF217
SMAD7	ZC3H14					SMAD7	GNL2				SMAD7	EIF2A	ZNF318
SMAD9	SAMM50					SMAD9	TSPAN6				SMAD9	H2AC1	ZEB1
MAF	ATP6V0D1					MAF	RGS10				MAF	PSMB5	UPF1
MAFG	TASOR2					MAFG	NDUFS5				MAFG	ADCY9	ZNF287
MAX	H2BK1					MAX	SNRPA				MAX	IGF2BP1	DLX5
MAZ	MTX2					MAZ	PPIB				MAZ	HLA-B	SAP30
MBD1	BMS1					MBD1	SAP30BP				MBD1	ATP2C1	PBXIP1
MCM2	DHX16					MCM2	KIAA1143				MCM2	KRT77	ZNF599
MCM3	LSM1					MCM3	CCNT1				MCM3	SMARCC2	KLF16
MCM4	SLC4A1AP					MCM4	ACADM				MCM4	DVL2	BAZ1B
MCM5	MRPL2					MCM5	PABIR2				MCM5	EWSR1	ZNF766
MCM6	ZC3H8					MCM6	CCDC97				MCM6	MT1X	SCML2
MCM7	ELF1					MCM7	ACSF3				MCM7	AAK1	HMGN1
MDM4	MGME1					MDM4	EMC4				MDM4	RBBP7	MCM2
MDS1	AGPAT5					MDS1	BANF1				MDS1	PHF10	ZNF768
MECP2	SAP30BP					MECP2	GRSF1				MECP2	IGF2BP2	ZFP36L2
MEF2A	PLEKHO1					MEF2A	TTF1				MEF2A	TGM3	PARP1
MEF2B	CALM3					MEF2B	RRP36				MEF2B	KHDC4	PBX2
MEF2C	GOLPH3L					MEF2C	NPM1				MEF2C	VANGL1	ZNF787
MEF2D	TCEA1					MEF2D	DCUN1D5				MEF2D	GREB1L	PYGO2
MEIS1	SMARCE1					MEIS1	RAB31				MEIS1	C2CD5	ZNF449
MEIS2	GPS2					MEIS2	ERCC6				MEIS2	RAB3C	ZBTB10
MEIS3P1						MEIS3P1	SFXN4				MEIS3P1	KAT5	THRAP3
MEN1						MEN1	ZC3H4				MEN1	MRPL53	IRF2
MEOX1						MEOX1	ZFAND6				MEOX1	MCAM	SOX18
MEOX2						MEOX2	ELMOD2				MEOX2	RASSF7	PIAS1
CIITA						CIITA	TLE7				CIITA	JUN	MEIS2
MITF						MITF	FOXC2				MITF	EARS2	GABPA
MLL						MLL	WTAP				MLL	LDHC	TSC22D1
MLLT1						MLLT1	PPIE				MLLT1	ALG1	EP300
AFF1						AFF1	EN2				AFF1	MYO18A	SP110
MLLT3						MLLT3	ZNF512				MLLT3	PRKAA1	HMGA1
MLLT6						MLLT6	NDUFAF1				MLLT6	HINT3	TBX3
MLLT7						MLLT7	NIP7				MLLT7	MAD2L1	KLF9
NR3C2						NR3C2	NKAPD1				NR3C2	ACIN1	MCM6
MNDA						MNDA	BCAS2				MNDA	LMAN1	ZNF207
MNT						MNT	ZCCHC9				MNT	SYNGR2	CREB3L2
CITED1						CITED1	RCN1				CITED1	NOP10	ZNF90
MSX1						MSX1	SC5D				MSX1	POLR1H	GTF2H4
MSX2						MSX2	FHL3				MSX2	CCT7	EEF1A1
MTF1						MTF1	SAMM50				MTF1	ANAPC5	YBX2
MXI1						MXI1	PRR3				MXI1	HNRNPA3	MEN1
MYB						MYB	RAB12				MYB	KIF5A	SMURF2
MYBL1						MYBL1	DDX54				MYBL1	NDUFS1	BCL11A
MYBL2						MYBL2	MAZ				MYBL2	RILPL1	SALL2
MYC						MYC	PPIL3				MYC	MRFAP1	MED4
MYCL1						MYCL1	MFAP1				MYCL1	PPP3CB	POLR3B
MYCN						MYCN	CHCHD4				MYCN	DHX33	PHF6
MYF5						MYF5	ATF1				MYF5	BCL2L13	POLR3C
MYF6						MYF6	ZHX3				MYF6	FOXC2	MCM7
MYOD1						MYOD1	LENG1				MYOD1	CRACD	KMT2A
MYOG						MYOG	ZBTB7B				MYOG	ZNF836	LRRFIP1
MYT1						MYT1	POLR1B				MYT1	MBD1	MBD3
NAB1						NAB1	BTRC				NAB1	EIF4G3	HAX1
NAB2						NAB2	DNAJC3				NAB2	YARS2	ELAVL2
NAP1L2						NAP1L2	PRKACA				NAP1L2	RUVBL2	KNTC1
NAP1L3						NAP1L3	ZNF800				NAP1L3	PPP1R12A	GATA6
NAP1L4						NAP1L4	SNW1				NAP1L4	ZNF512	ZNF567
NDN						NDN	HDGFL3				NDN	ZFX	ZNF638
NEUROD1						NEUROD1	HNRNPDL				NEUROD1	WASH4P	MAF1
NEUROD2						NEUROD2	SP3				NEUROD2	KAT6B	SUB1
NEUROG1						NEUROG1	HIRIP3				NEUROG1	MTX3	ZNF200
NFATC1						NFATC1	TDP2				NFATC1	EHD4	POLR2A
NFATC2						NFATC2	SRP14				NFATC2	LTV1	TBL1X
NFIA						NFIA	SRSF7				NFIA	AGPAT4	ZNF689
NFATC3						NFATC3	NAA25				NFATC3	LTBP4	EN1
NFATC4						NFATC4	PCF11				NFATC4	MLX	SSRP1
NFE2						NFE2	LSM1				NFE2	TUSC1	TP63
NFE2L1						NFE2L1	PIN4				NFE2L1	AMFR	MAZ
NFE2L2						NFE2L2	SMPD4				NFE2L2	NEURL4	ZBTB21
NFIB						NFIB	SLC9A3R1				NFIB	ZC3H10	SCML1
NFIC						NFIC	COX17				NFIC	POTEF	CTCF
NFIL3						NFIL3	CDK12				NFIL3	ZNF485	ZNF841
NFIX						NFIX	NFATC2IP				NFIX	DYNLT5	PITX1
NFKB1						NFKB1	PPP1R18				NFKB1	GNAL	HEXIM1
NFKB2						NFKB2	DDX5				NFKB2	ZFHX2	POLR3K
NFKBIA						NFKBIA	KHSRP				NFKBIA	CCDC85C	ZNF346
NFKBIB						NFKBIB	RPS16				NFKBIB	EIF3I	FUS
NFKBIL1						NFKBIL1	UBTF				NFKBIL1	GTPBP2	BAZ2A
NFKBIL2						NFKBIL2	POLR1D				NFKBIL2	SUPT6H	ZNF407
NFRKB						NFRKB	CENPC				NFRKB	THNSL1	IRF2BP1
NFX1						NFX1	LMF2				NFX1	FOSL2	DPF1
NFYA						NFYA	RPLP1				NFYA	FAT1	BRCA1
NFYB						NFYB	ATP6V0D1				NFYB	TUBAL3	PRDM2
NFYC						NFYC	NKRF				NFYC	COX17	CEBPB
NHLH1						NHLH1	NONO				NHLH1	PPP1R21	ZBTB33
NHLH2						NHLH2	GLUD1				NHLH2	PPIAL4C	CREBBP
NKX2-2						NKX2-2	GMEB1				NKX2-2	RPRD1A	YBX1
NKX3-1						NKX3-1	HOXC8				NKX3-1	SPR	BACH1
NKX6-1						NKX6-1	DNAH11				NKX6-1	ABCF1	KHSRP
NME2						NME2	CADM4				NME2	GPATCH2	SNW1
NONO						NONO	HSD17B12				NONO	TBC1D13	AKAP8
CNOT2						CNOT2	ABHD16A				CNOT2	POLR2C	EIF5B
CNOT3						CNOT3	GATAD2B				CNOT3	CPD	FOXS1
CNOT4						CNOT4	MED1				CNOT4		HMGN4
NOTCH2						NOTCH2	ESF1				NOTCH2	ISG20L2	ILF2
NOTCH3						NOTCH3	VRK1				NOTCH3	SUMO1	NAP1L4
NOTCH4						NOTCH4	SUPT4H1				NOTCH4	USP39	ZNF254
NPAS1						NPAS1	NOP14				NPAS1	MRPS24	ZNF446
NPAS2						NPAS2	RPRD1A				NPAS2	KRT74	ZNF609
NPM1						NPM1	TOP1				NPM1	ZSCAN25	MBD4
NRF1						NRF1	ISY1				NRF1	DNAJC2	ZBED3
NRL						NRL	SNRPD3				NRL	ECE1	DPF2
YBX1						YBX1	GINS3				YBX1	SURF4	RNF14
NR4A2						NR4A2	ELAVL1				NR4A2	NCBP2	ZIC2
SIX6						SIX6	SRSF10				SIX6	DNAJC18	ABL1
ORC2L						ORC2L	TMED2				ORC2L	VPS33A	ZNF718
OTX1						OTX1	ZNF106				OTX1	GPC4	ZNF555
OTX2						OTX2	ZNF143				OTX2	COG8	MATR3
OVOL1						OVOL1	TAF15				OVOL1	ATP6V1G1	ZNF462
PA2G4						PA2G4	MRPL4				PA2G4	ZNF501	RUVBL1
PARN						PARN	MRPS24				PARN	MED19	SAFB2
PAWR						PAWR	PRPF4				PAWR	PSMC3	ELF1
PAX1						PAX1	COX5B				PAX1	CISD1	HOXA4
PAX2						PAX2	NCL				PAX2	CDC23	TCEAL1
PAX3						PAX3	VDAC1				PAX3	FRMD4B	THAP5
PAX4						PAX4	RCC1L				PAX4	SMPD4	RFXAP
PAX5						PAX5	ATP5F1C				PAX5	FLVCR1	LDB2
PAX6						PAX6	GPS2				PAX6	H2AC21	HOXC6
PAX7						PAX7	NUDT21				PAX7	VAPB	CBX8
PAX9						PAX9	ATAD2B				PAX9	HAUS7	ZBTB40
PBX1						PBX1	ABL1				PBX1	DDX21	FOXK1
PBX2						PBX2	PHF2				PBX2	CCDC77	ZNF528
PBX3						PBX3	RAC3				PBX3	EFR3B	PIN1
PCBD1						PCBD1	RAC2				PCBD1	JCAD	NFIL3
PEG3						PEG3	RAC1				PEG3	DDX3X	TTF1
PER1						PER1	ZEB1				PER1	RPL13AP3	HOXB8
PGR						PGR	PAGR1				PGR	WDR48	GTF3C1
PHF1						PHF1	YJU2				PHF1	RFX7	WWP1
PHF2						PHF2	TOPORS				PHF2	ZNF823	BRD7
PITX1						PITX1	DCAF13				PITX1	PAK4	CNOT7
PITX2						PITX2	MRPL3				PITX2	RPSA	NKX2-4
PITX3						PITX3	JMJD6				PITX3	ARHGAP11B	POLR3A
PKNOX1						PKNOX1	ZC3H18				PKNOX1	SUPT7L	SF1
PLAG1						PLAG1	TMEM245				PLAG1	PTPN1	MYOCD
PLAGL1						PLAGL1	COIL				PLAGL1	CADM1	MED8
PLAGL2						PLAGL2	SKA3				PLAGL2	MRPS15	TCF4
PLRG1						PLRG1	SMARCE1				PLRG1	CMPK1	ARID2
PML						PML	NT5DC3				PML	VWA8	GABPB2
PMS1						PMS1	GNAO1				PMS1	SMARCA5	DNMT3A
PMS2L3						PMS2L3	SF1				PMS2L3	RECQL5	DAXX
PRRX1						PRRX1	CLASRP				PRRX1	TGM1	MTA2
PNN						PNN	HMG20A				PNN	DES	ZIC1
POLR2A						POLR2A	RAP2A				POLR2A	CEP350	KHDRBS1
POLR2B						POLR2B	CALM3				POLR2B	BUB3	ZNF519
POLR2C						POLR2C	FAM114A2				POLR2C	RACGAP1	THAP4
POLR2D						POLR2D	PRPF18				POLR2D	TFG	ZNF141
POLR2E						POLR2E	RPL18A				POLR2E	RBSN	SNRPB
POLR2F						POLR2F	NFYC				POLR2F	ALDH16A1	ING4
POLR2G						POLR2G	RBAK				POLR2G	TP53BP1	NFATC3
POLR2H						POLR2H	STT3B				POLR2H	TMEM126B	SIX1
POLR2I						POLR2I	ATIC				POLR2I	LCN1	ATF1
POLR2J						POLR2J	TIMM29				POLR2J	STK4	DENND4A
POLR2K						POLR2K	HOMER1				POLR2K	GFAP	ZNF655
POLR2L						POLR2L	HMGCR				POLR2L	USP17L22	VEZF1
POU1F1						POU1F1	EHD4				POU1F1	DENND11	TRIP11
POU2AF1						POU2AF1	PDHA2				POU2AF1	MAGT1	MAFF
POU2F1						POU2F1	UQCRC1				POU2F1	GALNT4	ZNF69
POU2F2						POU2F2	PITX1				POU2F2	ELL	SFPQ
POU3F1						POU3F1	DDX10				POU3F1	RPS27L	DEAF1
POU3F2						POU3F2	SF3B2				POU3F2	GRIK2	GTF3C2
POU3F3						POU3F3	ACBD3				POU3F3	MGAT1	NKX2-8
POU3F4						POU3F4	GLUD2				POU3F4	RAB11FIP1	PDLIM1
POU4F1						POU4F1	GRPEL1				POU4F1	TKFC	ARHGAP35
POU4F2						POU4F2	USP36				POU4F2	DSN1	BRCA2
POU4F3						POU4F3	DPP6				POU4F3	PDIA4	RAI14
POU5F1						POU5F1	MED15				POU5F1	WASH6P	AKNA
POU5F1P1						POU5F1P1	TRIM27				POU5F1P1	PGAM1	TFAP4
POU6F1						POU6F1	ZGPAT				POU6F1	HOXB6	TOB1
PPARA						PPARA	ELOA				PPARA	IRS2	ZBTB1
PPARD						PPARD	RPL34				PPARD	OTUD6B	XRCC6
PPARG						PPARG	EMC3				PPARG	SETX	SOX11
PPARBP						PPARBP	SARS2				PPARBP	CETN2	AKAP8L
EIF2AK2						EIF2AK2	NOP2				EIF2AK2	UBAC2	USF2
PROP1						PROP1	MEIS1				PROP1	H2AC8	GTF2I
PROX1						PROX1	SNU13				PROX1	HMGB3	ERCC2
PTMA						PTMA	RPL23A				PTMA	CBX2	GTF2F1
PURA						PURA	RBM27				PURA	HELLS	TFPT
RAD51						RAD51	POLE4				RAD51	NME3	L3MBTL2
RAD51L1						RAD51L1	RPL10A				RAD51L1	NUF2	ZFPL1
RARA						RARA	GTPBP6				RARA	TMA16	FOXC1
RARB						RARB	RBM18				RARB	ZNF580	ERF
RARG						RARG	MRPL13				RARG	SAP130	SSBP2
RB1						RB1	POU3F2				RB1	SPOP	CEBPG
ARID4A						ARID4A	NR2F2				ARID4A	USP17L19	ZNF510
JARID1A						JARID1A	RAB14				JARID1A	H2BC21	POLR2D
RBBP4						RBBP4	RBFOX2				RBBP4	SOX2	DAB2
RBBP7						RBBP7	RBFOX1				RBBP7	ARF3	RFX5
RBL1						RBL1	BEX4				RBL1	GTPBP4	TP53
RBL2						RBL2	UTP25				RBL2	XPNPEP3	APBB1
REL						REL	MOGS				REL	CNN1	RNF141
RELA						RELA	NOC4L				RELA	FAM222B	ZNF268
RELB						RELB	PRKCSH				RELB	SNRNP40	MECOM
UPF1						UPF1	RPL17				UPF1	FASTKD5	ZNF93
DPF2						DPF2	KLF3				DPF2	ADI1	GPBP1
REST						REST	HSD17B7				REST	CDC5L	GON4L
RFC1						RFC1	DDX6				RFC1	RANBP1	HIF1AN
RFP						RFP	CCDC59				RFP	RMDN3	PREB
RFX1						RFX1	SEC61A1				RFX1	KIF21A	CC2D1A
RFX2						RFX2	UBE4A				RFX2	MBOAT2	EDF1
RFX3						RFX3	PPIAL4C				RFX3	TOM1	ERCC6
RFX4						RFX4	PPIAL4D				RFX4	KRAS	ZNF546
RFX5						RFX5	PPIAL4F				RFX5	TRMT1L	ZSCAN2
RFXAP						RFXAP	PPIAL4H				RFXAP	UBE3A	PKNOX2
RING1						RING1	PPIAL4G				RING1	SIK3	SMARCA1
RLF						RLF	NSDHL				RLF	TRIM56	ZNF286A
RNF2						RNF2	H4-16				RNF2	FAM204A	DPF3
RNF4						RNF4	RCL1				RNF4	COPS6	MYC
RNF6						RNF6	TASOR2				RNF6	MAP7	ARID1A
RORA						RORA	CT45A6				RORA	PRR12	YTHDC1
RORB						RORB	CT45A3				RORB	RPL39	ZBTB37
RORC						RORC	CT45A10				RORC	TMEM205	GLI3
RREB1						RREB1	CT45A2				RREB1	PHF12	ZNF121
RXRA						RXRA	CT45A1				RXRA	NPC1	MGA
RXRB						RXRB	SUGP1				RXRB	ACBD6	BCLAF1
RXRG						RXRG	NHP2				RXRG	STARD13	ZSCAN30
SAFB						SAFB	ILF3				SAFB	RETREG1	PAX2
SALL2						SALL2	PHIP				SALL2	ABHD17B	ZNF12
SALL1						SALL1	CCDC174				SALL1	ZNF550	UBP1
SATB1						SATB1	SLC25A10				SATB1	GSR	DACH2
SCML1						SCML1	TNRC18				SCML1	P4HA1	ZNF280D
SFPQ						SFPQ	SRSF1				SFPQ	KRT33A	POLR2F
SFRS1						SFRS1	IK				SFRS1	DCUN1D3	TCF7L2
SFRS2						SFRS2	EP400P1				SFRS2	DNTTIP1	SOX6
SFRS3						SFRS3	AFF1				SFRS3	RAB39A	TAF9
SFRS5						SFRS5	NOP58				SFRS5	SHB	ZNF711
SFRS6						SFRS6	SCML1				SFRS6	UBFD1	PHF8
SFRS8						SFRS8	RPL12				SFRS8	SF3B3	ZNF282
SHOX1						SHOX1	CYB5R1				SHOX1	KIAA1549	LIN28B
SHOX2						SHOX2	NIFK				SHOX2	NAA10	PBX1
SIM1						SIM1	NOA1				SIM1	TAF8	KLF3
SIM2						SIM2	ZFAND5				SIM2	XXYLT1	POLR1E
SIX1						SIX1	ING1				SIX1	RAB31	LCOR
SIX3						SIX3	TM9SF3				SIX3	CCNL2	ASCC3
SKI						SKI	GOLGA7				SKI	MOSPD2	ZNF618
SKIL						SKIL	HNRNPA1				SKIL	ATP5MC1	TRIM33
SNAI2						SNAI2	MDH2				SNAI2	NCR3LG1	HMG20B
SMARCA1						SMARCA1	ZNF471				SMARCA1	F11R	TAF15
SMARCA2						SMARCA2	PRDM5				SMARCA2	ZFTA	BBX
SMARCA3						SMARCA3	ZNF501				SMARCA3	NBPF20	ZNF320
SMARCA4						SMARCA4	ZNF823				SMARCA4	TP53RK	POLR2E
SMARCB1						SMARCB1	ZNF700				SMARCB1	ATF3	TNFAIP3
SMARCC1						SMARCC1	ZNF846				SMARCC1	COMT	AFF1
SMARCC2						SMARCC2	ZNF502				SMARCC2	ZC3H7A	WBP11
SMARCD1						SMARCD1	ZNF177				SMARCD1	MYT1	PPAN
SMARCD2						SMARCD2	ZNF334				SMARCD2	LMBRD2	CHCHD3
SMARCD3						SMARCD3	ZNF491				SMARCD3	ERLIN1	CTNNB1
SMARCE1						SMARCE1	SP5				SMARCE1	VAMP3	ZNF263
SNAI1						SNAI1	KLF14				SNAI1	ELOA2	NKX2-1
SNAPC1						SNAPC1	ZNF799				SNAPC1	METTL7B	PLSCR1
SNAPC2						SNAPC2	SP4				SNAPC2	PPP1R13L	PA2G4
SNAPC3						SNAPC3	PRDM9				SNAPC3	PKN3	ZNF585B
SNAPC4						SNAPC4	ZNF41				SNAPC4	HMGB2	SUPT3H
SNRPB						SNRPB	KLF9				SNRPB	RANBP2	HOXB7
SNRPD1						SNRPD1	ZNF567				SNRPD1	SMNDC1	ZNF280C
SOLH						SOLH	ZNF407				SOLH	EFNB2	ZHX2
SOX1						SOX1	ZNF69				SOX1	ZFYVE27	TRIP4
SOX2						SOX2	ZNF510				SOX2	TLR7	CXXC1
SOX3						SOX3	ZNF268				SOX3	MRPS5	SMARCA2
SOX4						SOX4	ZSCAN2				SOX4	IMP3	DLX1
SOX5						SOX5	ZNF12				SOX5	TRIM11	PML
SOX9						SOX9	ZNF585B				SOX9	TAF12	PRMT3
SOX10						SOX10	ZNF585A				SOX10	FAM189B	HDAC2
SOX11						SOX11	ZNF627				SOX11	CYP20A1	NFATC4
SOX15						SOX15	ZNF182				SOX15	METTL17	POLR3H
SOX12						SOX12	ZNF442				SOX12	GINS3	ZNF644
SP1						SP1	ZKSCAN7				SP1	DNAJC13	UBN1
SP2						SP2	KLF11				SP2	ORC6	TRPS1
SP3						SP3	SP8				SP3	KPNB1	BPTF
SP4						SP4	ZNF382				SP4	RTRAF	TRIM32
SP100						SP100	KLF10				SP100	HK1	HDGF
SPI1						SPI1	ZNF614				SPI1	COX16	DACH1
SPIB						SPIB	ZNF440				SPIB	CCT4	ZNF593
SREBF1						SREBF1	SP9				SREBF1	MED1	MTF2
SREBF2						SREBF2	RPL35A				SREBF2	PPIAL4D	JMJD1C
SRF						SRF	ZNF581				SRF	POLR2I	ANKS1A
SRY						SRY	MFN1				SRY	WASHC1	TBC1D2B
TRIM21						TRIM21	HMGB1P1				TRIM21	CDT1	LCORL
SSB						SSB	CD2BP2				SSB	FASTKD2	IRX5
SSRP1						SSRP1	H2BK1				SSRP1	CSTF2	WIZ
SSX1						SSX1	MRPS30				SSX1	ZNF468	YY1
SSX2						SSX2	RBM42				SSX2	ATAD2	ZNF570
SSX5						SSX5	NOL7				SSX5	ABI1	ASCC2
SSX4						SSX4	HNRNPA1L2				SSX4	PSMC2	ZNF292
STAT1						STAT1	CBX5				STAT1	SLC25A6	ETV6
STAT2						STAT2	ARV1				STAT2	POLE	ZNF585A
STAT3						STAT3	TPBG				STAT3	CRABP2	CGGBP1
STAT4						STAT4	RFX1				STAT4	ARV1	GTF3C4
STAT5A						STAT5A	MYL9				STAT5A	NAT10	NPM1
STAT5B						STAT5B	NFYA				STAT5B	CDR2L	REXO4
STAT6						STAT6	HMGXB4				STAT6	SSBP1	ZNF800
SUPT4H1						SUPT4H1	NFXL1				SUPT4H1	MIGA1	ZNF703
SUPT5H						SUPT5H	CHMP7				SUPT5H	OXSR1	BTAF1
SUPT6H						SUPT6H	TOP2B				SUPT6H	ATRN	ZNF627
T						T	CNPY3				T	UMPS	NCOA1
TADA2L						TADA2L	MBD4				TADA2L	RUFY1	ZNF28
TAF1						TAF1	ARF6				TAF1	ANP32A	TFAP2A
TAF4						TAF4	MAFA				TAF4	CAMLG	ZNF182
TAF4B						TAF4B	ATXN7L3				TAF4B	SASH1	LIMD1
TAF5						TAF5	TMEM33				TAF5	CCDC174	GTF2B
TAF6						TAF6	CTDSPL2				TAF6	HDGFL3	ZNF442
TAF7						TAF7	SEC61A2				TAF7	NOL6	BDP1
TAF9						TAF9	TAMM41				TAF9	EVA1B	PHF2
TAF10						TAF10	RRP12				TAF10	FRMD4A	LTF
TAF11						TAF11	ALYREF				TAF11	TRAK1	MYCBP
TAF12						TAF12	DHX15				TAF12	CDK5RAP2	TAF1
TAF13						TAF13	ALDH7A1				TAF13	GORAB	NFIX
TAL1						TAL1	DDX47				TAL1	LGALS1	BTF3
TAL2						TAL2	AGPAT4				TAL2	VIM	DIDO1
TARBP1						TARBP1	C2orf49				TARBP1	PRR14L	MTA3
TARBP2						TARBP2	FHL1				TARBP2	SRSF12	ZC3H8
TBX1						TBX1	PARP1				TBX1	IBA57	ZBTB14
TBL1X						TBL1X	HS2ST1				TBL1X	SKA3	MYBBP1A
TBP						TBP	SLC39A10				TBP	TSC22D4	ZNF112
TBX2						TBX2	RBM33				TBX2	PIK3C2A	DDX5
TBX5						TBX5	TFB2M				TBX5	DCTN4	ARID4A
TBX6						TBX6	C1orf131				TBX6	CEBPZ	HOXA5
TBX15						TBX15	CBX1				TBX15	SNRPA	CUX1
TCEA1						TCEA1	HNRNPA1L3				TCEA1	BUB1	JUND
TCEA2						TCEA2	CUSTOS				TCEA2	INO80E	ING1
TCEA3						TCEA3	DDX50				TCEA3	STAU1	SS18L1
TCEB1						TCEB1	IMP4				TCEB1	GGNBP2	GLYR1
TCEB2						TCEB2	PPIAL4A				TCEB2	IGSF3	ZNF704
TCEB3						TCEB3	PSME3IP1				TCEB3	FSCN1	TRIP6
TCF4						TCF4	BRD1				TCF4	FAM118B	EEA1
TBX3						TBX3	SAR1B				TBX3	RPL14	ENO1
TCF1						TCF1	PGAM5				TCF1	ATP9A	HOXC5
TCF2						TCF2	POLR1G				TCF2	CDC42EP4	CHD1
TCF3						TCF3	CDK13				TCF3	NUP85	ZEB2
TCF7						TCF7	DPF2				TCF7	ZNF700	POLR1B
TCF7L2						TCF7L2	POLRMT				TCF7L2	HSP90AA1	NCOR2
TCF8						TCF8	HSD17B11				TCF8	ALB	XAB2
C2orf3						C2orf3	HOXA7				C2orf3	TUBB2A	ZNF793
TCF12						TCF12	HOXB5				TCF12	UBXN4	ALX4
TCF15						TCF15	HOXA6				TCF15	PTPN13	PNN
ZNF354A						ZNF354A	HOXC6				ZNF354A	RPS21	TRIP13
TCF19						TCF19	HOXB7				TCF19	DNAJA3	POLR1A
TCF20						TCF20	HOXC5				TCF20	NSD1	SMAD9
TCF21						TCF21	HOXD9				TCF21	ZNF84	RB1
MLX						MLX	RPS20				MLX	AK4	ZNF18
TCOF1						TCOF1	GNB1				TCOF1	GPBP1L1	ZKSCAN7
TEAD1						TEAD1	ZNF768				TEAD1	TCF7	TOPORS
TEAD4						TEAD4	PCNP				TEAD4	KNOP1	TCF12
TEAD3						TEAD3	ACO2				TEAD3	TCP11L1	TSC22D2
TEF						TEF	AMFR				TEF	VCL	ZNF428
TFAP2A						TFAP2A	PPP1R10				TFAP2A	RBM22	KLF11
TFAP2B						TFAP2B	AATF				TFAP2B	FCF1	POLR3F
TFAP2C						TFAP2C	NCBP3				TFAP2C	EFR3A	POLR2B
TFAP4						TFAP4	RBMXL1				TFAP4	DDB1	THYN1
TFCP2						TFCP2	HMBOX1				TFCP2	SFN	MAFG
NR2F1						NR2F1	NOL10				NR2F1	DDX41	NFATC1
NR2F2						NR2F2	DUT				NR2F2	CEBPA	SOX5
TFDP1						TFDP1	PAF1				TFDP1	WDR44	MEIS3
TFDP2						TFDP2	STX5				TFDP2	NDUFA4	BOLA1
TFE3						TFE3	ABT1				TFE3	PPP2CB	FOXK2
TGFB1I1						TGFB1I1	TSFM				TGFB1I1	GATAD2B	UBTF
TGIF						TGIF	ZC3H13				TGIF	CDK2	ZFHX3
THRA						THRA	MICOS13				THRA	YWHAB	DRAP1
THRB						THRB	PINX1				THRB	CASC3	XPC
KLF10						KLF10	RIF1				KLF10	MARS1	HOXD9
TIAL1						TIAL1	BCL10				TIAL1	CTCFL	APC
TITF1						TITF1	AGPAT5				TITF1	CABIN1	NKX2-5
TLE1						TLE1	ZNF281				TLE1	C2orf80	ZNF737
TLE2						TLE2	NDUFS3				TLE2	CKS2	ZSCAN20
TLE3						TLE3	RPA3				TLE3	KANSL1	ZNF281
NR2E1						NR2E1	TOMM20				NR2E1	WASF3	ZFP42
TMF1						TMF1	MGME1				TMF1	MRPL4	ZNF579
TNFAIP3						TNFAIP3	KNOP1				TNFAIP3	RCE1	RBBP4
TOP2B						TOP2B	DDX21				TOP2B	TMX1	ARID3B
TP53						TP53	SCAF1				TP53	CPS1	RYBP
TP53BP1						TP53BP1	SPEN				TP53BP1	NCBP2L	PWP1
TP73						TP73	RBM14				TP73	SIN3A	RNPS1
NR2C1						NR2C1	NOL11				NR2C1	ARHGDIA	MEIS1
NR2C2						NR2C2	RBM15				NR2C2	UBE2C	CHD4
TRIP6						TRIP6	RLIM				TRIP6	PRPS2	DEK
TRPS1						TRPS1	ELF1				TRPS1	NFYA	ZBTB7A
TSG101						TSG101	MRPS27				TSG101	IRF2BPL	GTF2IRD2
TULP3						TULP3	MDN1				TULP3	ZC3H18	ATRX
HIRA						HIRA	FIP1L1				HIRA	MT1M	ZNF160
TWIST1						TWIST1	XPR1				TWIST1	CD81	MAFB
UBP1						UBP1	CWF19L2				UBP1	SMARCAD1	TFEB
UBTF						UBTF	EIF2B5				UBTF	TOP2B	TARBP2
NR1H2						NR1H2	CCNK				NR1H2	DBNL	SMAD1
USF1						USF1	PLEKHO1				USF1	VTN	POU3F2
USF2						USF2	RPL19				USF2	SET	TIGD1
VDR						VDR	FARSA				VDR	VCP	DIP2C
VHL						VHL	LDHB				VHL	MLEC	CNOT8
WHSC1						WHSC1	ATAD2				WHSC1	XPA	ZIC5
WHSC2						WHSC2	TCOF1				WHSC2	FASTKD3	ZNF143
WT1						WT1	BCOR				WT1	DEFB114	ZNF845
XBP1						XBP1	SOX2				XBP1	PRPF38B	SP8
XPC						XPC	FAM102B				XPC	DNMT1	ING2
XRCC3						XRCC3	SRRT				XRCC3	PDPK2P	ING5
XRCC5						XRCC5	REXO1				XRCC5	KRT73	RAI1
YY1						YY1	MRPS16				YY1	RNF168	ZSCAN21
SF1						SF1	NDUFB11				SF1	BOD1L1	FMR1
ZFP36						ZFP36	MGAT1				ZFP36	RHOQ	E2F6
ZFP37						ZFP37	NUFIP1				ZFP37	TMEM108	ZNF592
ZFP161						ZFP161	MLEC				ZFP161	POGLUT1	TCEA1
ZFPL1						ZFPL1	ECHS1				ZFPL1	TSPAN6	CHD5
ZFX						ZFX	BRI3BP				ZFX	MIS18BP1	XRCC3
ZFY						ZFY	GATA6				ZFY	SLC39A14	PLRG1
ZIC1						ZIC1	SLC29A1				ZIC1	CUX2	EYA3
ZIC2						ZIC2	ZC3H14				ZIC2	WARS1	NME2
ZIC3						ZIC3	PPHLN1				ZIC3	UBQLN1	MAX
ZNF2						ZNF2	HMGB3				ZNF2	ENPP1	BZW1
ZNF3						ZNF3	RPL35				ZNF3	RO60	TTF2
ZNF6						ZNF6	GPN3				ZNF6	MEGF10	COPS5
ZNF7						ZNF7	RPL3L				ZNF7	NOP58	SRCAP
ZNF8						ZNF8	SLC25A5				ZNF8	SLC1A5	ZNF444
ZNF9						ZNF9	RDH14				ZNF9	C14orf93	KIN
ZNF10						ZNF10	GPAT4				ZNF10	NVL	ZNF382
ZNF11B						ZNF11B	RRP7A				ZNF11B	EBNA1BP2	CREBZF
ZNF12						ZNF12	ZNF830				ZNF12	RNF167	MTA1
ZNF14						ZNF14	MYBBP1A				ZNF14	CDC6	NONO
ZNF708						ZNF708	C5orf24				ZNF708	CAMK1D	RBAK
ZNF16						ZNF16	UIMC1				ZNF16	PACSIN2	HIC1
ZNF17						ZNF17	RAB2B				ZNF17	MBOAT7	HOXD8
ZNF18						ZNF18	RWDD4				ZNF18	CBS	EIF2AK2
ZNF19						ZNF19	BMS1				ZNF19	DDX18	BTG1
ZNF20						ZNF20	RBM26				ZNF20	ZNF184	SSB
ZNF21						ZNF21	DHX16				ZNF21	BTF3L4	ZNF761
ZNF22						ZNF22	GOLPH3L				ZNF22	PPP1R9B	KHDRBS2
ZNF23						ZNF23	OSBPL11				ZNF23	ARFIP1	TAX1BP3
ZNF24						ZNF24					ZNF24	C19orf25	PAWR
ZNF26						ZNF26					ZNF26	HTATSF1	SUPT16H
ZNF27						ZNF27					ZNF27	CALML3	TET2
ZNF29						ZNF29					ZNF29	ANXA2P2	KLF10
ZNF32						ZNF32					ZNF32	DIP2B	KLF13
ZNF33A						ZNF33A					ZNF33A	ACO1	ZNF614
ZNF35						ZNF35					ZNF35	DIS3	SOX4
ZKSCAN1						ZKSCAN1					ZKSCAN1	OPA1	SIX4
ZNF37A						ZNF37A					ZNF37A	YBX3	HABP4
ZNF38						ZNF38					ZNF38	IRGQ	LIN28A
ZNF41						ZNF41					ZNF41	MRPS22	PARN
ZNF42						ZNF42					ZNF42	CUL2	COIL
ZNF43						ZNF43					ZNF43	KDM4B	NOTCH3
ZNF45						ZNF45					ZNF45	SLU7	YY2
ZBTB25						ZBTB25					ZBTB25	C14orf119	SND1
ZNF70						ZNF70					ZNF70	SRGAP2C	ETV3
ZNF74						ZNF74					ZNF74	ATP6V1B2	BUD31
ZNF75						ZNF75					ZNF75	DDX56	HMX1
ZNF75A						ZNF75A					ZNF75A	COPS7B	MAFA
ZNF76						ZNF76					ZNF76	AHCYL1	CRTC1
ZNF79						ZNF79					ZNF79	SLC19A1	RBM7
ZNF80						ZNF80					ZNF80	ZNF8	ZKSCAN3
ZNF84						ZNF84					ZNF84	FKBP5	AIP
ZNF221						ZNF221					ZNF221	SWAP70	ZNF589
ZNF85						ZNF85					ZNF85	HAUS1	FOXJ3
ZNF90						ZNF90					ZNF90	ING3	PAX3
ZNF91						ZNF91					ZNF91	H2AZ1	ZNF721
ZNF117						ZNF117					ZNF117	CCDC43	BACH2
ZNF222						ZNF222					ZNF222	MRPL34	NPAS3
ZNF121						ZNF121					ZNF121	PPP3CA	EYA4
ZNF124						ZNF124					ZNF124	SH3GLB1	CITED1
ZNF131						ZNF131					ZNF131	LSR	ZFP91
ZNF132						ZNF132					ZNF132	SH3GL2	PHF14
ZNF133						ZNF133					ZNF133	MDC1	NFXL1
ZNF134						ZNF134					ZNF134	UIMC1	ZNF460
ZNF135						ZNF135					ZNF135	GTF2E1	ZNF66
ZNF136						ZNF136					ZNF136	RSF1	GRHL2
ZNF137						ZNF137					ZNF137	INTS12	HOXC8
ZNF138						ZNF138					ZNF138	ECI2	ZNF691
ZNF140						ZNF140					ZNF140	SNRPD3	TCEA3
ZNF141						ZNF141					ZNF141	STX16	HSF2
ZNF142						ZNF142					ZNF142	TRMT1	MAFK
ZNF143						ZNF143					ZNF143	KIF5B	TRIM25
PCGF2						PCGF2					PCGF2	CCAR2	KDM2A
ZBTB16						ZBTB16					ZBTB16	FBXO44	CIC
ZNF146						ZNF146					ZNF146	FLAD1	ZBTB48
TRIM25						TRIM25					TRIM25	ATXN7L3B	TCERG1
ZNF148						ZNF148					ZNF148	LMBRD1	HIC2
ZBTB17						ZBTB17					ZBTB17	NUCB2	TRIM24
ZNF154						ZNF154					ZNF154	C9orf78	HDAC3
ZNF155						ZNF155					ZNF155	ARHGAP5	NKD2
ZNF157						ZNF157					ZNF157	KRT2	CALCOCO1
ZNF161						ZNF161					ZNF161	POLDIP2	JUNB
ZNF165						ZNF165					ZNF165	SLC25A14	ZNF440
ZNF174						ZNF174					ZNF174	TJP2	HOXC9
ZNF175						ZNF175					ZNF175	SERPINB3	ZSCAN12
ZNF177						ZNF177					ZNF177	GALNT2	ZZZ3
ZNF180						ZNF180					ZNF180	TMLHE	ZNF616
ZNF184						ZNF184					ZNF184	LYRM7	FXR2
ZNF187						ZNF187					ZNF187	OLA1	MEIS3P1
ZNF189						ZNF189					ZNF189	KIAA0753	MYBL2
ZNF192						ZNF192					ZNF192	UEVLD	ELF2
ZNF193						ZNF193					ZNF193	RPS19	NCOA5
ZNF195						ZNF195					ZNF195	TFCP2L1	ANKZF1
ZNF198						ZNF198					ZNF198	SEC23B	ELK1
ZNF200						ZNF200					ZNF200	KCTD17	NOTCH2
ZNF202						ZNF202					ZNF202	AMPD2	TCOF1
ZNF205						ZNF205					ZNF205	SLC16A10	EN2
ZNF207						ZNF207					ZNF207	TMEM115	SP9
ZNF208						ZNF208					ZNF208	RRP7BP	TARDBP
ZNF213						ZNF213					ZNF213	MOB4	ATF6B
ZNF214						ZNF214					ZNF214	GAA	JMY
ZNF215						ZNF215					ZNF215	RIPK2	GTF3C5
ZNF217						ZNF217					ZNF217	TMEM131L	NFYC
ZNF223						ZNF223					ZNF223	CGAS	CSRP2
ZNF224						ZNF224					ZNF224	ACTG2	HSF1
ZNF225						ZNF225					ZNF225	BRD9	ZNF24
ZNF226						ZNF226					ZNF226	MKRN2	TSG101
ZNF227						ZNF227					ZNF227	ARL13B	KCMF1
ZNF228						ZNF228					ZNF228	AFF4	GTF3C3
ZNF229						ZNF229					ZNF229	EPS15L1
ZNF230						ZNF230					ZNF230	NCSTN
ZNF232						ZNF232					ZNF232	ARPC3
ZNF236						ZNF236					ZNF236	RNPC3
PRDM2						PRDM2					PRDM2	SLC25A46
CSDE1						CSDE1					CSDE1	PHF3
BTG2						BTG2					BTG2	CD99L2
PAX8						PAX8					PAX8	TNFAIP8
BRPF1						BRPF1					BRPF1	PITPNA
DEK						DEK					DEK	CLSTN1
RDBP						RDBP					RDBP	NOL10
TFEB						TFEB					TFEB	TUBB3
MAFK						MAFK					MAFK	RETSAT
ZNF212						ZNF212					ZNF212	ZNF846
MYST3						MYST3					MYST3	G3BP1
NR4A3						NR4A3					NR4A3	LEO1
LHX3						LHX3					LHX3	SORT1
MLLT10						MLLT10					MLLT10	CDK15
NCOA4						NCOA4					NCOA4	LDHAL6A
CSRP3						CSRP3					CSRP3	NKAPL
FOSL1						FOSL1					FOSL1	SH3PXD2A
MLL2						MLL2					MLL2	NUP133
FXR1						FXR1					FXR1	IGHA1
YEATS4						YEATS4					YEATS4	DNAJC7
HMGA2						HMGA2					HMGA2	BIRC5
CART1						CART1					CART1	ZNF598
DPF3						DPF3					DPF3	ZNF502
TAF15						TAF15					TAF15	SAP30BP
COIL						COIL					COIL	TDP2
ELL						ELL					ELL	BAG5
ZNF239						ZNF239					ZNF239	TBC1D4
DPF1						DPF1					DPF1	FARSB
NCOA3						NCOA3					NCOA3	HDHD5
NRIP1						NRIP1					NRIP1	HCFC1
LZTR1						LZTR1					LZTR1	SRPRB
RP13-297E16.1						RP13-297E16.1					RP13-297E16.1	PC
SMCX						SMCX					SMCX	MITF
SMCY						SMCY					SMCY	HOXB9
ARID1A						ARID1A					ARID1A	HSPB1
TRRAP						TRRAP					TRRAP	CYP4F8
EOMES						EOMES					EOMES	PRKAR1B
GFI1B						GFI1B					GFI1B	BOLA2B
HIST1H2BG						HIST1H2BG					HIST1H2BG	SUGP2
HIST1H2BN						HIST1H2BN					HIST1H2BN	NDUFA11
HIST1H2BE						HIST1H2BE					HIST1H2BE	STK38L
HIST1H2BH						HIST1H2BH					HIST1H2BH	EFNB1
HIST1H2BC						HIST1H2BC					HIST1H2BC	DNAJC3
HIST2H2BE						HIST2H2BE					HIST2H2BE	RNF114
SOX14						SOX14					SOX14	CFAP54
ZNF282						ZNF282					ZNF282	FZD6
NR0B2						NR0B2					NR0B2	LRCH3
UTF1						UTF1					UTF1	METTL16
FOXN1						FOXN1					FOXN1	MGARP
TTF2						TTF2					TTF2	FAM234B
KLF11						KLF11					KLF11	ALDH3A2
TEAD2						TEAD2					TEAD2	HMOX1
SUPT3H						SUPT3H					SUPT3H	LOXHD1
SMARCA5						SMARCA5					SMARCA5	GLIPR2
IKBKG						IKBKG					IKBKG	QKI
GCM1						GCM1					GCM1	CPNE3
CSDA						CSDA					CSDA	EXO1
CBX4						CBX4					CBX4	RRAS2
BARX2						BARX2					BARX2	PPP2CA
LMO4						LMO4					LMO4	LHX4
PIR						PIR					PIR	ST13P4
BLZF1						BLZF1					BLZF1	ITPRID2
BHLHB2						BHLHB2					BHLHB2	LCN15
PIAS1						PIAS1					PIAS1	CHD9
KHSRP						KHSRP					KHSRP	JMJD4
PDLIM4						PDLIM4					PDLIM4	PNISR
RUVBL1						RUVBL1					RUVBL1	DIAPH3
KLF7						KLF7					KLF7	RIBC2
RFXANK						RFXANK					RFXANK	ZFAND2B
TP73L						TP73L					TP73L	FAM3C
JRK						JRK					JRK	BCAR1
NCOA1						NCOA1					NCOA1	DDOST
SFRS9						SFRS9					SFRS9	SAR1A
EDF1						EDF1					EDF1	RPL10A
C19orf2						C19orf2					C19orf2	ZNF177
EED						EED					EED	TASOR
CREG1						CREG1					CREG1	FASN
TRIM24						TRIM24					TRIM24	ARMC10
SAP30						SAP30					SAP30	H2BC20P
HESX1						HESX1					HESX1	SGSM3
HDAC3						HDAC3					HDAC3	UFL1
TSC22D1						TSC22D1					TSC22D1	ARID3A
PCAF						PCAF					PCAF	FOXN2
NR1I2						NR1I2					NR1I2	DNAJB12
LDB1						LDB1					LDB1	GET4
PER3						PER3					PER3	CELF1
PER2						PER2					PER2	TMEM30A
FUBP1						FUBP1					FUBP1	SCAF8
BUD31						BUD31					BUD31	H2AC6
PRPF4B						PRPF4B					PRPF4B	MSI2
TIMELESS						TIMELESS					TIMELESS	MXD4
FOXH1						FOXH1					FOXH1	GLTP
PHOX2B						PHOX2B					PHOX2B	TMEM161A
MBD2						MBD2					MBD2	DDX42
FUBP3						FUBP3					FUBP3	VPS52
HIST1H2BJ						HIST1H2BJ					HIST1H2BJ	IL6ST
H1FX						H1FX					H1FX	ZBTB7B
LIMD1						LIMD1					LIMD1	VPS16
TAF1C						TAF1C					TAF1C	USP34
TAF1B						TAF1B					TAF1B	HYLS1
TAF1A						TAF1A					TAF1A	HNRNPA0
BAZ1B						BAZ1B					BAZ1B	HELZ
BTAF1						BTAF1					BTAF1	GDPD3
AIP						AIP					AIP	RCOR3
PIAS2						PIAS2					PIAS2	SELENOH
ASH2L						ASH2L					ASH2L	LCK
LDB2						LDB2					LDB2	GGCX
VCY						VCY					VCY	NR2C2
TBX19						TBX19					TBX19	RANBP6
TBX18						TBX18					TBX18	POLR2G
NMI						NMI					NMI	PDLIM5
MTA1						MTA1					MTA1	C18orf32
PDLIM1						PDLIM1					PDLIM1	SPEN
CBFA2T2						CBFA2T2					CBFA2T2	PPIF
CTDP1						CTDP1					CTDP1	SRFBP1
DEDD						DEDD					DEDD	TCF20
LRRFIP1						LRRFIP1					LRRFIP1	SEC61A1
FAIM3						FAIM3					FAIM3	EIF5AL1
MTA2						MTA2					MTA2	FAM193B
PTTG1						PTTG1					PTTG1	TAOK1
MSC						MSC					MSC	ANKRD30A
GCM2						GCM2					GCM2	HERC2
ZBTB22						ZBTB22					ZBTB22	H2BC18
CRSP2						CRSP2					CRSP2	NUFIP2
ZNF235						ZNF235					ZNF235	GPHN
KLF4						KLF4					KLF4	NRSN2
COPS2						COPS2					COPS2	ENOX1
TRIP13						TRIP13					TRIP13	WDR3
TRIP11						TRIP11					TRIP11	PDPR
HMGN3						HMGN3					HMGN3	KRT14
TRIP4						TRIP4					TRIP4	CDK5
ZNHIT3						ZNHIT3					ZNHIT3	SAE1
GTF3C5						GTF3C5					GTF3C5	APBB2
GTF3C4						GTF3C4					GTF3C4	PLAA
GTF3C3						GTF3C3					GTF3C3	TMF1
CNOT8						CNOT8					CNOT8	SNX6
TCEAL1						TCEAL1					TCEAL1	CGN
LHX2						LHX2					LHX2	TSR1
ZNF265						ZNF265					ZNF265	RPP40
SURB7						SURB7					SURB7	SLC29A1
HAND1						HAND1					HAND1	RBM26
ZNF264						ZNF264					ZNF264	HIPK4
CRSP3						CRSP3					CRSP3	POMGNT2
CRSP6						CRSP6					CRSP6	ESPL1
CRSP7						CRSP7					CRSP7	MAP2K2
CRSP8						CRSP8					CRSP8	CDC42BPA
CRSP9						CRSP9					CRSP9	NT5DC3
FHL5						FHL5					FHL5	MAP1B
HAND2						HAND2					HAND2	DNM1L
TRFP						TRFP					TRFP	ATRNL1
ONECUT2						ONECUT2					ONECUT2	SENP6
TBX4						TBX4					TBX4	CAMKK1
FXR2						FXR2					FXR2	BOP1
TBPL1						TBPL1					TBPL1	SUPT4H1
POLR1C						POLR1C					POLR1C	CTDSP1
ZNF254						ZNF254					ZNF254	ZC3H7B
GTF2IRD1						GTF2IRD1					GTF2IRD1	SKI
NR1D1						NR1D1					NR1D1	FERMT2
CLOCK						CLOCK					CLOCK	NSUN5
SOX13						SOX13					SOX13	MAGED2
RNPC2						RNPC2					RNPC2	NAPG
CREB5						CREB5					CREB5	ZNF408
NFE2L3						NFE2L3					NFE2L3	VARS1
RNF14						RNF14					RNF14	RPL37A
NCOR1						NCOR1					NCOR1	PSAT1
NCOR2						NCOR2					NCOR2	TMED2
ZNF592						ZNF592					ZNF592	USP17L10
SH2BP1						SH2BP1					SH2BP1	ROCK2
SAFB2						SAFB2					SAFB2	NUP155
ZNF432						ZNF432					ZNF432	VRK2
EIF5B						EIF5B					EIF5B	PITX2
PHF14						PHF14					PHF14	ARG2
JMJD2A						JMJD2A					JMJD2A	SPAST
BZW1						BZW1					BZW1	EIF3M
ESPL1						ESPL1					ESPL1	H1-10
ST18						ST18					ST18	ZNF717
ZNF646						ZNF646					ZNF646	ZNF334
HDAC9						HDAC9					HDAC9	C7orf50
KNTC1						KNTC1					KNTC1	NELFE
ZNF96						ZNF96					ZNF96	STIM2
MLL4						MLL4					MLL4	CLPB
HDAC4						HDAC4					HDAC4	MAP4K4
TOX						TOX					TOX	ZNF581
PHF16						PHF16					PHF16	MSL3
BCLAF1						BCLAF1					BCLAF1	MLF1
MATR3						MATR3					MATR3	TAF7
DHX38						DHX38					DHX38	SMARCB1
SERTAD2						SERTAD2					SERTAD2	KDM5A
MAML1						MAML1					MAML1	SGTA
DAZAP2						DAZAP2					DAZAP2	COQ8A
TSC22D2						TSC22D2					TSC22D2	LRRIQ3
ZNF623						ZNF623					ZNF623	LSM14A
ZFHX1B						ZFHX1B					ZFHX1B	PDHA1
ZBTB24						ZBTB24					ZBTB24	PSMD2
C14orf92						C14orf92					C14orf92	RPS6KB2
ZBTB39						ZBTB39					ZBTB39	LUC7L
SUPT7L						SUPT7L					SUPT7L	CCDC134
ARNT2						ARNT2					ARNT2	TYMP
ZBTB40						ZBTB40					ZBTB40	SLC6A15
ZBTB5						ZBTB5					ZBTB5	CTTN
HELZ						HELZ					HELZ	C11orf68
MAFB						MAFB					MAFB	ABCD3
THRAP3						THRAP3					THRAP3	SEC24A
MED12						MED12					MED12	TNRC6B
THRAP1						THRAP1					THRAP1	GCN1
NR1I3						NR1I3					NR1I3	CAD
NR1H4						NR1H4					NR1H4	CD2BP2
NR1D2						NR1D2					NR1D2	CDKN2AIPNL
DMTF1						DMTF1					DMTF1	CALCOCO2
MED6						MED6					MED6	DOCK11
NR2E3						NR2E3					NR2E3	ITPKC
ZBTB33						ZBTB33					ZBTB33	UBE2D3
HDAC5						HDAC5					HDAC5	ANKRD17
THRAP5						THRAP5					THRAP5	SNRNP48
CHAF1A						CHAF1A					CHAF1A	ALKBH5
HMG2L1						HMG2L1					HMG2L1	SPTB
NR1H3						NR1H3					NR1H3	ILKAP
PQBP1						PQBP1					PQBP1	TPD52L2
PREB						PREB					PREB	TANK
ZNF263						ZNF263					ZNF263	UTRN
YAF2						YAF2					YAF2	LAMA5
TOB1						TOB1					TOB1	DEGS1
SFRS14						SFRS14					SFRS14	UBE2M
CEBPZ						CEBPZ					CEBPZ	MPHOSPH9
TRIM28						TRIM28					TRIM28	IFNAR1
ZNF197						ZNF197					ZNF197	XPO6
ZNF256						ZNF256					ZNF256	RGS10
RBM7						RBM7					RBM7	SVBP
THOC4						THOC4					THOC4	HRNR
TSHZ1						TSHZ1					TSHZ1	RAB34
TOPORS						TOPORS					TOPORS	RRS1
SSX3						SSX3					SSX3	DDX24
OLIG2						OLIG2					OLIG2	CCDC14
CTDSPL						CTDSPL					CTDSPL	TIMM29
ZNF443						ZNF443					ZNF443	TNFSF13B
HNRPR						HNRPR					HNRPR	UBE2T
SRRM1						SRRM1					SRRM1	TMSB4X
DENND4A						DENND4A					DENND4A	H2BC14
IRX5						IRX5					IRX5	POLR1C
SAP18						SAP18					SAP18	DDX20
SNAPC5						SNAPC5					SNAPC5	TADA3
ZNF267						ZNF267					ZNF267	STEEP1
ZNFN1A1						ZNFN1A1					ZNFN1A1	CRKL
TRIM22						TRIM22					TRIM22	H2BK1
NPM2						NPM2					NPM2	LRFN1
HMG20B						HMG20B					HMG20B	LZTS3
HMG20A						HMG20A					HMG20A	RDH14
KLF2						KLF2					KLF2	CDH4
CITED2						CITED2					CITED2	PPP1R14A
ISGF3G						ISGF3G					ISGF3G	GCDH
SCML2						SCML2					SCML2	PPIL4
PIAS3						PIAS3					PIAS3	CST4
RBM14						RBM14					RBM14	LUZP1
C1D						C1D					C1D	CTSB
HAX1						HAX1					HAX1	TCF25
ZNF238						ZNF238					ZNF238	KIF7
HMGN4						HMGN4					HMGN4	PSMB7
TADA3L						TADA3L					TADA3L	EPN1
HOXB13						HOXB13					HOXB13	KRT31
CREB3						CREB3					CREB3	LZTS1
NCOA2						NCOA2					NCOA2	PPP1R2B
MYBBP1A						MYBBP1A					MYBBP1A	PHF5A
ZNF211						ZNF211					ZNF211	GLCCI1
DEAF1						DEAF1					DEAF1	MGST2
HTATIP						HTATIP					HTATIP	NOS1AP
BATF						BATF					BATF	DTNB
HTATIP2						HTATIP2					HTATIP2	RPS10
DRAP1						DRAP1					DRAP1	MPRIP
MXD4						MXD4					MXD4	TICRR
HEXIM1						HEXIM1					HEXIM1	SCAMP4
C20orf18						C20orf18					C20orf18	CHAF1A
ARID3B						ARID3B					ARID3B	MACROD1
POLR3F						POLR3F					POLR3F	ORMDL3
POLR3C						POLR3C					POLR3C	DDA1
IVNS1ABP						IVNS1ABP					IVNS1ABP	SUGP1
TRIM16						TRIM16					TRIM16	COX7C
TAF6L						TAF6L					TAF6L	GPAM
RGS14						RGS14					RGS14	ZCCHC14
DMRT2						DMRT2					DMRT2	GPR50
KHDRBS1						KHDRBS1					KHDRBS1	RPL6
LBX1						LBX1					LBX1	RAB3A
KLF1						KLF1					KLF1	INTS1
CTCF						CTCF					CTCF	ATF7IP
GMEB1						GMEB1					GMEB1	PCMT1
TBR1						TBR1					TBR1	ATP6V0D1
NFAT5						NFAT5					NFAT5	TUBGCP3
TCFL5						TCFL5					TCFL5	STXBP1
SIX2						SIX2					SIX2	GNS
RAI1						RAI1					RAI1	CLMN
PHTF1						PHTF1					PHTF1	PDE8B
JARID1B						JARID1B					JARID1B	MIDEAS
ZMYND11						ZMYND11					ZMYND11	LAMP1
FUSIP1						FUSIP1					FUSIP1	SNAP23
ZBTB6						ZBTB6					ZBTB6	CSDE1
ZNF271						ZNF271					ZNF271	THOC5
ZNF234						ZNF234					ZNF234	IGHM
ZNF266						ZNF266					ZNF266	MRPL42
ZNF274						ZNF274					ZNF274	NFATC2IP
ZNF273						ZNF273					ZNF273	DLST
ZNF272						ZNF272					ZNF272	SDE2
ZNF268						ZNF268					ZNF268	ZNF491
ZNF275						ZNF275					ZNF275	HBQ1
SRCAP						SRCAP					SRCAP	CENPV
RUVBL2						RUVBL2					RUVBL2	ZNF706
PPARGC1A						PPARGC1A					PPARGC1A	LRIF1
BRD8						BRD8					BRD8	GCA
PAPOLA						PAPOLA					PAPOLA	HECTD1
TCERG1						TCERG1					TCERG1	PEF1
EHMT2						EHMT2					EHMT2	SSBP3
RNPS1						RNPS1					RNPS1	G3BP2
SUB1						SUB1					SUB1	API5
SFRS2B						SFRS2B					SFRS2B	TOM1L1
MORF4						MORF4					MORF4	PBX3
MSL3L1						MSL3L1					MSL3L1	MOXD1
ASCC3						ASCC3					ASCC3	RC3H1
COPS5						COPS5					COPS5	DHX57
ATF7						ATF7					ATF7	LUC7L2
RY1						RY1					RY1	AP3D1
VAX1						VAX1					VAX1	TRIM4
ALF						ALF					ALF	PEX13
WWP1						WWP1					WWP1	HK2
SOX30						SOX30					SOX30	TFCP2
CEP110						CEP110					CEP110	CCDC106
TRIM31						TRIM31					TRIM31	CCDC88A
HSF2BP						HSF2BP					HSF2BP	ADNP
DIDO1						DIDO1					DIDO1	C11orf98
HNRPUL1						HNRPUL1					HNRPUL1	KMT5A
PRDM7						PRDM7					PRDM7	KRT28
PRDM5						PRDM5					PRDM5	PSMA1
PRDM4						PRDM4					PRDM4	GRIK4
POLR3A						POLR3A					POLR3A	SHISAL2B
SFRS16						SFRS16					SFRS16	MCM8
PWP1						PWP1					PWP1	VTI1B
MYST2						MYST2					MYST2	RPL39P5
SOX21						SOX21					SOX21	LZTFL1
PSIP1						PSIP1					PSIP1	SYNE1
WDHD1						WDHD1					WDHD1	ARMC1
BAZ1A						BAZ1A					BAZ1A	DCAF7
LZTS1						LZTS1					LZTS1	RALA
ZNF277						ZNF277					ZNF277	SETD3
TNRC4						TNRC4					TNRC4	LLGL1
SUPT16H						SUPT16H					SUPT16H	ARPC4
DDX20						DDX20					DDX20	LRRC8E
ZHX1						ZHX1					ZHX1	SLTM
SP140						SP140					SP140	EIF4G1
KLF12						KLF12					KLF12	TRAF3IP1
KLF8						KLF8					KLF8	UBE2K
POU6F2						POU6F2					POU6F2	AASDHPPT
RBPSUHL						RBPSUHL					RBPSUHL	HDAC5
ECD						ECD					ECD	AKIRIN1
PHB2						PHB2					PHB2	RBFOX2
CBX3						CBX3					CBX3	PTK2
TFEC						TFEC					TFEC	MAML1
ZNFN1A3						ZNFN1A3					ZNFN1A3	GAN
ZNFN1A2						ZNFN1A2					ZNFN1A2	STAT1
ATF5						ATF5					ATF5	P4HA2
MTF2						MTF2					MTF2	CS
RBM16						RBM16					RBM16	TNRC6A
ZNF409						ZNF409					ZNF409	DBT
ZFP30						ZFP30					ZFP30	BECN1
ZNF507						ZNF507					ZNF507	AHDC1
KIAA0863						KIAA0863					KIAA0863	WTAP
ZNF510						ZNF510					ZNF510	UCHL1
MLXIP						MLXIP					MLXIP	MED26
ANKRD6						ANKRD6					ANKRD6	PCDH17
ZHX2						ZHX2					ZHX2	NAV1
FOXJ3						FOXJ3					FOXJ3	SRRM1
ZBTB1						ZBTB1					ZBTB1	NECTIN1
ATF6						ATF6					ATF6	SFSWAP
HABP4						HABP4					HABP4	EFNA3
SIRT2						SIRT2					SIRT2	VAT1
ELL2						ELL2					ELL2	SSBP4
SNW1						SNW1					SNW1	PSMG1
DUX4						DUX4					DUX4	APOC3
TRIM32						TRIM32					TRIM32	NACAD
SCMH1						SCMH1					SCMH1	PPRC1
DIP2C						DIP2C					DIP2C	IGKC
PDCD11						PDCD11					PDCD11	DECR1
FBXL11						FBXL11					FBXL11	KARS1
KIAA0194						KIAA0194					KIAA0194	ZFHX4
SPEN						SPEN					SPEN	AK2
JMJD2B						JMJD2B					JMJD2B	NDUFB8
ZNF292						ZNF292					ZNF292	TCAF1
MYT1L						MYT1L					MYT1L	GDI1
ZHX3						ZHX3					ZHX3	CAMK1
NCOA6						NCOA6					NCOA6	ERC1
JMJD2C						JMJD2C					JMJD2C	POLR1D
ZNF423						ZNF423					ZNF423	DNHD1
ZBTB43						ZBTB43					ZBTB43	SFXN2
TBC1D2B						TBC1D2B					TBC1D2B	ASIC1
HIC2						HIC2					HIC2	AIFM1
PHF8						PHF8					PHF8	CCDC138
CIC						CIC					CIC	CTDP1
C19orf7						C19orf7					C19orf7	MRPS6
ANKS1A						ANKS1A					ANKS1A	PAPOLA
SIN3B						SIN3B					SIN3B	GTPBP1
SATB2						SATB2					SATB2	RPL35
CUTL2						CUTL2					CUTL2	SRSF7
PHF15						PHF15					PHF15	CMTM6
CRTC1						CRTC1					CRTC1	AMOT
ADNP						ADNP					ADNP	TUBB4A
SIRT5						SIRT5					SIRT5	IGBP1
SIRT4						SIRT4					SIRT4	CACTIN
SIRT3						SIRT3					SIRT3	RPS20
SIRT1						SIRT1					SIRT1	SIRPB1
ZFPM2						ZFPM2					ZFPM2	PPA1
RYBP						RYBP					RYBP	USP47
TARDBP						TARDBP					TARDBP	PLEKHA8
HEY1						HEY1					HEY1	GNAT2
CBX6						CBX6					CBX6	MTURN
PHF3						PHF3					PHF3	CEP72
CBX7						CBX7					CBX7	SP5
HEY2						HEY2					HEY2	SFT2D1
SUZ12						SUZ12					SUZ12	RPS4Y1
MYST4						MYST4					MYST4	NOMO2
ZNF281						ZNF281					ZNF281	KNSTRN
SEC14L2						SEC14L2					SEC14L2	NUDT1
RBM9						RBM9					RBM9	CDH2
ZNF278						ZNF278					ZNF278	DDX47
ZIM2						ZIM2					ZIM2	NUDCD3
SPO11						SPO11					SPO11	CAND2
SSBP2						SSBP2					SSBP2	TRRAP
SSBP3						SSBP3					SSBP3	AKAP11
TRIM29						TRIM29					TRIM29	TOMM34
ZFP95						ZFP95					ZFP95	RPL34
MAFF						MAFF					MAFF	ERP29
BRD1						BRD1					BRD1	NSUN2
TBC1D22A						TBC1D22A					TBC1D22A	RPS29
RAD54B						RAD54B					RAD54B	CMAS
FBXO7						FBXO7					FBXO7	PSEN2
ZNF324						ZNF324					ZNF324	RBM14
SPDEF						SPDEF					SPDEF	KIF1C
VAX2						VAX2					VAX2	TIMM44
CCRN4L						CCRN4L					CCRN4L	PLGRKT
POU2F3						POU2F3					POU2F3	CAPRIN1
ZNF345						ZNF345					ZNF345	UNC5B
POLR1A						POLR1A					POLR1A	EXOSC9
ZNF473						ZNF473					ZNF473	KLF14
RNF19						RNF19					RNF19	RNF2
AHCTF1						AHCTF1					AHCTF1	HOXC4
COBRA1						COBRA1					COBRA1	FKBPL
WWTR1						WWTR1					WWTR1	TMCC2
SIN3A						SIN3A					SIN3A	ZHX3
ZNF385						ZNF385					ZNF385	KRT19
ANKRD25						ANKRD25					ANKRD25	H3-7
MIZF						MIZF					MIZF	ZC3H13
ZZZ3						ZZZ3					ZZZ3	BZW2
L3MBTL						L3MBTL					L3MBTL	DIAPH1
ZNF451						ZNF451					ZNF451	RCOR1
CHD5						CHD5					CHD5	PITX3
SS18L1						SS18L1					SS18L1	SIX5
SETBP1						SETBP1					SETBP1	UBXN2A
ZNF500						ZNF500					ZNF500	IQGAP2
RAI14						RAI14					RAI14	NR2F2
PYGO1						PYGO1					PYGO1	FPGS
ZBTB20						ZBTB20					ZBTB20	KRT222
IRF2BP1						IRF2BP1					IRF2BP1	CPSF7
PHF19						PHF19					PHF19	GNAI2
ZNF337						ZNF337					ZNF337	CCDC175
GMEB2						GMEB2					GMEB2	ALDOC
NKX2-8						NKX2-8					NKX2-8	PCBP4
ANKRD2						ANKRD2					ANKRD2	PRKCI
MYCBP						MYCBP					MYCBP	BCAM
EHF						EHF					EHF	EED
LHX6						LHX6					LHX6	TBC1D15
P8						P8					P8	POLDIP3
HEYL						HEYL					HEYL	LATS1
AATF						AATF					AATF	RAB11A
DUX3						DUX3					DUX3	EGFL7
HBP1						HBP1					HBP1	VAPA
ZNF285						ZNF285					ZNF285	GINS4
ZRF1						ZRF1					ZRF1	SFR1
FOXD3						FOXD3					FOXD3	GPC6
FOXB1						FOXB1					FOXB1	ZNF646
ZBTB32						ZBTB32					ZBTB32	RAB18
SND1						SND1					SND1	CDK4
ANKRD1						ANKRD1					ANKRD1	PDZD11
FOXP1						FOXP1					FOXP1	ACSS1
TAF5L						TAF5L					TAF5L	MACROH2A2
ZBTB11						ZBTB11					ZBTB11	RPRD2
AFF4						AFF4					AFF4	MAVS
BRPF3						BRPF3					BRPF3	AURKB
SALL3						SALL3					SALL3	KRT24
CSDC2						CSDC2					CSDC2	PRPH
VENTX						VENTX					VENTX	LAMB1
HNRNPG-T						HNRNPG-T					HNRNPG-T	GPATCH1
ZNF544						ZNF544					ZNF544	SINHCAF
RBMX						RBMX					RBMX	LCP1
TNRC9						TNRC9					TNRC9	PHGDH
ZNF638						ZNF638					ZNF638	NAT8L
HTATSF1						HTATSF1					HTATSF1	ITPRIP
HIPK2						HIPK2					HIPK2	SYP
KLF15						KLF15					KLF15	CCS
MED4						MED4					MED4	GNAO1
SAP30BP						SAP30BP					SAP30BP	ECI1
BRD7						BRD7					BRD7	USP17L21
ABT1						ABT1					ABT1	TBL2
ZDHHC1						ZDHHC1					ZDHHC1	STT3B
GRHL1						GRHL1					GRHL1	CEP97
TFCP2L1						TFCP2L1					TFCP2L1	GPS1
TFPT						TFPT					TFPT	PSMD4
UBN1						UBN1					UBN1	HACL1
CNOT7						CNOT7					CNOT7	N4BP3
RBM15B						RBM15B					RBM15B	PTGS2
SERTAD3						SERTAD3					SERTAD3	HYOU1
DNMT3L						DNMT3L					DNMT3L	CNTRL
SERTAD1						SERTAD1					SERTAD1	BPNT1
LASS2						LASS2					LASS2	CHERP
NRBF2						NRBF2					NRBF2	TRMT10C
BAZ2B						BAZ2B					BAZ2B	NFAT5
TBX21						TBX21					TBX21	USP25
TLX3						TLX3					TLX3	LBR
RAX						RAX					RAX	METTL3
SOX8						SOX8					SOX8	TTC27
VSX1						VSX1					VSX1	HNRNPR
KCNIP3						KCNIP3					KCNIP3	ANXA11
CXXC1						CXXC1					CXXC1	MLLT6
ZNF354C						ZNF354C					ZNF354C	NECTIN2
ZNRD1						ZNRD1					ZNRD1	MSL1
TAX1BP3						TAX1BP3					TAX1BP3	TAF1L
ZNF295						ZNF295					ZNF295	OSBPL3
NEUROG3						NEUROG3					NEUROG3	PSMB6
MYEF2						MYEF2					MYEF2	EIF3J
IRX4						IRX4					IRX4	TMEM33
RNF141						RNF141					RNF141	ZNF384
FOXP3						FOXP3					FOXP3	EEFSEC
TBX22						TBX22					TBX22	ELFN1
MED31						MED31					MED31	RXRB
ASCC1						ASCC1					ASCC1	CEP170
BOLA1						BOLA1					BOLA1	ARHGAP10
ZNF593						ZNF593					ZNF593	GLO1
ZBTB7B						ZBTB7B					ZBTB7B	SPG21
POLR1D						POLR1D					POLR1D	WDR5
MLXIPL						MLXIPL					MLXIPL	CMTM4
YBX2						YBX2					YBX2	CTNNA1
ZDHHC9						ZDHHC9					ZDHHC9	SNRPD1
ASB3						ASB3					ASB3	PSMD9
RNF12						RNF12					RNF12	PCDH10
ING4						ING4					ING4	RGPD6
ZNF580						ZNF580					ZNF580	ECHDC1
LEF1						LEF1					LEF1	CBFB
ZNF639						ZNF639					ZNF639	YAP1
ZDHHC2						ZDHHC2					ZDHHC2	EMG1
ZNF219						ZNF219					ZNF219	GMEB1
TCEB3B						TCEB3B					TCEB3B	ERBIN
PHF20						PHF20					PHF20	SIMC1
TFDP3						TFDP3					TFDP3	PREP
KLF3						KLF3					KLF3	EXOSC4
ZNF571						ZNF571					ZNF571	CRK
SCAND1						SCAND1					SCAND1	S100A7
PHF21A						PHF21A					PHF21A	VPS72
ZBTB7A						ZBTB7A					ZBTB7A	JPH1
ZNF589						ZNF589					ZNF589	GPSM1
LW-1						LW-1					LW-1	C9orf40
ZNF588						ZNF588					ZNF588	IDH1
VGLL1						VGLL1					VGLL1	LSM4
PRRX2						PRRX2					PRRX2	SMARCD1
SFMBT1						SFMBT1					SFMBT1	CDR2
TH1L						TH1L					TH1L	CPSF2
ETV7						ETV7					ETV7	ZNF732
PHF7						PHF7					PHF7	RPS6KA2
ZNF581						ZNF581					ZNF581	RBM5
SIRT7						SIRT7					SIRT7	SFXN4
HDAC7A						HDAC7A					HDAC7A	GMPS
PCQAP						PCQAP					PCQAP	EAF1
PIAS4						PIAS4					PIAS4	NFKBIL1
TRIM33						TRIM33					TRIM33	VCPIP1
TAF9B						TAF9B					TAF9B	UHRF1BP1L
KLF13						KLF13					KLF13	ORC1
ASB1						ASB1					ASB1	SNRPD2
ASB4						ASB4					ASB4	ODF2
SUFU						SUFU					SUFU	KATNAL1
ZNF44						ZNF44					ZNF44	LMO7
RAP80						RAP80					RAP80	RPS13
POLR3K						POLR3K					POLR3K	ATG3
WBP11						WBP11					WBP11	YES1
ARID4B						ARID4B					ARID4B	RAB43
HBXAP						HBXAP					HBXAP	GCSH
SIX4						SIX4					SIX4	NMT2
BCL11A						BCL11A					BCL11A	SIKE1
MBD3						MBD3					MBD3	HOXC13
BRWD1						BRWD1					BRWD1	DENR
ZDHHC13						ZDHHC13					ZDHHC13	RHOU
ING3						ING3					ING3	CYP4F3
SCAND2						SCAND2					SCAND2	ZNF317
FBXL19						FBXL19					FBXL19	MSH2
HES2						HES2					HES2	DPAGT1
HSMPP8						HSMPP8					HSMPP8	RRP9
FEV						FEV					FEV	TRIM29
ZNF586						ZNF586					ZNF586	CSNK2B
GATAD2A						GATAD2A					GATAD2A	CEP170P1
ANKRD49						ANKRD49					ANKRD49	ESYT1
GON4L						GON4L					GON4L	CDK1
BCOR						BCOR					BCOR	EHMT1
CASZ1						CASZ1					CASZ1	GRK5
WHSC1L1						WHSC1L1					WHSC1L1	STX12
ZNF434						ZNF434					ZNF434	CTTNBP2NL
ZSCAN2						ZSCAN2					ZSCAN2	TMED4
ANKZF1						ANKZF1					ANKZF1	CDCA5
PB1						PB1					PB1	EIF1
PHF10						PHF10					PHF10	RBMX
ZNF444						ZNF444					ZNF444	MYH10
C14orf106						C14orf106					C14orf106	PPIE
ZNF331						ZNF331					ZNF331	LYN
HES6						HES6					HES6	ZNF813
SNFT						SNFT					SNFT	ARF4
MAML3						MAML3					MAML3	SHMT2
HSZFP36						HSZFP36					HSZFP36	UBA52
SOX6						SOX6					SOX6	TUT7
ANKRD10						ANKRD10					ANKRD10	MAGI3
ZDHHC7						ZDHHC7					ZDHHC7	NCOR1
ZNF407						ZNF407					ZNF407	NT5DC2
PNRC2						PNRC2					PNRC2	TLN1
ZNF673						ZNF673					ZNF673	HAT1
CHD7						CHD7					CHD7	RPL36
ZNF416						ZNF416					ZNF416	RHOJ
HIF1AN						HIF1AN					HIF1AN	ERBB2
ZNF446						ZNF446					ZNF446	PSMD1
YEATS2						YEATS2					YEATS2	PABPC3
POLR3B						POLR3B					POLR3B	KPNA2
ZNF334						ZNF334					ZNF334	PKMYT1
POLR3E						POLR3E					POLR3E	TNRC6C
ATF7IP						ATF7IP					ATF7IP	NACA
ZFP64						ZFP64					ZFP64	CDKN2A
ZNF83						ZNF83					ZNF83	RAB14
DCP1A						DCP1A					DCP1A	POLE3
HR						HR					HR	ATP9B
TRERF1						TRERF1					TRERF1	FLNA
FOXJ2						FOXJ2					FOXJ2	GABARAPL2
BDP1						BDP1					BDP1	E2F5
HDAC8						HDAC8					HDAC8	INTU
ASH1L						ASH1L					ASH1L	NDUFB9
LMO3						LMO3					LMO3	RAB3B
ZNF167						ZNF167					ZNF167	RPL8
MYNN						MYNN					MYNN	TOMM6
ZNF395						ZNF395					ZNF395	MT-CO2
ZNF302						ZNF302					ZNF302	DNAAF2
MLL5						MLL5					MLL5	TMEM259
NKRF						NKRF					NKRF	TSC22D3
DMAP1						DMAP1					DMAP1	EMD
BARX1						BARX1					BARX1	MIS12
NDNL2						NDNL2					NDNL2	NUP98
ZNF253						ZNF253					ZNF253	RPS8
CTNNBL1						CTNNBL1					CTNNBL1	CT45A3
ANKRD7						ANKRD7					ANKRD7	RBM38
PPAN						PPAN					PPAN	RAB5C
ASCL3						ASCL3					ASCL3	NPLOC4
SLC2A4RG						SLC2A4RG					SLC2A4RG	SNCB
BARHL1						BARHL1					BARHL1	NME2P1
PAPOLB						PAPOLB					PAPOLB	HOXC10
C21orf7						C21orf7					C21orf7	LLPH
SMARCAD1						SMARCAD1					SMARCAD1	USO1
MEIS3						MEIS3					MEIS3	PBRM1
ARNTL2						ARNTL2					ARNTL2	PEA15
XAB2						XAB2					XAB2	SNTB2
LHX9						LHX9					LHX9	NUS1
PRDM8						PRDM8					PRDM8	CYP4F12
PRDM9						PRDM9					PRDM9	DNAJC8
PRDM10						PRDM10					PRDM10	RBM8A
BBX						BBX					BBX	SAP18
TULP4						TULP4					TULP4	SART3
CTNNBIP1						CTNNBIP1					CTNNBIP1	MYH13
TBX20						TBX20					TBX20	LDB1
REXO4						REXO4					REXO4	SMARCC1
ZNF695						ZNF695					ZNF695	TRAFD1
INTS12						INTS12					INTS12	STX10
SALL4						SALL4					SALL4	MARK2
ZNFX1						ZNFX1					ZNFX1	SHROOM3
ZNF248						ZNF248					ZNF248	KHDRBS3
PBXIP1						PBXIP1					PBXIP1	HLA-DRB1
CBX8						CBX8					CBX8	GOLM2
ZNF286						ZNF286					ZNF286	CD46
ZNF287						ZNF287					ZNF287	MGAM2
ZNF304						ZNF304					ZNF304	LZTS2
GATAD2B						GATAD2B					GATAD2B	ACTR5
CNOT6						CNOT6					CNOT6	AP2M1
GM632						GM632					GM632	NOL8
ZNF490						ZNF490					ZNF490	GOLT1B
ARID1B						ARID1B					ARID1B	ARID1B
MKL2						MKL2					MKL2	KRT33B
MTA3						MTA3					MTA3	PELP1
ZNF398						ZNF398					ZNF398	UBE2L5
ZNF624						ZNF624					ZNF624	TRA2A
ZNF319						ZNF319					ZNF319	FKBP8
ZNF471						ZNF471					ZNF471	BBC3
CRAMP1L						CRAMP1L					CRAMP1L	CEP170B
MKL1						MKL1					MKL1	GTF2IRD1
RP5-860F19.3						RP5-860F19.3					RP5-860F19.3	ELOVL5
KIAA1443						KIAA1443					KIAA1443	TOMM22
TSHZ3						TSHZ3					TSHZ3	SYNRG
ZBTB2						ZBTB2					ZBTB2	TTC28
EP400						EP400					EP400	TMEM268
POGK						POGK					POGK	FAM8A1
PHF12						PHF12					PHF12	HMMR
CALCOCO1						CALCOCO1					CALCOCO1	ADAM9
KIAA1559						KIAA1559					KIAA1559	MCM3
CHD8						CHD8					CHD8	CLSPN
ZBTB26						ZBTB26					ZBTB26	RAD50
ZNF317						ZNF317					ZNF317	TBCE
NCOA5						NCOA5					NCOA5	CENPT
TRIB3						TRIB3					TRIB3	NAP1L1
ANKRA2						ANKRA2					ANKRA2	MACF1
RBAK						RBAK					RBAK	BRWD1
SF4						SF4					SF4	PTPRA
GATAD1						GATAD1					GATAD1	NAA40
HES4						HES4					HES4	PYCR1
ZNF410						ZNF410					ZNF410	PDCL
NEUROD4						NEUROD4					NEUROD4	NCCRP1
ZF						ZF					ZF	GPI
ZNF71						ZNF71					ZNF71	HSPA4L
ZNF77						ZNF77					ZNF77	PKIG
OVOL2						OVOL2					OVOL2	PNMA8A
ZNF462						ZNF462					ZNF462	DDX4
ZNF250						ZNF250					ZNF250	NEDD4
SR-A1						SR-A1					SR-A1	ZNF799
MLL3						MLL3					MLL3	HSPA6
DMRT3						DMRT3					DMRT3	CNOT3
HIVEP3						HIVEP3					HIVEP3	TP53BP2
PRDM12						PRDM12					PRDM12	CENPB
PRDM13						PRDM13					PRDM13	MBIP
ZNF350						ZNF350					ZNF350	CMYA5
TGIF2						TGIF2					TGIF2	SNRPE
BACH2						BACH2					BACH2	MCM5
ALX4						ALX4					ALX4	ELOB
PKNOX2						PKNOX2					PKNOX2	GLB1
ZNF335						ZNF335					ZNF335	FOXA1
ANKRD5						ANKRD5					ANKRD5	RPS4Y2
DMRTC2						DMRTC2					DMRTC2	ZBTB34
DMRTB1						DMRTB1					DMRTB1	IQSEC2
DMRTA1						DMRTA1					DMRTA1	OTUD3
NEUROG2						NEUROG2					NEUROG2	TOPBP1
NEUROD6						NEUROD6					NEUROD6	OGDHL
PRDM16						PRDM16					PRDM16	DDX19B
PRDM14						PRDM14					PRDM14	DHRS7B
NPAS3						NPAS3					NPAS3	RAB15
FKSG14						FKSG14					FKSG14	NOL12
MMS19L						MMS19L					MMS19L	CCDC180
LHX5						LHX5					LHX5	BCL2L11
ZNF323						ZNF323					ZNF323	DUSP3
SOX17						SOX17					SOX17	SP4
NSD1						NSD1					NSD1	KRT10
NFKBIZ						NFKBIZ					NFKBIZ	EIF4EBP1
HIF3A						HIF3A					HIF3A	COASY
GZF1						GZF1					GZF1	UBTD2
POLR1E						POLR1E					POLR1E	ATP6AP1
ZDHHC6						ZDHHC6					ZDHHC6	INTS3
EBF2						EBF2					EBF2	CTNND1
SMURF2						SMURF2					SMURF2	TMEM43
RBM15						RBM15					RBM15	RBM18
ISL2						ISL2					ISL2	ARMC8
RFXDC2						RFXDC2					RFXDC2	SELENOK
PAPOLG						PAPOLG					PAPOLG	RINT1
BCL11B						BCL11B					BCL11B	ID4
C2orf26						C2orf26					C2orf26	EPS15
ZSWIM4						ZSWIM4					ZSWIM4	SDK2
ZNF649						ZNF649					ZNF649	CCDC32
ZNF447						ZNF447					ZNF447	TCEA2
ZBTB10						ZBTB10					ZBTB10	FAHD2A
ZNF747						ZNF747					ZNF747	HERPUD1
ZNF655						ZNF655					ZNF655	ASH2L
DDX54						DDX54					DDX54	SMPD2
ZNF426						ZNF426					ZNF426	ATP1A2
PHF23						PHF23					PHF23	MRI1
ZSCAN5						ZSCAN5					ZSCAN5	S100A8
ZNF343						ZNF343					ZNF343	CUL3
IRX6						IRX6					IRX6	BAG2
IRX3						IRX3					IRX3	SMARCE1
IRX1						IRX1					IRX1	RAB8A
ZNF557						ZNF557					ZNF557	MLLT3
BHLHB3						BHLHB3					BHLHB3	PDCD11
NSBP1						NSBP1					NSBP1	TAF6L
LASS4						LASS4					LASS4	STK24
HMBOX1						HMBOX1					HMBOX1	SCRIB
FLJ11795						FLJ11795					FLJ11795	HOXA7
SUV39H2						SUV39H2					SUV39H2	CEP164
FLJ23436						FLJ23436					FLJ23436	RPL35A
LIN28						LIN28					LIN28	CWC25
E2F8						E2F8					E2F8	UPF3B
ZNF419						ZNF419					ZNF419	BEND3
SNIP1						SNIP1					SNIP1	ABT1
ZNF408						ZNF408					ZNF408	HPCA
ALS2CR8						ALS2CR8					ALS2CR8	ARHGAP28
EHMT1						EHMT1					EHMT1	TPD52L1
TLE6						TLE6					TLE6	WRAP53
ZBTB3						ZBTB3					ZBTB3	PGK2
ZNF669						ZNF669					ZNF669	CD40
HDAC11						HDAC11					HDAC11	PSMD7
ZNF671						ZNF671					ZNF671	EIF3D
ZNF613						ZNF613					ZNF613	BAZ1A
NANOG						NANOG					NANOG	SRGAP2
PHF17						PHF17					PHF17	ARHGEF2
ZNF442						ZNF442					ZNF442	PARP2
ANKRD53						ANKRD53					ANKRD53	RPS27A
ZNF556						ZNF556					ZNF556	CCDC66
ZNF606						ZNF606					ZNF606	ORC2
ZFP2						ZFP2					ZFP2	MED12
NARG1						NARG1					NARG1	KRT1
ELL3						ELL3					ELL3	RAVER2
ZNF430						ZNF430					ZNF430	FBXL2
EPC1						EPC1					EPC1	RPL4
ZNF306						ZNF306					ZNF306	LRIG2
ABTB1						ABTB1					ABTB1	TCP1
ZNF435						ZNF435					ZNF435	NUP54
ESX1						ESX1					ESX1	ANKRD10
PBX4						PBX4					PBX4	HOXA13
THAP7						THAP7					THAP7	IKBKG
ZNF34						ZNF34					ZNF34	CBX4
ZNF436						ZNF436					ZNF436	GPR89B
ZFP91						ZFP91					ZFP91	NOC4L
TSC22D4						TSC22D4					TSC22D4	RPLP1
ZNF611						ZNF611					ZNF611	GEMIN6
ZNF93						ZNF93					ZNF93	SEC61G
TCF7L1						TCF7L1					TCF7L1	ALDH18A1
MXD3						MXD3					MXD3	PNPT1
SCRT1						SCRT1					SCRT1	ATP6V1H
SOX7						SOX7					SOX7	RFC4
TFAP2D						TFAP2D					TFAP2D	EIF3K
L3MBTL2						L3MBTL2					L3MBTL2	LIN7B
KLF16						KLF16					KLF16	SCD5
MIXL1						MIXL1					MIXL1	C6orf120
HDAC10						HDAC10					HDAC10	L1CAM
BRIP1						BRIP1					BRIP1	ARF1
PCBD2						PCBD2					PCBD2	ITPA
PCGF6						PCGF6					PCGF6	ZNF326
ZNF394						ZNF394					ZNF394	ARL6IP4
ZNF644						ZNF644					ZNF644	LIMCH1
ARID5B						ARID5B					ARID5B	LEMD3
ASCC2						ASCC2					ASCC2	LGMN
POLR1B						POLR1B					POLR1B	MTDH
SLA2						SLA2					SLA2	SP1
MAF1						MAF1					MAF1	BATF3
ANKRD32						ANKRD32					ANKRD32	ATP1A4
ZDHHC16						ZDHHC16					ZDHHC16	RNF113A
ING5						ING5					ING5	BICD1
PHF6						PHF6					PHF6	OXLD1
ZNF397						ZNF397					ZNF397	RPS18
MKI67IP						MKI67IP					MKI67IP	NLN
DOT1L						DOT1L					DOT1L	NUMB
ZNF333						ZNF333					ZNF333	CD302
ZNF512						ZNF512					ZNF512	PDLIM3
L3MBTL3						L3MBTL3					L3MBTL3	H1-5
MLR2						MLR2					MLR2	ANKIB1
NKX6-2						NKX6-2					NKX6-2	MAP2K6
MCM8						MCM8					MCM8	TMEM199
HOP						HOP					HOP	CDK14
ZNF559						ZNF559					ZNF559	SPINDOC
PEPP-2						PEPP-2					PEPP-2	MFSD4B
PGBD1						PGBD1					PGBD1	ICE1
ZBTB37						ZBTB37					ZBTB37	H2AC14
KIAA1862						KIAA1862					KIAA1862	GNAS
ZNF469						ZNF469					ZNF469	AFG3L2
SPZ1						SPZ1					SPZ1	CCDC117
GLIS2						GLIS2					GLIS2	CCNY
HES7						HES7					HES7	POR
ZNF347						ZNF347					ZNF347	BRD1
FBXL10						FBXL10					FBXL10	TM6SF2
INSM2						INSM2					INSM2	ALDH7A1
CREB3L3						CREB3L3					CREB3L3	PABPC4L
HDGF2						HDGF2					HDGF2	EP400
ZNF577						ZNF577					ZNF577	MOB1B
ZNF496						ZNF496					ZNF496	SS18
RAXL1						RAXL1					RAXL1	TUBB8B
PHF5A						PHF5A					PHF5A	USP6NL
ZNF514						ZNF514					ZNF514	ACTR10
ZNF499						ZNF499					ZNF499	TUFM
ZNF206						ZNF206					ZNF206	PDX1
ZNF341						ZNF341					ZNF341	SNAP47
ZNF382						ZNF382					ZNF382	ATP6V0A2
ZNF587						ZNF587					ZNF587	TNPO3
FLJ14768						FLJ14768					FLJ14768	CDC7
ZNF566						ZNF566					ZNF566	GLUD1
C20orf100						C20orf100					C20orf100	CP
TRIM5						TRIM5					TRIM5	PRDM9
EAF1						EAF1					EAF1	ACD
NKD2						NKD2					NKD2	CDC37L1
PRIC285						PRIC285					PRIC285	MRPS17
ZFHX2						ZFHX2					ZFHX2	SMC4
SCRT2						SCRT2					SCRT2	CRCT1
MBD3L1						MBD3L1					MBD3L1
HSFY1						HSFY1					HSFY1	HMG20A
TRIM15						TRIM15					TRIM15	PSPC1
LHX4						LHX4					LHX4	YAF2
ZNF30						ZNF30					ZNF30	MBLAC2
ZNF551						ZNF551					ZNF551	NKAPD1
TGIF2LX						TGIF2LX					TGIF2LX	C3
LOC90321						LOC90321					LOC90321	SCFD2
ZNF160						ZNF160					ZNF160	WDR70
THRAP6						THRAP6					THRAP6	ZMAT3
ZNF700						ZNF700					ZNF700	CRNKL1
ZNF439						ZNF439					ZNF439	SHQ1
ZNF486						ZNF486					ZNF486	G6PD
TGIF2LY						TGIF2LY					TGIF2LY	ATP2B2
PYGO2						PYGO2					PYGO2	PLA2G4A
ZNF479						ZNF479					ZNF479	HPCAL1
SPOCD1						SPOCD1					SPOCD1	WASH2P
ZNF251						ZNF251					ZNF251	UBL5
CREB3L1						CREB3L1					CREB3L1	KRT6B
LASS5						LASS5					LASS5	KPNA3
ANKRD30A						ANKRD30A					ANKRD30A	KRT6A
L3MBTL4						L3MBTL4					L3MBTL4	TMED10
ZNF502						ZNF502					ZNF502	HNRNPA1L2
CHURC1						CHURC1					CHURC1	RFX1
LOC91661						LOC91661					LOC91661	SELENOT
YTHDC1						YTHDC1					YTHDC1	PEX19
ZNF300						ZNF300					ZNF300	KPRP
GIOT-1						GIOT-1					GIOT-1	INO80B
ZNF585B						ZNF585B					ZNF585B	NMD3
ZFP62						ZFP62					ZFP62	MAN1A2
FANK1						FANK1					FANK1	ZNF286B
MGC13138						MGC13138					MGC13138	ZNF765
ZNF276						ZNF276					ZNF276	LRRC59
PRDM6						PRDM6					PRDM6	METAP1
ZNF670						ZNF670					ZNF670	FXYD5
MYOCD						MYOCD					MYOCD	PTCD1
FOXP2						FOXP2					FOXP2	PRX
ZNF101						ZNF101					ZNF101	CDK18
C21orf66						C21orf66					C21orf66	HLA-G
FOXQ1						FOXQ1					FOXQ1	DCAF1
PHF21B						PHF21B					PHF21B	CCDC59
MED8						MED8					MED8	AIMP1
ZNF257						ZNF257					ZNF257	ODR4
ZIM3						ZIM3					ZIM3	ANK3
TOE1						TOE1					TOE1	MTFR1L
ZNF554						ZNF554					ZNF554	MTMR9
ZNF689						ZNF689					ZNF689	NUDC
ZNF501						ZNF501					ZNF501	GRHPR
ZNF653						ZNF653					ZNF653	RESF1
FOXP4						FOXP4					FOXP4	USP17L12
OLIG1						OLIG1					OLIG1	GINS1
CENTG3						CENTG3					CENTG3	MTREX
DACH2						DACH2					DACH2	RREB1
TWIST2						TWIST2					TWIST2	GNG5
ZNF354B						ZNF354B					ZNF354B	SVIL
ZNF488						ZNF488					ZNF488	KRT76
ANKRD22						ANKRD22					ANKRD22	CCDC34
ZNF641						ZNF641					ZNF641	BAG1
SP7						SP7					SP7	GIT1
AEBP2						AEBP2					AEBP2	JAM3
BTBD11						BTBD11					BTBD11	MIS18A
SPIC						SPIC					SPIC	CTAGE8
FOXN4						FOXN4					FOXN4	GLA
JDP2						JDP2					JDP2	NCOA3
ANKS3						ANKS3					ANKS3	RAB5A
ZNF441						ZNF441					ZNF441	NEFL
ZNF491						ZNF491					ZNF491	ATP6V1E1
ZNF440						ZNF440					ZNF440	ZCCHC7
ZNF573						ZNF573					ZNF573	BFSP2
LOC126295						LOC126295					LOC126295	PUM2
DMBX1						DMBX1					DMBX1	CDK8
C1orf83						C1orf83					C1orf83	XIAP
HMGB4						HMGB4					HMGB4	ANXA4
ZBTB8						ZBTB8					ZBTB8	ELOC
TSHZ2						TSHZ2					TSHZ2	TMCO1
HMG4L						HMG4L					HMG4L	POLA1
SUHW1						SUHW1					SUHW1	MIA3
LOC129138						LOC129138					LOC129138	ATP13A2
ZNF513						ZNF513					ZNF513	YWHAH
ZFP42						ZFP42					ZFP42	PALM2
PPARGC1B						PPARGC1B					PPARGC1B	TRIM13
JMY						JMY					JMY	APBA2
FLJ25680						FLJ25680					FLJ25680	CCPG1
DKFZp762I137						DKFZp762I137					DKFZp762I137	FOXO4
KLF14						KLF14					KLF14	RMI1
ASB10						ASB10					ASB10	C11orf24
C7orf11						C7orf11					C7orf11	ZNRF2
TAF1L						TAF1L					TAF1L	CTPS2
CXorf43						CXorf43					CXorf43	TATDN2
ASB11						ASB11					ASB11
ASB6						ASB6					ASB6	CTSC
ASB8						ASB8					ASB8	NIPSNAP2
ASB9						ASB9					ASB9	SPCS3
ZNF358						ZNF358					ZNF358	DAP3
ZFP28						ZFP28					ZFP28	PPP1R8
GATA5						GATA5					GATA5	MCM3AP
BTBD4						BTBD4					BTBD4	EHMT2
CTCFL						CTCFL					CTCFL	ACOT1
SUHW2						SUHW2					SUHW2	CDC42EP1
C20orf151						C20orf151					C20orf151	UBE2A
ASB15						ASB15					ASB15	GTF2IRD2B
ASB12						ASB12					ASB12	SAYSD1
GSC						GSC					GSC	MRGBP
ZFP90						ZFP90					ZFP90	MAGI1
ZNF597						ZNF597					ZNF597	PPIL2
FLJ32130						FLJ32130					FLJ32130	PLCD3
ZNF688						ZNF688					ZNF688	NEMP1
ZNF480						ZNF480					ZNF480	ZNF687
ZNF578						ZNF578					ZNF578	STX18
ZNF418						ZNF418					ZNF418	STRN3
ZNF417						ZNF417					ZNF417	FAF1
ZNF560						ZNF560					ZNF560	SCAMP3
ZNF524						ZNF524					ZNF524	KIF11
ZNF563						ZNF563					ZNF563	MUL1
SIX5						SIX5					SIX5	USP17L13
ZNF420						ZNF420					ZNF420	EZH2
ZNF565						ZNF565					ZNF565	SLC39A11
ZNF582						ZNF582					ZNF582	DHX36
ZNF583						ZNF583					ZNF583	IDE
ZNF599						ZNF599					ZNF599	C2orf49
ZNF558						ZNF558					ZNF558	GPD1L
LOC148203						LOC148203					LOC148203	CDCA2
ZNF714						ZNF714					ZNF714	TIGAR
ZNF555						ZNF555					ZNF555	SLC9A3R1
ZNF570						ZNF570					ZNF570	NECAP2
CREB3L4						CREB3L4					CREB3L4	CARMIL1
PHF13						PHF13					PHF13	DUSP9
GLIS1						GLIS1					GLIS1	SPATS2L
SMYD1						SMYD1					SMYD1	PKD2
NFXL1						NFXL1					NFXL1	ACAA2
ZNF595						ZNF595					ZNF595	SOD1
IRX2						IRX2					IRX2	SEC11B
FLJ25169						FLJ25169					FLJ25169	PRMT8
ZNF483						ZNF483					ZNF483	UCHL5
OTEX						OTEX					OTEX	PIK3C2B
ZDHHC15						ZDHHC15					ZDHHC15	MFN1
NKX2-3						NKX2-3					NKX2-3	UTP14C
ZFPM1						ZFPM1					ZFPM1	TSPAN3
ZFP1						ZFP1					ZFP1	MAGOH
ZNF519						ZNF519					ZNF519	RSL24D1
TCEB3C						TCEB3C					TCEB3C	MLLT10
ZNF610						ZNF610					ZNF610	CUEDC2
ZNF550						ZNF550					ZNF550	OTULIN
ZNF342						ZNF342					ZNF342	MLLT1
DEDD2						DEDD2					DEDD2	SRP9
ZNF564						ZNF564					ZNF564	CCNT1
ZNF709						ZNF709					ZNF709	UQCC1
ZNF433						ZNF433					ZNF433	EGFR
ZNF114						ZNF114					ZNF114	ERI3
ZNF567						ZNF567					ZNF567	DDX27
ZNF383						ZNF383					ZNF383	ADPGK
ZNF100						ZNF100					ZNF100	VTI1A
ZNF540						ZNF540					ZNF540	USP54
CITED4						CITED4					CITED4	RPS6
ZNF366						ZNF366					ZNF366	UBQLN2
OLIG3						OLIG3					OLIG3	CNOT1
ZNF92						ZNF92					ZNF92	OCIAD1
ZNF679						ZNF679					ZNF679	TMEM209
ZNF467						ZNF467					ZNF467	SF3B1
BHLHB8						BHLHB8					BHLHB8	MICAL3
ZNF596						ZNF596					ZNF596	OSBPL11
GLIS3						GLIS3					GLIS3	BLK
ZNF169						ZNF169					ZNF169	PINX1
MGC17403						MGC17403					MGC17403	GPKOW
ARX						ARX					ARX	ATP4A
SSBP4						SSBP4					SSBP4	SNRPG
GSH2						GSH2					GSH2	MRPL38
ZNF431						ZNF431					ZNF431	UQCRFS1P1
ZNF384						ZNF384					ZNF384	LPCAT1
ASXL1						ASXL1					ASXL1	EEF1E1
ZNF675						ZNF675					ZNF675	AKAP5
POLR3H						POLR3H					POLR3H	DMAP1
FLJ31875						FLJ31875					FLJ31875	PDCD5
ZNF553						ZNF553					ZNF553	DARS2
ZNF627						ZNF627					ZNF627	ZNF41
ZNF585A						ZNF585A					ZNF585A	GLUL
ZNF626						ZNF626					ZNF626	ANKLE2
FOXD4L1						FOXD4L1					FOXD4L1	BCL2L12
ZNF584						ZNF584					ZNF584	SLAIN2
ZSCAN4						ZSCAN4					ZSCAN4	PRDX6
TIGD4						TIGD4					TIGD4	ZNF148
KHDRBS2						KHDRBS2					KHDRBS2	COMMD1
ZNF449						ZNF449					ZNF449	GNA12
LASS3						LASS3					LASS3	PLEC
GSH1						GSH1					GSH1	SCARB1
ZNF25						ZNF25					ZNF25	BNIP3
JMJD1C						JMJD1C					JMJD1C	DENND3
ZBTB9						ZBTB9					ZBTB9	ANO10
ZBTB12						ZBTB12					ZBTB12	MECP2
SP8						SP8					SP8	KIAA2013
tcag7.981						tcag7.981					tcag7.981	EXOC7
RFXDC1						RFXDC1					RFXDC1	MTG1
ZNF390						ZNF390					ZNF390	GAS1
VGLL2						VGLL2					VGLL2	CARHSP1
CNOT6L						CNOT6L					CNOT6L	TBCC
POLR2J2						POLR2J2					POLR2J2	ZNF658
ZNF396						ZNF396					ZNF396	KRT35
NEIL2						NEIL2					NEIL2	PDCL3
ZBTB38						ZBTB38					ZBTB38	WDR89
EBF3						EBF3					EBF3	MRTO4
MLR1						MLR1					MLR1	IKBIP
MCMDC1						MCMDC1					MCMDC1	ABCB6
BCL6B						BCL6B					BCL6B	HECW2
ZNF549						ZNF549					ZNF549	WASF2
PTF1A						PTF1A					PTF1A	ANP32B
SHPRH						SHPRH					SHPRH	PKN1
ZNF311						ZNF311					ZNF311	IVD
MKX						MKX					MKX	ATXN1L
RCOR2						RCOR2					RCOR2	EIF5A2
PTRF						PTRF					PTRF	TDRD3
ZNF547						ZNF547					ZNF547	HMGN2
ZSCAN1						ZSCAN1					ZSCAN1	TMEM184C
ZNF283						ZNF283					ZNF283	COX5B
ZNF615						ZNF615					ZNF615	ERCC3
ZNF545						ZNF545					ZNF545	PUS3
LOC115648						LOC115648					LOC115648	DAZAP1
ZNF493						ZNF493					ZNF493	GATB
HKR1						HKR1					HKR1	RNF187
ZNF326						ZNF326					ZNF326	CDV3
ZNF454						ZNF454					ZNF454	HBS1L
ZNF707						ZNF707					ZNF707	GRK6
ZFP41						ZFP41					ZFP41	SUCO
RP11-561O23.3						RP11-561O23.3					RP11-561O23.3	PPWD1
SALF						SALF					SALF	ESF1
SNAI3						SNAI3					SNAI3	SMN2
ANKRD42						ANKRD42					ANKRD42	MOB1A
CHX10						CHX10					CHX10	RCL1
ZNF546						ZNF546					ZNF546	DHX37
ANKRD45						ANKRD45					ANKRD45	ZIC3
TFAP2E						TFAP2E					TFAP2E	BRIX1
ZDHHC21						ZDHHC21					ZDHHC21	CNST
ANKRD33						ANKRD33					ANKRD33	CLASP1
ZNF404						ZNF404					ZNF404	NPTN
ZNF677						ZNF677					ZNF677	NOA1
HKR2						HKR2					HKR2	SP3
BARHL2						BARHL2					BARHL2	MRPL27
FIGLA						FIGLA					FIGLA	CRTC2
ZFP57						ZFP57					ZFP57	SCEL
ZNF81						ZNF81					ZNF81	ACTR1A
TBX10						TBX10					TBX10	SNRPC
ZNF713						ZNF713					ZNF713	MFAP3
FOXD4L4						FOXD4L4					FOXD4L4	VPS4B
ZNF429						ZNF429					ZNF429	GANAB
ZNF445						ZNF445					ZNF445	ABHD15
LOC360030						LOC360030					LOC360030	CLIC4
ZNF568						ZNF568					ZNF568	SPRR2D
ZNF307						ZNF307					ZNF307	EIF3CL
MAFA						MAFA					MAFA	H2BC3
ZBTB34						ZBTB34					ZBTB34	INPPL1
BOLA2						BOLA2					BOLA2	PPARD
LOC643641						LOC643641					LOC643641	LIN7A
ARID3C						ARID3C					ARID3C	BRF1
ARID5A						ARID5A					ARID5A	PRAF2
KDM5B						KDM5B					KDM5B	POM121C
ARID2						ARID2					ARID2	MNAT1
AHDC1						AHDC1					AHDC1	SREK1IP1
AKNA						AKNA					AKNA	TSPYL2
CBX2						CBX2					CBX2	PSMA5
DNTTIP1						DNTTIP1					DNTTIP1	ATL2
GLYR1						GLYR1					GLYR1	ARHGAP11A
PRR12						PRR12					PRR12	FAM76B
SCML4						SCML4					SCML4	GPRIN3
[truncated: 4,024 more rows]

## Sheet: Spliceosome
Splice Factors	q<.05 FC>1.2	Overlap	0.073		Splice Factors	FC>1.2 ignroing q-filter	Overlap	0.055		Splice Factors	All Proteins	Overlap	0.024		from Rodrigues KS, Petroski LP, Utumi PH, Ferrasa A, Herai RH. IARA: a complete and curated atlas of the biogenesis of spliceosome machinery during RNA splicing. Life Sci Alliance. 2023 Jan 6;6(3):e202201593. doi: 10.26508/lsa.202201593. PMID: 36609432; PMCID: PMC9834665.
CHD1	SRSF5	SRSF5			CHD1	GPAT3	SRSF5			CHD1	VAMP1	SMARCD3			chi square distribution to compare each condition
CTCF	ZFHX2	NONO			CTCF	POLL	CWC25			CTCF	MAD2L2	CELF4			q<.05 vs total
DDX46	MCPH1	PRKRIP1			DDX46	SETSIP	ZRANB2			DDX46	NNT	SMARCA4			chi square statistic is 30.6144, p value is <.00001; significant at p<.01
DHX38	YIPF1	SLU7			DHX38	PPP1R3D	NOVA2			DHX38	KIF3B	SF3B5			FC>1.2 vs total
DHX8	SLC25A31	SRSF3			DHX8	PALLD	RNF113A			DHX8	CARMIL2	DHX38			chi square statistic is 24.4716, p value is<.00001; significant at p<.01
ESRP1	ETV6	HNRNPA1			ESRP1	KRT87P	SRSF2			ESRP1	PURA	HNRNPLL			q<.05 vs FC>1.2
ESRP2	EXOC8	NOVA2			ESRP2	EXOSC4	ZMAT2			ESRP2	WDR33	SNRNP70			chi square statistic is 1.2564, p value is .262337; not significant at p<.01
GEMIN2	GNL3	MFAP1			GEMIN2	DPM1	BUD13			GEMIN2	TES	SMARCC2
HNRNPA1	ALG1	SNU13			HNRNPA1	ZNF184	PRKRIP1			HNRNPA1	CBX3	NCBP2
HNRNPF	MORF4L2	WBP11			HNRNPF	KRT83	SRSF9			HNRNPF	ZNF789	SMARCA5			condition	spliceosome	Not spliceosome	total
HNRNPL	ORC6	ISY1			HNRNPL	KRT81	SRSF3			HNRNPL	ZNF701	SNRNP40			q<.05, FC>1.2	27	346	373
HNRNPLL	HMGB1	PRPF4			HNRNPLL	LTN1	PQBP1			HNRNPLL	SYNJ2BP	CDC5L			FC>1.2	43	732	775
MECP2	ERICH1	YJU2			MECP2	KRT86	WBP11			MECP2	USP5	SF3B3			all	147	5882	6029
NOVA1	OXA1L	CWC27			NOVA1	SRSF5	SF3B5			NOVA1	ALDOA	RBM22			total	217	6960	7177
NOVA2	POLR1E	SNRPD3			NOVA2	KRT85	CWC27			NOVA2	KRT79	CASC3
PTBP1	ACAA2	BUD13			PTBP1	ZNF286B	FUS			PTBP1	POLR1D	SMARCAD1				%	%
PTBP2	HDGF	SRSF9			PTBP2	NIPSNAP2	SLU7			PTBP2	RASSF8	HTATSF1			q<.05, FC>1.2	7.2	92.8
QK1	CYP51A1	RBM8A			QK1	GPC6	RBM8A			QK1	LARP4	SLU7			FC>1.2	5.5	94.5
RBFOX1	MTX3	SRSF2			RBFOX1	ZFHX2	PPIE			RBFOX1	PHLDB2	SNRPD3			all	2.4	97.6
RBFOX2	SRFBP1	IK			RBFOX2	ENOX1	BCAS2			RBFOX2	RGPD1	CELF1
RBFOX3	PDLIM3	BCAS2			RBFOX3	CCDC7	MFAP1			RBFOX3	COA4	HNRNPA0
RBM10	PRDX3	PPIE			RBM10	ZNF112	SNW1			RBM10	MED23	SMARCB1
RNPS1	PPIB	CWC25			RNPS1	RABEP2	SRSF7			RNPS1	GBF1	PHF5A
SF3B1	SC5D	ELAVL1			SF3B1	MCPH1	KHSRP			SF3B1	CAPNS1	RBFOX2
SLU7	NONO	SRSF10			SLU7	ADGRL2	NONO			SLU7	KMT2D	SRRM1
SMN1	RCC1L	DHX16			SMN1	CENPQ	ISY1			SMN1	THOC1	SRSF7
SRRM4	COIL	SMARCE1			SRRM4	GOLGA6L2	SNRPD3			SRRM4	YWHAZ	SNRPD1
SRSF1	RPL17				SRSF1	SAP130	ELAVL1			SRSF1	MTPN	SMARCD1
SRSF10	PHIP				SRSF10	SFXN3	SRSF10			SRSF10	FBXO11	RBM5
SRSF11	NIFK				SRSF11	YTHDC1	PRPF4			SRSF11	HS1BP3	SNRPD2
SRSF2	NCBP3				SRSF2	RNF113B	YJU2			SRSF2	ZNF471	RBMX
SRSF3	DDX21				SRSF3	HPF1	SMARCE1			SRSF3	SLC9A6	PPIE
SRSF5	NOL11				SRSF5	PRPF40B	SF1			SRSF5	EEF1A2	RBM8A
TIA1	RBM15				TIA1	PRNP	SF3B2			TIA1	CCDC158	SMARCC1
TRA2B	ZNF106				TRA2B	KRT34	SNU13			TRA2B	GATD3B	SNRPE
U2AF1	BANF1				U2AF1	GTF2F1	RBFOX2			U2AF1	ENO3	SMARCE1
U2AF2	TP53RK				U2AF2	CRIPT	RBFOX1			U2AF2	RABEP2	CWC25
FUS	NOP58				FUS	SRSF8	SRSF1			FUS	ZGPAT	RNF113A
NONO	ABHD16A				NONO	YAE1	IK			NONO	NBPF9	CRNKL1
MBNL1	RNF113B				MBNL1	RPS6KC1	HNRNPA1			MBNL1	GAPVD1	MAGOH
CWC25	PPIL3				CWC25	HMGN5	DHX15			CWC25	ARFGEF2	SF3B1
PUF60	YTHDC1				PUF60	ZSCAN12	CWF19L2			PUF60	RBMS2	SNRPG
PRPF8	ESF1				PRPF8	CWC25	DHX16			PRPF8	TMEM9	MECP2
SRSF7	TOP2B				SRSF7	DNAJC8				SRSF7	EEF1G	PPWD1
FMR1	RBM42				FMR1	YY1				FMR1	NDUFA8	SNRPC
HNRNPA0	DNAJC8				HNRNPA0	ZRANB2				HNRNPA0	H2AC20	AQR
HNRNPA2B1	PRKRIP1				HNRNPA2B1	EIF1AD				HNRNPA2B1	STARD3NL	CWF19L2
HNRNPC	SFR1				HNRNPC	YY2				HNRNPC	GRWD1	NOVA2
PCBP1	NFYC				PCBP1	CKS1B				PCBP1	VAC14	SMARCD2
PCBP2	PHAX				PCBP2	CALU				PCBP2	SELENBP1	PQBP1
RBMX	PGAM5				RBMX	NAT8L				RBMX	CASP14	PRPF19
HNRNPH1	CCDC59				HNRNPH1	ANP32A				HNRNPH1	ZNF503	IK
HNRNPH3	SEC61A2				HNRNPH3	AUTS2				HNRNPH3	MEX3D	PTBP1
HNRNPK	PCNP				HNRNPK	MRPS6				HNRNPK	PROCR	CDC40
HNRNPM	SURF2				HNRNPM	RPL15				HNRNPM	SLC4A3	SRRM2
SYNCRIP	YAF2				SYNCRIP	EAPP				SYNCRIP	H2AW	HNRNPH1
HNRNPU	RYBP				HNRNPU	CSNK2B				HNRNPU	PPP2R1B	PCBP2
ELAVL3	TSFM				ELAVL3	MICOS10				ELAVL3	GOLGA1	ISY1
ELAVL4	TMEM33				ELAVL4	YIPF1				ELAVL4	PARD6B	PRPF4
ELAVL1	CYC1				ELAVL1	POLR2D				ELAVL1	HNRNPAB	SYNCRIP
KHSRP	RRP15				KHSRP	PWWP2A				KHSRP	SPOUT1	SNU13
SFPQ	OAT				SFPQ	TTMP				SFPQ	SUCLG1	PRPF38A
RBM25	WBP4				RBM25	SLC25A31				RBM25	PEX14	HNRNPU
RBM4	PWWP2A				RBM4	ETV6				RBM4	STT3A	PRKRIP1
RBM5	MRPL24				RBM5	TECR				RBM5	PRKAR1A	CTCF
KHDRBS1	BTRC				KHDRBS1	DDX56				KHDRBS1	TLN2	PPIG
SF1	SLU7				SF1	KRAS				SF1	YKT6	FUS
SRRM1	CSNK2B				SRRM1	MED7				SRRM1	SNRNP27	SRSF9
SRSF9	GPATCH4				SRSF9	GPATCH4				SRSF9	PUDP	PRPF6
SRP54	MRPL13				SRP54	CCDC12				SRP54	DNAJB11	RBM25
SRSF6	RPL15				SRSF6	KRT33B				SRSF6	FBXO38	SF3A3
YBX1	VDAC1				YBX1	TDP1				YBX1	RAB10	PCBP1
ZRANB2	RAB7A				ZRANB2	FDPS				ZRANB2	UTP15	YBX1
SMARCA1	ATAD2				SMARCA1	SURF2				SMARCA1	LPCAT2	KHSRP
SMARCA2	PAF1				SMARCA2	MRPS11				SMARCA2	CEP85L	SNW1
SMARCA4	NLN				SMARCA4	TBC1D23				SMARCA4	VBP1	BUD13
SMARCA5	NOP14				SMARCA5	WBP4				SMARCA5	CNBP	HNRNPC
SMARCAD1	PABPN1				SMARCAD1	KRT71				SMARCAD1	USP17L17	GEMIN2
SMARCAL1	CALU				SMARCAL1	SNPH				SMARCAL1	SOS1	HNRNPA2B1
SMARCB1	SRSF3				SMARCB1	ZFYVE27				SMARCB1	STRN	PRPF31
SMARCC1	HNRNPA1				SMARCC1	CCDC117				SMARCC1	ZFAND5	RBM10
SMARCC2	MRPS17				SMARCC2	TRIR				SMARCC2	RIOK2	CWC22
SMARCD1	NOVA2				SMARCD1	EXOC8				SMARCD1	TAOK2	SF1
SMARCD2	DPF2				SMARCD2	NOVA2				SMARCD2	SETDB1	HNRNPH3
SMARCD3	ZEB1				SMARCD3	DCUN1D4				SMARCD3	NUCKS1	HNRNPK
SMARCE1	EFNA3				SMARCE1	PWP1				SMARCE1	SMARCD3	KHDRBS1
CELF1	SLC25A6				CELF1	ZCCHC7				CELF1	EXOC3	SFPQ
CELF2	UTP3				CELF2	GATA4				CELF2	ISCA2	SRSF6
CELF3	TECR				CELF3	RNF113A				CELF3	EID1	ZRANB2
CELF4	MFAP1				CELF4	RPL21				CELF4	ABRACL	HNRNPF
CELF5	H2BC20P				CELF5	NUCKS1				CELF5	DIABLO	HNRNPL
CELF6	H2BC19P				CELF6	RPS21				CELF6	CSTF3	NCBP1
IK	FTSJ3				IK	GNL3				IK	NARF	SMARCA1
MFAP1	HIBADH				MFAP1	FDFT1				MFAP1	ABI2	U2AF2
SMU1	SNU13				SMU1	SLC4A1AP				SMU1	USP3	MBNL1
SBP4	RAB35				SBP4	DAD1				SBP4	SCAF11	SNRPF
PRPF38A	POLR1H				PRPF38A	NOP16				PRPF38A	NHEJ1	PRPF3
ZMAT2	PPP1CA				ZMAT2	ZFP37				ZMAT2	PAXX	WBP11
PQBP1	PPP1CC				PQBP1	ZC3H8				PQBP1	PDPK1	SRP54
WBP11	PPP1CB				WBP11	IFFO1				WBP11	FAM117B	SF3B4
SNRPA1	WBP11				SNRPA1	ABHD17B				SNRPA1	GTPBP6	SMARCA2
SNRPB2	MED7				SNRPB2	RRP15				SNRPB2	RNF214	SRSF1
SF3A1	NFATC2IP				SF3A1	MEX3A				SF3A1	PITPNB	PPIL1
SF3A2	ISY1				SF3A2	RFX5				SF3A2	HDLBP	DHX16
SF3A3	NOP16				SF3A3	ANKIB1				SF3A3	HSPA7	CWC27
SF3B3	DDX50				SF3B3	GMEB2				SF3B3	REPS1	RBFOX1
SF3B2	XPR1				SF3B2	PPFIA2				SF3B2	CELF4	PRPF8
SF3B4	DDX5				SF3B4	CYP20A1				SF3B4	PDCD2	SRSF10
SF3B6	DHCR24				SF3B6	NOL8				SF3B6	HADH	SRSF3
PHF5A	GNB1				PHF5A	ALG1				PHF5A	NRBF2	EIF4A3
SF3B5	MDN1				SF3B5	NIT2				SF3B5	GTSE1	SF3A1
SNRNP200	GMEB1				SNRNP200	TCAF1				SNRNP200	KRT32	DHX15
EFTUD2	NSDHL				EFTUD2	ZNF622				EFTUD2	MRPL21	SNRPA1
PRPF6	TBC1D23				PRPF6	NCBP2L				PRPF6	FANCI	MFAP1
SNRNP40	GATA4				SNRNP40	FUBP1				SNRNP40	FOXO1	CHD1
TXNL4A	TMEM97				TXNL4A	MNAT1				TXNL4A	SGTB	U2AF1
PRPF3	MDH2				PRPF3	IRF2BP1				PRPF3	PRCC	XAB2
PRPF31	PRPF40B				PRPF31	ELL				PRPF31	LAMP2	SRSF11
PRPF4	MRPL32				PRPF4	CCNDBP1				PRPF4	RPL3	CELF2
PPIH	SFXN3				PPIH	INTS14				PPIH	LRRC7	HNRNPM
SNU13	FUBP1				SNU13	COL1A1				SNU13	SERPINB7	SMU1
SART1	CFDP1				SART1	H2BC20P				SART1	ASXL1	SART1
SNW1	EIF1AD				SNW1	H2BC19P				SNW1	TRIP10	SNRNP200
RBM22	UQCRC1				RBM22	EIF1				RBM22	INSRR	RBM4
NCBP1	PHF10				NCBP1	EIF1B				NCBP1	EEF1D	PUF60
NCBP2	ZCCHC7				NCBP2	PYGO2				NCBP2	CLCC1	DDX46
CDC5L	ZNF768				CDC5L	RAB35				CDC5L	SMARCA4	RNPS1
PRPF19	GAR1				PRPF19	UTP3				PRPF19	YEATS2	FMR1
BCAS2	GTPBP6				BCAS2	FUCA2				BCAS2	NUP205	SF3B6
XAB2	PRPF4				XAB2	SMNDC1				XAB2	HSP90AA5P	PLRG1
CRNKL1	SLC29A1				CRNKL1	MRFAP1				CRNKL1	ARFIP2	YJU2
BUD31	PPIAL4A				BUD31	DHX33				BUD31	LAP3	NONO
PPIL1	NOC4L				PPIL1	ANP32E				PPIL1	ATP6V1A	SF3B2
CSC15	MTCH1				CSC15	PHAX				CSC15	GAR1	SF3A2
PLRG1	YJU2				PLRG1	CDK2AP2				PLRG1	H2AZ2	BUD31
AQR	RAB1B				AQR	SRSF2				AQR	EPS8	DHX8
SNIP1	CENPC				SNIP1	MIS12				SNIP1	SALL1	HNRNPA1
RBMX2	HEXIM2				RBMX2	MORF4L2				RBMX2	AURKA	EFTUD2
BUD13	ZNF326				BUD13	TRIM28				BUD13	APOL2	SNRPB2
CWC27	HNRNPA1L2				CWC27	EIF4E				CWC27	NDUFA5	ELAVL1
PPIE	PARP1				PPIE	SUB1				PPIE	NUP214	ZMAT2
SRRM2	MPHOSPH10				SRRM2	LAP3				SRRM2	SOX12	TRA2B
CWC22	EAPP				CWC22	MTCH1				CWC22	SON	SRSF2
RNF113A	BAZ1A				RNF113A	KHDRBS2				RNF113A	CHD2	BCAS2
DHX16	MRPL4				DHX16	H2BC18				DHX16	RFC1	PTBP2
CDC40	CENPQ				CDC40	H2BC14				CDC40	UBR3	SRSF5
YJU2	FCF1				YJU2	H2BC5				YJU2	PLEKHA5	TIA1
EIF4A3	NPM1				EIF4A3	H2BC9				EIF4A3	ZNF181
MAGOH	INTS3				MAGOH	H2BC12				MAGOH	RCC1
RBM8A	UTP14C				RBM8A	H2BC13				RBM8A	PBK
CASC3	MBD3				CASC3	H2BC10				CASC3	SIPA1L1
PPIG	EIF2B5				PPIG	H2BC12L				PPIG	C4orf46
PPWD1	ILF3				PPWD1	H2BC15				PPWD1	ATP5PB
PRKRIP1	AATF				PRKRIP1	MPHOSPH10				PRKRIP1	GPD2
DHX15	HMGN5				DHX15	MAX				DHX15	SYF2
CWF19L2	NOP2				CWF19L2	STEEP1				CWF19L2	PCNP
ISY1	RAB10				ISY1	TMEM97				ISY1	TSN
SAD1	DDX10				SAD1	SRP9				SAD1	KIF14
HTATSF1	LRIF1				HTATSF1	ORC6				HTATSF1	SLC26A9
SNRNP70	RRP12				SNRNP70	NAA10				SNRNP70	SH3GL3
SNRPC	CWC27				SNRPC	CCDC86				SNRPC	NUP160
SNRPD1	ATIC				SNRPD1	BCL7B				SNRPD1	APEX1
SNRPD2	NOL8				SNRPD2	UTP14A				SNRPD2	USP53
SNRPD3	RPL3L				SNRPD3	ZMAT2				SNRPD3	MSL3P1
SNRPE	NIT2				SNRPE	RAB5B				SNRPE	CYP51A1
SNRPF	MYL9				SNRPF	HMGB1				SNRPF	RETREG2
SNRPG	NHP2				SNRPG	ERICH1				SNRPG	APTX
	TOMM20					SIX1					ATAD1
	RAB15					GEMIN6					ANXA6
	RINT1					CDK2AP1					HOOK1
	PCF11					RAB15					RPL13
	PINX1					CYC1					WWP2
	YAE1					RAB10					CPT2
	H2BC18					POLR1H					GHDC
	H2BC14					OXA1L					PIP4K2A
	H2BC5					PABPN1					OXR1
	H2BC9					MRPS17					ILF3
	H2BC12					CFDP1					GSTO1
	H2BC13					BUD13					FCHSD2
	H2BC10					ZNF500					PSMD8
	H2BC12L					SFR1					CHD8
	H2BC15					MRPS23					GCC2
	TMED2					ZNF580					KATNA1
	SUGP1					LRIF1					CASK
	HIRIP3					NUP62					ME2
	TRIR					POLR1E					KRT7
	ERCC6					PAXBP1					SF3B5
	STX5					RAB8A					TPRA1
	MLEC					RAD51AP1					BEND4
	HNRNPA1L3					ACTR5					ZKSCAN4
	RAB8A					PRKRIP1					KIF22
	RAB1C					JMJD4					H3-3B
	C1orf52					TCEAL2					SH3GL1
	NKRF					MT-CO2					GPAT4
	GNL2					HNRNPD					SDHB
	RAB31					ZNF516					SIRPG
	ZNF281					IMP3					ATP2B1
	VRK1					SLX9					FAM168A
	RGS10					TIMM21					SLC38A2
	FDFT1					GCDH					APLP2
	NCBP2L					MYL2					SUPT5H
	SNRPD3					LTO1					HCCS
	CS					ZNF207					DHX38
	NCL					MRPL32					DENND1A
	POFUT1					RPS5					TUBA3D
	LYAR					SIGMAR1					AGA
	SFXN4					RAB3C					TDRD7
	BUD13					RAB3A					SLC4A7
	MAN1A1					RAB43					NFYB
	EIF1					RAB6B					SIRT1
	EIF1B					RAB33B					GAK
	NOL7					RAB4B					PRDM5
	MICOS10					RAB37					CTSV
	SRSF9					RAB30					AGO2
	POLE4					RAB39B					KAT7
	SLX9					RINT1					SYN1
	IMP3					SMAP					CAND1
	SMPD4					RAB7A					FOXM1
	ATF1					MTA3					RBM4B
	TDP2					LSM4					DCTN2
	UTP14A					CS					CLDND1
	IBA57					IWS1					FBXL20
	CDK12					SRSF9					STX2
	RAB5B					SRSF3					MYL9
	ACADM					CCDC85B					FLYWCH1
	CKS1B					RAB1B					GPN3
	SNPH					SAE1					RAB1A
	ZNF580					YAF2					CPLX2
	RFX5					RYBP					TOX
	TM9SF3					USF1					C1orf131
	NUP62					PQBP1					GLRX5
	AGPAT4					TOPBP1					TOP2A
	RDH14					ACAA2					SMAD5
	RAB2B					ZFP42					SGF29
	SUB1					NKAPL					XRCC5
	TMEM126B					CIR1					FTO
	TPBG					WBP11					ATP6V1C1
	GTF2F1					BRD2					ATP1B1
	HEXIM1					BAZ1A					SCYL1
	NR2F2					ZNF787					CTNNBL1
	MBD4					ZSCAN26					RNASEH2B
	DDX54					TCEA1					CCDC154
	PABIR2					POFUT1					STK25
	UBTF					FCF1					BOD1
	ANP32A					POLR2G					HNRNPLL
	KRI1					MXD4					PPFIBP1
	GRSF1					HDGF					MDK
	RPL18A					DHCR24					CHMP4B
	TIMM21					RBM7					KDM6A
	ZNF384					TALDO1					SERPINA12
	RBM8A					RAB1C					SNRNP70
	NAT8L					EFNA3					STEAP3
	YY1					SF3B5					AGPS
	FAM102B					HEXIM1					IGSF8
	TSPAN6					SUPT3H					GPRIN1
	GATAD2B					LDHA					NME1
	SRSF2					CWC27					FMNL3
	SRP14					FUS					TRIM26
	UTP25					SET					DDX6
	IK					SLU7					MID1IP1
	HOXA7					GAR1					DNAJC21
	HOXB5					OAT					REEP2
	HOXA6					BCLAF1					MCM10
	HOXC6					RPP38					MYH8
	HOXB7					MBD3					S100PBP
	HOXC5					AURKB					STRN4
	HOXD9					AURKC					RP2
	RAC3					HEXIM2					SPPL2A
	RAC2					DNTTIP2					POLE4
	RAC1					CYP51A1					RNF20
	KRAS					RBM19					TCF3
	RLIM					VEZF1					AARS2
	TLE7					MTX3					CDK11A
	NOA1					ZNF444					CORO7
	PDHA2					SRFBP1					KPNA4
	INTS14					ZMAT5					NFX1
	SCAF1					PHF10					MYO1C
	ANKIB1					ATP6V1F					RPLP0
	RAB3C					LYAR					TMED1
	RAB3A					PDLIM3					RAVER1
	RAB43					THRAP3					TAF6
	RAB6B					POLR1C					CT45A6
	RAB33B					GTF2E1					NAA15
	RAB4B					NOLC1					NBPF14
	RAB37					TOR1A					TCHP
	RAB30					HIBADH					HEXA
	RAB39B					XPO6					NKRF
	ATP6V1F					NSRP1					CCNA2
	BCAS2					ERH					GNAT3
	CCDC12					SUSD5					GJA1
	GPN3					PRDX3					PLS1
	RAB12					FAM219A					LSM2
	PSME3IP1					CPOX					TBCA
	CCDC97					FAM50B					HSP90B1
	MT-CO2					TCERG1					MKRN3
	WTAP					CREB1					DCTN1
	POLR2G					SLC25A6					SMG7
	PPIE					WDR6					BRD8
	MRPS2					PIN1					DLG1
	MRPL3					MTX2					NDUFS8
	RPS5					MEIS3					FUBP1
	RBM33					MEIS3P1					SMC1A
	HNRNPD					MRPL2					MYPOP
	MIER1					ULBP3					ATAD5
	ZNF444					MRPL19					IFT46
	PAXBP1					ZNF384					TMEM179B
	SET					ZNF593					GNL3
	KHDRBS2					GTF2F2					HMBOX1
	PRCC					C9orf78					GNB4
	UBE4A					SNAP47					GATAD2A
	TCERG1					PI4K2A					APAF1
	RPL21					MRPS9					MTG2
	SRP9					BOP1					PRXL2A
	MRPS23					MIER1					PUS1
	GMEB2					UTP14C					STAT3
	LDHA					IRF2BP2					RNF11
	PRR3					MAN1A1					SERPINB4
	GTF2E1					STRIP1					DHRS7
	RPL34					TP53RK					SAFB
	FDPS					RNPEP					UNC45A
	FUCA2					PCLAF					MAP4
	ZNF800					CCDC66					USF1
	CCDC85B					TMA16					GTF2F2
	YY2					MRPL15					MMS19
	DDX6					KRI1					KLC4
	IRF2BP2					KIN					ALDH1A3
	CWC25					RAB6A					AKAP12
	ZNF622					ZNF326					RPL12
	TTF1					FTSJ3					ZC3HAV1
	ZNF112					C1orf52					CPNE8
	ELAVL1					IBA57					MMADHC
	THRAP3					TADA1					NXF1
	ZHX2					DSTN					KIFAP3
	MYBBP1A					INTS3					HACD3
	NFXL1					MRPL24					STARD9
	ATAD2B					RAB5C					MTAP
	TEX10					PRCC					ATP5MG
	PRKACA					MRPS2					TIAL1
	BOP1					C7orf50					NUP88
	ECHS1					PRMT1					TIMELESS
	ERH					ELOVL5					ANKHD1
	IWS1					RBM8A					XIRP2
	RPS16					ZHX2					PDIA5
	CHCHD4					TRMT10C					EPPK1
	SRSF10					TEX10					PYCR2
	ZNF500					NLN					CHCHD2P9
	ENOX1					PPP1CA					CREB1
	CCDC7					PPP1CC					XPR1
	CRIPT					PPP1CB					IGHG1
	POU3F2					APEX1					NSD3
	ELOA					TMEM126B					XRN1
	ZC3H14					GNL2					EIF2A
	SAMM50					TSPAN6					H2AC1
	ATP6V0D1					RGS10					PSMB5
	TASOR2					NDUFS5					ADCY9
	H2BK1					SNRPA					IGF2BP1
	MTX2					PPIB					HLA-B
	BMS1					SAP30BP					ATP2C1
	DHX16					KIAA1143					KRT77
	LSM1					CCNT1					SMARCC2
	SLC4A1AP					ACADM					DVL2
	MRPL2					PABIR2					EWSR1
	ZC3H8					CCDC97					MT1X
	ELF1					ACSF3					AAK1
	MGME1					EMC4					RBBP7
	AGPAT5					BANF1					PHF10
	SAP30BP					GRSF1					IGF2BP2
	PLEKHO1					TTF1					TGM3
	CALM3					RRP36					KHDC4
	GOLPH3L					NPM1					VANGL1
	TCEA1					DCUN1D5					GREB1L
	SMARCE1					RAB31					C2CD5
	GPS2					ERCC6					RAB3C
						SFXN4					KAT5
						ZC3H4					MRPL53
						ZFAND6					MCAM
						ELMOD2					RASSF7
						TLE7					JUN
						FOXC2					EARS2
						WTAP					LDHC
						PPIE					ALG1
						EN2					MYO18A
						ZNF512					PRKAA1
						NDUFAF1					HINT3
						NIP7					MAD2L1
						NKAPD1					ACIN1
						BCAS2					LMAN1
						ZCCHC9					SYNGR2
						RCN1					NOP10
						SC5D					POLR1H
						FHL3					CCT7
						SAMM50					ANAPC5
						PRR3					HNRNPA3
						RAB12					KIF5A
						DDX54					NDUFS1
						MAZ					RILPL1
						PPIL3					MRFAP1
						MFAP1					PPP3CB
						CHCHD4					DHX33
						ATF1					BCL2L13
						ZHX3					FOXC2
						LENG1					CRACD
						ZBTB7B					ZNF836
						POLR1B					MBD1
						BTRC					EIF4G3
						DNAJC3					YARS2
						PRKACA					RUVBL2
						ZNF800					PPP1R12A
						SNW1					ZNF512
						HDGFL3					ZFX
						HNRNPDL					WASH4P
						SP3					KAT6B
						HIRIP3					MTX3
						TDP2					EHD4
						SRP14					LTV1
						SRSF7					AGPAT4
						NAA25					LTBP4
						PCF11					MLX
						LSM1					TUSC1
						PIN4					AMFR
						SMPD4					NEURL4
						SLC9A3R1					ZC3H10
						COX17					POTEF
						CDK12					ZNF485
						NFATC2IP					DYNLT5
						PPP1R18					GNAL
						DDX5					ZFHX2
						KHSRP					CCDC85C
						RPS16					EIF3I
						UBTF					GTPBP2
						POLR1D					SUPT6H
						CENPC					THNSL1
						LMF2					FOSL2
						RPLP1					FAT1
						ATP6V0D1					TUBAL3
						NKRF					COX17
						NONO					PPP1R21
						GLUD1					PPIAL4C
						GMEB1					RPRD1A
						HOXC8					SPR
						DNAH11					ABCF1
						CADM4					GPATCH2
						HSD17B12					TBC1D13
						ABHD16A					POLR2C
						GATAD2B					CPD
						MED1
						ESF1					ISG20L2
						VRK1					SUMO1
						SUPT4H1					USP39
						NOP14					MRPS24
						RPRD1A					KRT74
						TOP1					ZSCAN25
						ISY1					DNAJC2
						SNRPD3					ECE1
						GINS3					SURF4
						ELAVL1					NCBP2
						SRSF10					DNAJC18
						TMED2					VPS33A
						ZNF106					GPC4
						ZNF143					COG8
						TAF15					ATP6V1G1
						MRPL4					ZNF501
						MRPS24					MED19
						PRPF4					PSMC3
						COX5B					CISD1
						NCL					CDC23
						VDAC1					FRMD4B
						RCC1L					SMPD4
						ATP5F1C					FLVCR1
						GPS2					H2AC21
						NUDT21					VAPB
						ATAD2B					HAUS7
						ABL1					DDX21
						PHF2					CCDC77
						RAC3					EFR3B
						RAC2					JCAD
						RAC1					DDX3X
						ZEB1					RPL13AP3
						PAGR1					WDR48
						YJU2					RFX7
						TOPORS					ZNF823
						DCAF13					PAK4
						MRPL3					RPSA
						JMJD6					ARHGAP11B
						ZC3H18					SUPT7L
						TMEM245					PTPN1
						COIL					CADM1
						SKA3					MRPS15
						SMARCE1					CMPK1
						NT5DC3					VWA8
						GNAO1					SMARCA5
						SF1					RECQL5
						CLASRP					TGM1
						HMG20A					DES
						RAP2A					CEP350
						CALM3					BUB3
						FAM114A2					RACGAP1
						PRPF18					TFG
						RPL18A					RBSN
						NFYC					ALDH16A1
						RBAK					TP53BP1
						STT3B					TMEM126B
						ATIC					LCN1
						TIMM29					STK4
						HOMER1					GFAP
						HMGCR					USP17L22
						EHD4					DENND11
						PDHA2					MAGT1
						UQCRC1					GALNT4
						PITX1					ELL
						DDX10					RPS27L
						SF3B2					GRIK2
						ACBD3					MGAT1
						GLUD2					RAB11FIP1
						GRPEL1					TKFC
						USP36					DSN1
						DPP6					PDIA4
						MED15					WASH6P
						TRIM27					PGAM1
						ZGPAT					HOXB6
						ELOA					IRS2
						RPL34					OTUD6B
						EMC3					SETX
						SARS2					CETN2
						NOP2					UBAC2
						MEIS1					H2AC8
						SNU13					HMGB3
						RPL23A					CBX2
						RBM27					HELLS
						POLE4					NME3
						RPL10A					NUF2
						GTPBP6					TMA16
						RBM18					ZNF580
						MRPL13					SAP130
						POU3F2					SPOP
						NR2F2					USP17L19
						RAB14					H2BC21
						RBFOX2					SOX2
						RBFOX1					ARF3
						BEX4					GTPBP4
						UTP25					XPNPEP3
						MOGS					CNN1
						NOC4L					FAM222B
						PRKCSH					SNRNP40
						RPL17					FASTKD5
						KLF3					ADI1
						HSD17B7					CDC5L
						DDX6					RANBP1
						CCDC59					RMDN3
						SEC61A1					KIF21A
						UBE4A					MBOAT2
						PPIAL4C					TOM1
						PPIAL4D					KRAS
						PPIAL4F					TRMT1L
						PPIAL4H					UBE3A
						PPIAL4G					SIK3
						NSDHL					TRIM56
						H4-16					FAM204A
						RCL1					COPS6
						TASOR2					MAP7
						CT45A6					PRR12
						CT45A3					RPL39
						CT45A10					TMEM205
						CT45A2					PHF12
						CT45A1					NPC1
						SUGP1					ACBD6
						NHP2					STARD13
						ILF3					RETREG1
						PHIP					ABHD17B
						CCDC174					ZNF550
						SLC25A10					GSR
						TNRC18					P4HA1
						SRSF1					KRT33A
						IK					DCUN1D3
						EP400P1					DNTTIP1
						AFF1					RAB39A
						NOP58					SHB
						SCML1					UBFD1
						RPL12					SF3B3
						CYB5R1					KIAA1549
						NIFK					NAA10
						NOA1					TAF8
						ZFAND5					XXYLT1
						ING1					RAB31
						TM9SF3					CCNL2
						GOLGA7					MOSPD2
						HNRNPA1					ATP5MC1
						MDH2					NCR3LG1
						ZNF471					F11R
						PRDM5					ZFTA
						ZNF501					NBPF20
						ZNF823					TP53RK
						ZNF700					ATF3
						ZNF846					COMT
						ZNF502					ZC3H7A
						ZNF177					MYT1
						ZNF334					LMBRD2
						ZNF491					ERLIN1
						SP5					VAMP3
						KLF14					ELOA2
						ZNF799					METTL7B
						SP4					PPP1R13L
						PRDM9					PKN3
						ZNF41					HMGB2
						KLF9					RANBP2
						ZNF567					SMNDC1
						ZNF407					EFNB2
						ZNF69					ZFYVE27
						ZNF510					TLR7
						ZNF268					MRPS5
						ZSCAN2					IMP3
						ZNF12					TRIM11
						ZNF585B					TAF12
						ZNF585A					FAM189B
						ZNF627					CYP20A1
						ZNF182					METTL17
						ZNF442					GINS3
						ZKSCAN7					DNAJC13
						KLF11					ORC6
						SP8					KPNB1
						ZNF382					RTRAF
						KLF10					HK1
						ZNF614					COX16
						ZNF440					CCT4
						SP9					MED1
						RPL35A					PPIAL4D
						ZNF581					POLR2I
						MFN1					WASHC1
						HMGB1P1					CDT1
						CD2BP2					FASTKD2
						H2BK1					CSTF2
						MRPS30					ZNF468
						RBM42					ATAD2
						NOL7					ABI1
						HNRNPA1L2					PSMC2
						CBX5					SLC25A6
						ARV1					POLE
						TPBG					CRABP2
						RFX1					ARV1
						MYL9					NAT10
						NFYA					CDR2L
						HMGXB4					SSBP1
						NFXL1					MIGA1
						CHMP7					OXSR1
						TOP2B					ATRN
						CNPY3					UMPS
						MBD4					RUFY1
						ARF6					ANP32A
						MAFA					CAMLG
						ATXN7L3					SASH1
						TMEM33					CCDC174
						CTDSPL2					HDGFL3
						SEC61A2					NOL6
						TAMM41					EVA1B
						RRP12					FRMD4A
						ALYREF					TRAK1
						DHX15					CDK5RAP2
						ALDH7A1					GORAB
						DDX47					LGALS1
						AGPAT4					VIM
						C2orf49					PRR14L
						FHL1					SRSF12
						PARP1					IBA57
						HS2ST1					SKA3
						SLC39A10					TSC22D4
						RBM33					PIK3C2A
						TFB2M					DCTN4
						C1orf131					CEBPZ
						CBX1					SNRPA
						HNRNPA1L3					BUB1
						CUSTOS					INO80E
						DDX50					STAU1
						IMP4					GGNBP2
						PPIAL4A					IGSF3
						PSME3IP1					FSCN1
						BRD1					FAM118B
						SAR1B					RPL14
						PGAM5					ATP9A
						POLR1G					CDC42EP4
						CDK13					NUP85
						DPF2					ZNF700
						POLRMT					HSP90AA1
						HSD17B11					ALB
						HOXA7					TUBB2A
						HOXB5					UBXN4
						HOXA6					PTPN13
						HOXC6					RPS21
						HOXB7					DNAJA3
						HOXC5					NSD1
						HOXD9					ZNF84
						RPS20					AK4
						GNB1					GPBP1L1
						ZNF768					TCF7
						PCNP					KNOP1
						ACO2					TCP11L1
						AMFR					VCL
						PPP1R10					RBM22
						AATF					FCF1
						NCBP3					EFR3A
						RBMXL1					DDB1
						HMBOX1					SFN
						NOL10					DDX41
						DUT					CEBPA
						PAF1					WDR44
						STX5					NDUFA4
						ABT1					PPP2CB
						TSFM					GATAD2B
						ZC3H13					CDK2
						MICOS13					YWHAB
						PINX1					CASC3
						RIF1					MARS1
						BCL10					CTCFL
						AGPAT5					CABIN1
						ZNF281					C2orf80
						NDUFS3					CKS2
						RPA3					KANSL1
						TOMM20					WASF3
						MGME1					MRPL4
						KNOP1					RCE1
						DDX21					TMX1
						SCAF1					CPS1
						SPEN					NCBP2L
						RBM14					SIN3A
						NOL11					ARHGDIA
						RBM15					UBE2C
						RLIM					PRPS2
						ELF1					NFYA
						MRPS27					IRF2BPL
						MDN1					ZC3H18
						FIP1L1					MT1M
						XPR1					CD81
						CWF19L2					SMARCAD1
						EIF2B5					TOP2B
						CCNK					DBNL
						PLEKHO1					VTN
						RPL19					SET
						FARSA					VCP
						LDHB					MLEC
						ATAD2					XPA
						TCOF1					FASTKD3
						BCOR					DEFB114
						SOX2					PRPF38B
						FAM102B					DNMT1
						SRRT					PDPK2P
						REXO1					KRT73
						MRPS16					RNF168
						NDUFB11					BOD1L1
						MGAT1					RHOQ
						NUFIP1					TMEM108
						MLEC					POGLUT1
						ECHS1					TSPAN6
						BRI3BP					MIS18BP1
						GATA6					SLC39A14
						SLC29A1					CUX2
						ZC3H14					WARS1
						PPHLN1					UBQLN1
						HMGB3					ENPP1
						RPL35					RO60
						GPN3					MEGF10
						RPL3L					NOP58
						SLC25A5					SLC1A5
						RDH14					C14orf93
						GPAT4					NVL
						RRP7A					EBNA1BP2
						ZNF830					RNF167
						MYBBP1A					CDC6
						C5orf24					CAMK1D
						UIMC1					PACSIN2
						RAB2B					MBOAT7
						RWDD4					CBS
						BMS1					DDX18
						RBM26					ZNF184
						DHX16					BTF3L4
						GOLPH3L					PPP1R9B
						OSBPL11					ARFIP1
											C19orf25
											HTATSF1
											CALML3
											ANXA2P2
											DIP2B
											ACO1
											DIS3
											OPA1
											YBX3
											IRGQ
											MRPS22
											CUL2
											KDM4B
											SLU7
											C14orf119
											SRGAP2C
											ATP6V1B2
											DDX56
											COPS7B
											AHCYL1
											SLC19A1
											ZNF8
											FKBP5
											SWAP70
											HAUS1
											ING3
											H2AZ1
											CCDC43
											MRPL34
											PPP3CA
											SH3GLB1
											LSR
											SH3GL2
											MDC1
											UIMC1
											GTF2E1
											RSF1
											INTS12
											ECI2
											SNRPD3
											STX16
											TRMT1
											KIF5B
											CCAR2
											FBXO44
											FLAD1
											ATXN7L3B
											LMBRD1
											NUCB2
											C9orf78
											ARHGAP5
											KRT2
											POLDIP2
											SLC25A14
											TJP2
											SERPINB3
											GALNT2
											TMLHE
											LYRM7
											OLA1
											KIAA0753
											UEVLD
											RPS19
											TFCP2L1
											SEC23B
											KCTD17
											AMPD2
											SLC16A10
											TMEM115
											RRP7BP
											MOB4
											GAA
											RIPK2
											TMEM131L
											CGAS
											ACTG2
											BRD9
											MKRN2
											ARL13B
											AFF4
											EPS15L1
											NCSTN
											ARPC3
											RNPC3
											SLC25A46
											PHF3
											CD99L2
											TNFAIP8
											PITPNA
											CLSTN1
											NOL10
											TUBB3
											RETSAT
											ZNF846
											G3BP1
											LEO1
											SORT1
											CDK15
											LDHAL6A
											NKAPL
											SH3PXD2A
											NUP133
											IGHA1
											DNAJC7
											BIRC5
											ZNF598
											ZNF502
											SAP30BP
											TDP2
											BAG5
											TBC1D4
											FARSB
											HDHD5
											HCFC1
											SRPRB
											PC
											MITF
											HOXB9
											HSPB1
											CYP4F8
											PRKAR1B
											BOLA2B
											SUGP2
											NDUFA11
											STK38L
											EFNB1
											DNAJC3
											RNF114
											CFAP54
											FZD6
											LRCH3
											METTL16
											MGARP
											FAM234B
											ALDH3A2
											HMOX1
											LOXHD1
											GLIPR2
											QKI
											CPNE3
											EXO1
											RRAS2
											PPP2CA
											LHX4
											ST13P4
											ITPRID2
											LCN15
											CHD9
											JMJD4
											PNISR
											DIAPH3
											RIBC2
											ZFAND2B
											FAM3C
											BCAR1
											DDOST
											SAR1A
											RPL10A
											ZNF177
											TASOR
											FASN
											ARMC10
											H2BC20P
											SGSM3
											UFL1
											ARID3A
											FOXN2
											DNAJB12
											GET4
											CELF1
											TMEM30A
											SCAF8
											H2AC6
											MSI2
											MXD4
											GLTP
											TMEM161A
											DDX42
											VPS52
											IL6ST
											ZBTB7B
											VPS16
											USP34
											HYLS1
											HNRNPA0
											HELZ
											GDPD3
											RCOR3
											SELENOH
											LCK
											GGCX
											NR2C2
											RANBP6
											POLR2G
											PDLIM5
											C18orf32
											SPEN
											PPIF
											SRFBP1
											TCF20
											SEC61A1
											EIF5AL1
											FAM193B
											TAOK1
											ANKRD30A
											HERC2
											H2BC18
											NUFIP2
											GPHN
											NRSN2
											ENOX1
											WDR3
											PDPR
											KRT14
											CDK5
											SAE1
											APBB2
											PLAA
											TMF1
											SNX6
											CGN
											TSR1
											RPP40
											SLC29A1
											RBM26
											HIPK4
											POMGNT2
											ESPL1
											MAP2K2
											CDC42BPA
											NT5DC3
											MAP1B
											DNM1L
											ATRNL1
											SENP6
											CAMKK1
											BOP1
											SUPT4H1
											CTDSP1
											ZC3H7B
											SKI
											FERMT2
											NSUN5
											MAGED2
											NAPG
											ZNF408
											VARS1
											RPL37A
											PSAT1
											TMED2
											USP17L10
											ROCK2
											NUP155
											VRK2
											PITX2
											ARG2
											SPAST
											EIF3M
											H1-10
											ZNF717
											ZNF334
											C7orf50
											NELFE
											STIM2
											CLPB
											MAP4K4
											ZNF581
											MSL3
											MLF1
											TAF7
											SMARCB1
											KDM5A
											SGTA
											COQ8A
											LRRIQ3
											LSM14A
											PDHA1
											PSMD2
											RPS6KB2
											LUC7L
											CCDC134
											TYMP
											SLC6A15
											CTTN
											C11orf68
											ABCD3
											SEC24A
											TNRC6B
											GCN1
											CAD
											CD2BP2
											CDKN2AIPNL
											CALCOCO2
											DOCK11
											ITPKC
											UBE2D3
											ANKRD17
											SNRNP48
											ALKBH5
											SPTB
											ILKAP
											TPD52L2
											TANK
											UTRN
											LAMA5
											DEGS1
											UBE2M
											MPHOSPH9
											IFNAR1
											XPO6
											RGS10
											SVBP
											HRNR
											RAB34
											RRS1
											DDX24
											CCDC14
											TIMM29
											TNFSF13B
											UBE2T
											TMSB4X
											H2BC14
											POLR1C
											DDX20
											TADA3
											STEEP1
											CRKL
											H2BK1
											LRFN1
											LZTS3
											RDH14
											CDH4
											PPP1R14A
											GCDH
											PPIL4
											CST4
											LUZP1
											CTSB
											TCF25
											KIF7
											PSMB7
											EPN1
											KRT31
											LZTS1
											PPP1R2B
											PHF5A
											GLCCI1
											MGST2
											NOS1AP
											DTNB
											RPS10
											MPRIP
											TICRR
											SCAMP4
											CHAF1A
											MACROD1
											ORMDL3
											DDA1
											SUGP1
											COX7C
											GPAM
											ZCCHC14
											GPR50
											RPL6
											RAB3A
											INTS1
											ATF7IP
											PCMT1
											ATP6V0D1
											TUBGCP3
											STXBP1
											GNS
											CLMN
											PDE8B
											MIDEAS
											LAMP1
											SNAP23
											CSDE1
											THOC5
											IGHM
											MRPL42
											NFATC2IP
											DLST
											SDE2
											ZNF491
											HBQ1
											CENPV
											ZNF706
											LRIF1
											GCA
											HECTD1
											PEF1
											SSBP3
											G3BP2
											API5
											TOM1L1
											PBX3
											MOXD1
											RC3H1
											DHX57
											LUC7L2
											AP3D1
											TRIM4
											PEX13
											HK2
											TFCP2
											CCDC106
											CCDC88A
											ADNP
											C11orf98
											KMT5A
											KRT28
											PSMA1
											GRIK4
											SHISAL2B
											MCM8
											VTI1B
											RPL39P5
											LZTFL1
											SYNE1
											ARMC1
											DCAF7
											RALA
											SETD3
											LLGL1
											ARPC4
											LRRC8E
											SLTM
											EIF4G1
											TRAF3IP1
											UBE2K
											AASDHPPT
											HDAC5
											AKIRIN1
											RBFOX2
											PTK2
											MAML1
											GAN
											STAT1
											P4HA2
											CS
											TNRC6A
											DBT
											BECN1
											AHDC1
											WTAP
											UCHL1
											MED26
											PCDH17
											NAV1
											SRRM1
											NECTIN1
											SFSWAP
											EFNA3
											VAT1
											SSBP4
											PSMG1
											APOC3
											NACAD
											PPRC1
											IGKC
											DECR1
											KARS1
											ZFHX4
											AK2
											NDUFB8
											TCAF1
											GDI1
											CAMK1
											ERC1
											POLR1D
											DNHD1
											SFXN2
											ASIC1
											AIFM1
											CCDC138
											CTDP1
											MRPS6
											PAPOLA
											GTPBP1
											RPL35
											SRSF7
											CMTM6
											AMOT
											TUBB4A
											IGBP1
											CACTIN
											RPS20
											SIRPB1
											PPA1
											USP47
											PLEKHA8
											GNAT2
											MTURN
											CEP72
											SP5
											SFT2D1
											RPS4Y1
											NOMO2
											KNSTRN
											NUDT1
											CDH2
											DDX47
											NUDCD3
											CAND2
											TRRAP
											AKAP11
											TOMM34
											RPL34
											ERP29
											NSUN2
											RPS29
											CMAS
											PSEN2
											RBM14
											KIF1C
											TIMM44
											PLGRKT
											CAPRIN1
											UNC5B
											EXOSC9
											KLF14
											RNF2
											HOXC4
											FKBPL
											TMCC2
											ZHX3
											KRT19
											H3-7
											ZC3H13
											BZW2
											DIAPH1
											RCOR1
											PITX3
											SIX5
											UBXN2A
											IQGAP2
											NR2F2
											FPGS
											KRT222
											CPSF7
											GNAI2
											CCDC175
											ALDOC
											PCBP4
											PRKCI
											BCAM
											EED
											TBC1D15
											POLDIP3
											LATS1
											RAB11A
											EGFL7
											VAPA
											GINS4
											SFR1
											GPC6
											ZNF646
											RAB18
											CDK4
											PDZD11
											ACSS1
											MACROH2A2
											RPRD2
											MAVS
											AURKB
											KRT24
											PRPH
											LAMB1
											GPATCH1
											SINHCAF
											LCP1
											PHGDH
											NAT8L
											ITPRIP
											SYP
											CCS
											GNAO1
											ECI1
											USP17L21
											TBL2
											STT3B
											CEP97
											GPS1
											PSMD4
											HACL1
											N4BP3
											PTGS2
											HYOU1
											CNTRL
											BPNT1
											CHERP
											TRMT10C
											NFAT5
											USP25
											LBR
											METTL3
											TTC27
											HNRNPR
											ANXA11
											MLLT6
											NECTIN2
											MSL1
											TAF1L
											OSBPL3
											PSMB6
											EIF3J
											TMEM33
											ZNF384
											EEFSEC
											ELFN1
											RXRB
											CEP170
											ARHGAP10
											GLO1
											SPG21
											WDR5
											CMTM4
											CTNNA1
											SNRPD1
											PSMD9
											PCDH10
											RGPD6
											ECHDC1
											CBFB
											YAP1
											EMG1
											GMEB1
											ERBIN
											SIMC1
											PREP
											EXOSC4
											CRK
											S100A7
											VPS72
											JPH1
											GPSM1
											C9orf40
											IDH1
											LSM4
											SMARCD1
											CDR2
											CPSF2
											ZNF732
											RPS6KA2
											RBM5
											SFXN4
											GMPS
											EAF1
											NFKBIL1
											VCPIP1
											UHRF1BP1L
											ORC1
											SNRPD2
											ODF2
											KATNAL1
											LMO7
											RPS13
											ATG3
											YES1
											RAB43
											GCSH
											NMT2
											SIKE1
											HOXC13
											DENR
											RHOU
											CYP4F3
											ZNF317
											MSH2
											DPAGT1
											RRP9
											TRIM29
											CSNK2B
											CEP170P1
											ESYT1
											CDK1
											EHMT1
											GRK5
											STX12
											CTTNBP2NL
											TMED4
											CDCA5
											EIF1
											RBMX
											MYH10
											PPIE
											LYN
											ZNF813
											ARF4
											SHMT2
											UBA52
											TUT7
											MAGI3
											NCOR1
											NT5DC2
											TLN1
											HAT1
											RPL36
											RHOJ
											ERBB2
											PSMD1
											PABPC3
											KPNA2
											PKMYT1
											TNRC6C
											NACA
											CDKN2A
											RAB14
											POLE3
											ATP9B
											FLNA
											GABARAPL2
											E2F5
											INTU
											NDUFB9
											RAB3B
											RPL8
											TOMM6
											MT-CO2
											DNAAF2
											TMEM259
											TSC22D3
											EMD
											MIS12
											NUP98
											RPS8
											CT45A3
											RBM38
											RAB5C
											NPLOC4
											SNCB
											NME2P1
											HOXC10
											LLPH
											USO1
											PBRM1
											PEA15
											SNTB2
											NUS1
											CYP4F12
											DNAJC8
											RBM8A
											SAP18
											SART3
											MYH13
											LDB1
											SMARCC1
											TRAFD1
											STX10
											MARK2
											SHROOM3
											KHDRBS3
											HLA-DRB1
											GOLM2
											CD46
											MGAM2
											LZTS2
											ACTR5
											AP2M1
											NOL8
											GOLT1B
											ARID1B
											KRT33B
											PELP1
											UBE2L5
											TRA2A
											FKBP8
											BBC3
											CEP170B
											GTF2IRD1
											ELOVL5
											TOMM22
											SYNRG
											TTC28
											TMEM268
											FAM8A1
											HMMR
											ADAM9
											MCM3
											CLSPN
											RAD50
											TBCE
											CENPT
											NAP1L1
											MACF1
											BRWD1
											PTPRA
											NAA40
											PYCR1
											PDCL
											NCCRP1
											GPI
											HSPA4L
											PKIG
											PNMA8A
											DDX4
											NEDD4
											ZNF799
											HSPA6
											CNOT3
											TP53BP2
											CENPB
											MBIP
											CMYA5
											SNRPE
											MCM5
											ELOB
											GLB1
											FOXA1
											RPS4Y2
											ZBTB34
											IQSEC2
											OTUD3
											TOPBP1
											OGDHL
											DDX19B
											DHRS7B
											RAB15
											NOL12
											CCDC180
											BCL2L11
											DUSP3
											SP4
											KRT10
											EIF4EBP1
											COASY
											UBTD2
											ATP6AP1
											INTS3
											CTNND1
											TMEM43
											RBM18
											ARMC8
											SELENOK
											RINT1
											ID4
											EPS15
											SDK2
											CCDC32
											TCEA2
											FAHD2A
											HERPUD1
											ASH2L
											SMPD2
											ATP1A2
											MRI1
											S100A8
											CUL3
											BAG2
											SMARCE1
											RAB8A
											MLLT3
											PDCD11
											TAF6L
											STK24
											SCRIB
											HOXA7
											CEP164
											RPL35A
											CWC25
											UPF3B
											BEND3
											ABT1
											HPCA
											ARHGAP28
											TPD52L1
											WRAP53
											PGK2
											CD40
											PSMD7
											EIF3D
											BAZ1A
											SRGAP2
											ARHGEF2
											PARP2
											RPS27A
											CCDC66
											ORC2
											MED12
											KRT1
											RAVER2
											FBXL2
											RPL4
											LRIG2
											TCP1
											NUP54
											ANKRD10
											HOXA13
											IKBKG
											CBX4
											GPR89B
											NOC4L
											RPLP1
											GEMIN6
											SEC61G
											ALDH18A1
											PNPT1
											ATP6V1H
											RFC4
											EIF3K
											LIN7B
											SCD5
											C6orf120
											L1CAM
											ARF1
											ITPA
											ZNF326
											ARL6IP4
											LIMCH1
											LEMD3
											LGMN
											MTDH
											SP1
											BATF3
											ATP1A4
											RNF113A
											BICD1
											OXLD1
											RPS18
											NLN
											NUMB
											CD302
											PDLIM3
											H1-5
											ANKIB1
											MAP2K6
											TMEM199
											CDK14
											SPINDOC
											MFSD4B
											ICE1
											H2AC14
											GNAS
											AFG3L2
											CCDC117
											CCNY
											POR
											BRD1
											TM6SF2
											ALDH7A1
											PABPC4L
											EP400
											MOB1B
											SS18
											TUBB8B
											USP6NL
											ACTR10
											TUFM
											PDX1
											SNAP47
											ATP6V0A2
											TNPO3
											CDC7
											GLUD1
											CP
											PRDM9
											ACD
											CDC37L1
											MRPS17
											SMC4
											CRCT1
											HMG20A
											PSPC1
											YAF2
											MBLAC2
											NKAPD1
											C3
											SCFD2
											WDR70
											ZMAT3
											CRNKL1
											SHQ1
											G6PD
											ATP2B2
											PLA2G4A
											HPCAL1
											WASH2P
											UBL5
											KRT6B
											KPNA3
											KRT6A
											TMED10
											HNRNPA1L2
											RFX1
											SELENOT
											PEX19
											KPRP
											INO80B
											NMD3
											MAN1A2
											ZNF286B
											ZNF765
											LRRC59
											METAP1
											FXYD5
											PTCD1
											PRX
											CDK18
											HLA-G
											DCAF1
											CCDC59
											AIMP1
											ODR4
											ANK3
											MTFR1L
											MTMR9
											NUDC
											GRHPR
											RESF1
											USP17L12
											GINS1
											MTREX
											RREB1
											GNG5
											SVIL
											KRT76
											CCDC34
											BAG1
											GIT1
											JAM3
											MIS18A
											CTAGE8
											GLA
											NCOA3
											RAB5A
											NEFL
											ATP6V1E1
											ZCCHC7
											BFSP2
											PUM2
											CDK8
											XIAP
											ANXA4
											ELOC
											TMCO1
											POLA1
											MIA3
											ATP13A2
											YWHAH
											PALM2
											TRIM13
											APBA2
											CCPG1
											FOXO4
											RMI1
											C11orf24
											ZNRF2
											CTPS2
											TATDN2
											CTSC
											NIPSNAP2
											SPCS3
											DAP3
											PPP1R8
											MCM3AP
											EHMT2
											ACOT1
											CDC42EP1
											UBE2A
											GTF2IRD2B
											SAYSD1
											MRGBP
											MAGI1
											PPIL2
											PLCD3
											NEMP1
											ZNF687
											STX18
											STRN3
											FAF1
											SCAMP3
											KIF11
											MUL1
											USP17L13
											EZH2
											SLC39A11
											DHX36
											IDE
											C2orf49
											GPD1L
											CDCA2
											TIGAR
											SLC9A3R1
											NECAP2
											CARMIL1
											DUSP9
											SPATS2L
											PKD2
											ACAA2
											SOD1
											SEC11B
											PRMT8
											UCHL5
											PIK3C2B
											MFN1
											UTP14C
											TSPAN3
											MAGOH
											RSL24D1
											MLLT10
											CUEDC2
											OTULIN
											MLLT1
											SRP9
											CCNT1
											UQCC1
											EGFR
											ERI3
											DDX27
											ADPGK
											VTI1A
											USP54
											RPS6
											UBQLN2
											CNOT1
											OCIAD1
											TMEM209
											SF3B1
											MICAL3
											OSBPL11
											BLK
											PINX1
											GPKOW
											ATP4A
											SNRPG
											MRPL38
											UQCRFS1P1
											LPCAT1
											EEF1E1
											AKAP5
											DMAP1
											PDCD5
											DARS2
											ZNF41
											GLUL
											ANKLE2
											BCL2L12
											SLAIN2
											PRDX6
											ZNF148
											COMMD1
											GNA12
											PLEC
											SCARB1
											BNIP3
											DENND3
											ANO10
											MECP2
											KIAA2013
											EXOC7
											MTG1
											GAS1
											CARHSP1
											TBCC
											ZNF658
											KRT35
											PDCL3
											WDR89
											MRTO4
											IKBIP
											ABCB6
											HECW2
											WASF2
											ANP32B
											PKN1
											IVD
											ATXN1L
											EIF5A2
											TDRD3
											HMGN2
											TMEM184C
											COX5B
											ERCC3
											PUS3
											DAZAP1
											GATB
											RNF187
											CDV3
											HBS1L
											GRK6
											SUCO
											PPWD1
											ESF1
											SMN2
											MOB1A
											RCL1
											DHX37
											ZIC3
											BRIX1
											CNST
											CLASP1
											NPTN
											NOA1
											SP3
											MRPL27
											CRTC2
											SCEL
											ACTR1A
											SNRPC
											MFAP3
											VPS4B
											GANAB
											ABHD15
											CLIC4
											SPRR2D
											EIF3CL
											H2BC3
											INPPL1
											PPARD
											LIN7A
											BRF1
											PRAF2
											POM121C
											MNAT1
											SREK1IP1
											TSPYL2
											PSMA5
											ATL2
											ARHGAP11A
											FAM76B
											GPRIN3
											PMM2
											KRT75
[truncated: 4,020 more rows]
