# Supplementary material for: In Depth Characterization of the Promoter Proximal Proteome of Single Copy Locus FOXP2
Source: Mol Cell Proteomics. 2026 Apr 21;25(6):101570. doi: 10.1016/j.mcpro.2026.101570 (PMC13227211; doi:10.1016/j.mcpro.2026.101570)
Supplement: Table S8 [file mmc8.xlsx]

## Sheet: ENCODE ChIP Cochran's Q
Table for calculating Cochran's Q
Protein	TSS1 promoter (chr7: 114084641-114087534) [2893 bp] Significant Signal in ChIP-Seq Data matrix [132 yes, 86 no]	enhancer 330/TSS2-3 (chr7:114411165-114418591) [7,426 bp] [97 yes, 121 no]	GAPDH chr12:6533595-6536613 (3,018 bp)	IRX6 chr16:55322957-55326110 3153 bp	MAGI1 chr3:66037224-66040189 2965 bp	NANOG chr12:7787127-7789975 (2848 bp)	Row Sum	k=6 Q denominator	k=5 Q Denominator	TSS1 Sum	e330 Sum	GAPDH sum	IRX6 sum	MAGI1 sum	NANOG sum	grand total
CTCF	1	0	1	1	1	0	4	8	4	132	97	118	51	72	0	470
REST	1	1	0	0	0	0	2	8	6
YY1	1	0	1	0	0	0	2	8	6
SP1 (293T)	0	0	0	0	0	0	0	0	0		k	6	All	k	5	Minus NANOG
FOXA1 (293T)	0	1	0	0	0	0	1	5	4		n	218		n	218
MAZ	1	1	1	1	1	0	5	5	0		df	5		df	4
ZNF274	0	0	0	0	0	0	0	0	0		Q	306.946		Q	129.053
ATF2	1	1	0	1	0	0	3	9	6		alpha	0.05		alpha	0.05
SUZ12 (293T)	0	0	0	0	0	0	0	0	0		p-value	3.2151e-64		p-value	6.20668e-27
TARDBP (293T)	1	0	0	0	0	0	1	5	4		Q-crit	11.0705		Q-crit	9.48773
TCF7L2	1	1	0	0	0	0	2	8	6		Sig	yes		Sig	yes
ZNF24	1	1	1	0	1	0	4	8	4
BHLHE40 (293T)	0	0	0	0	0	0	0	0	0		Conclusion: there is a significant difference in proportion of binders for at least one condition, even when removing NANOG which is a potential confounder due to no binding events. McNemar's test on pairwise comparisons to determine which conditions have significant difference
FOXM1 (293T)	0	0	1	0	1	0	2	8	6
ZFX (293T)	1	0	1	1	1	0	4	8	4
ZBTB11	1	0	1	1	1	0	4	8	4
ARNT (293T)	0	0	1	0	1	0	2	8	6
ELF4 (293T)	0	0	1	0	0	0	1	5	4
FOXK2 (293T)	1	0	0	0	0	0	1	5	4
ZNF639	1	1	0	0	1	0	3	9	6
HDGF (293T)	0	0	1	0	0	0	1	5	4
MYNN	1	0	0	0	0	0	1	5	4
NFRKB (293T)	0	0	0	0	0	0	0	0	0
PBX3	1	0	1	0	1	0	3	9	6
SETDB1	0	0	0	0	0	0	0	0	0
SP2	1	1	1	1	1	0	5	5	0
TRIM28	0	1	1	0	1	0	3	9	6
ZBTB7A	1	0	1	0	1	0	3	9	6
ZNF184	1	0	1	0	1	0	3	9	6
ZNF263	1	0	1	1	1	0	4	8	4
BCL11A	1	1	1	0	0	0	3	9	6
KLF16	1	1	1	0	1	0	4	8	4
PATZ1	1	1	1	1	1	0	5	5	0
PKNOX1 (293T)	1	1	0	0	1	0	3	9	6
ZBTB1	0	0	0	0	1	0	1	5	4
ZEB1	1	1	1	0	0	0	3	9	6
ZNF121	0	0	0	0	0	0	0	0	0
ZNF384 (293T)	0	1	1	0	0	0	2	8	6
ZNF830	0	0	0	0	0	0	0	0	0
CTBP1 (293T)	1	1	1	0	1	0	4	8	4
ELK4	0	0	0	0	0	0	0	0	0
HOXA7	0	0	0	0	0	0	0	0	0
KLF9	1	1	1	0	1	0	4	8	4
LEF1 (293T)	0	0	0	0	0	0	0	0	0
PRDM1	1	1	1	1	0	0	4	8	4
PRDM10	1	1	1	1	1	0	5	5	0
ZBTB21	1	1	1	1	0	0	4	8	4
ZBTB26	1	0	1	1	1	0	4	8	4
ZBTB49	0	0	1	0	0	0	1	5	4
ZBTB8A	1	1	1	1	1	0	5	5	0
ZEB2	1	1	1	1	1	0	5	5	0
ZNF138	0	0	0	0	0	0	0	0	0
ZNF146	1	1	1	0	0	0	3	9	6
ZNF707	0	0	0	0	0	0	0	0	0
GLI4	1	0	0	0	0	0	1	5	4
KLF1	1	0	1	0	1	0	3	9	6
KLF10	1	1	1	0	1	0	4	8	4
L3MBTL2 (293T)	1	0	1	1	1	0	4	8	4
MEIS1	0	1	0	0	0	0	1	5	4
MZF1	1	0	1	1	1	0	4	8	4
PRDM4	1	1	1	0	0	0	3	9	6
RBAK	1	1	0	0	0	0	2	8	6
REPIN1	1	0	0	0	0	0	1	5	4
SALL2	0	0	1	0	0	0	1	5	4
TSHZ1	1	1	1	0	0	0	3	9	6
ZBTB10	1	0	1	1	1	0	4	8	4
ZBTB12	1	1	1	0	0	0	3	9	6
ZBTB17	1	1	1	1	1	0	5	5	0
ZBTB20	1	1	1	1	1	0	5	5	0
ZBTB44	1	1	1	0	1	0	4	8	4
ZFP3	0	1	0	0	0	0	1	5	4
ZFP37	1	1	1	0	1	0	4	8	4
ZFP41	1	0	0	0	0	0	1	5	4
ZNF10	1	1	1	1	0	0	4	8	4
ZNF114	0	0	0	0	0	0	0	0	0
ZNF133	1	0	0	0	0	0	1	5	4
ZNF140	0	0	0	0	0	0	0	0	0
ZNF148	1	0	1	0	0	0	2	8	6
ZNF174	0	0	0	0	0	0	0	0	0
ZNF175	0	0	0	0	0	0	0	0	0
ZNF18	1	1	0	0	1	0	3	9	6
ZNF221	0	0	0	0	0	0	0	0	0
ZNF23	0	0	0	0	0	0	0	0	0
ZNF239	1	0	0	0	0	0	1	5	4
ZNF280D	1	0	0	0	0	0	1	5	4
ZNF292	0	0	0	0	0	0	0	0	0
ZNF302	0	0	0	0	0	0	0	0	0
ZNF311	0	0	0	0	0	0	0	0	0
ZNF324	1	1	1	0	1	0	4	8	4
ZNF335	1	1	1	1	1	0	5	5	0
ZNF34	0	1	1	0	0	0	2	8	6
ZNF350	0	0	0	0	0	0	0	0	0
ZNF354C	0	0	0	0	0	0	0	0	0
ZNF362	0	1	1	0	1	0	3	9	6
ZNF398	1	1	1	1	1	0	5	5	0
ZNF416	0	0	0	0	0	0	0	0	0
ZNF423	1	0	1	0	1	0	3	9	6
ZNF449	1	1	1	1	0	0	4	8	4
ZNF48	0	0	0	0	0	0	0	0	0
ZNF501	1	1	1	1	1	0	5	5	0
ZNF510	0	0	0	0	0	0	0	0	0
ZNF513	1	1	1	0	1	0	4	8	4
ZNF530	0	0	0	0	0	0	0	0	0
ZNF547	1	0	1	0	0	0	2	8	6
ZNF548	0	0	0	0	0	0	0	0	0
ZNF549	0	0	0	0	0	0	0	0	0
ZNF558	1	1	0	0	0	0	2	8	6
ZNF561	0	0	1	1	1	0	3	9	6
ZNF571	0	0	0	0	0	0	0	0	0
ZNF580	1	1	1	0	0	0	3	9	6
ZNF624	0	1	1	0	0	0	2	8	6
ZNF629	1	1	1	1	1	0	5	5	0
ZNF660	1	1	1	1	1	0	5	5	0
ZNF670	0	0	0	0	0	0	0	0	0
ZNF704	0	0	0	0	0	0	0	0	0
ZNF747	0	0	0	0	0	0	0	0	0
ZNF76	1	1	1	1	0	0	4	8	4
ZNF768	1	0	0	1	0	0	2	8	6
ZNF770	0	0	1	1	1	0	3	9	6
ZNF776	1	1	0	0	0	0	2	8	6
ZNF777	0	0	1	1	1	0	3	9	6
ZNF785	1	0	1	0	0	0	2	8	6
ZNF792	1	0	1	0	1	0	3	9	6
ZSCAN18	1	0	1	0	0	0	2	8	6
ZSCAN21	1	1	1	1	0	0	4	8	4
ZSCAN30	1	1	1	1	0	0	4	8	4
ZSCAN5A	1	1	1	0	0	0	3	9	6
AEBP2	0	1	0	0	0	0	1	5	4
BCL11B	1	0	0	0	0	0	1	5	4
BCL6B	1	1	0	0	0	0	2	8	6
EGR2	1	0	1	1	0	0	3	9	6
FEZF1	1	1	1	0	0	0	3	9	6
GFI1B	0	1	1	0	0	0	2	8	6
GLI2	0	1	1	0	0	0	2	8	6
GLIS1	1	0	1	1	1	0	4	8	4
GLIS2	1	0	1	1	1	0	4	8	4
HIC1	1	1	1	0	1	0	4	8	4
HOXB7	0	0	0	0	0	0	0	0	0
HOXC10	0	0	0	0	0	0	0	0	0
HOXD13	0	0	1	0	0	0	1	5	4
IKZF3	1	1	1	1	1	0	5	5	0
INSM2	1	1	1	0	0	0	3	9	6
KLF17	1	0	1	0	1	0	3	9	6
KLF7	1	1	1	0	0	0	3	9	6
KLF8	1	1	1	0	1	0	4	8	4
OSR2	1	1	1	0	0	0	3	9	6
OVOL3	1	1	1	0	0	0	3	9	6
PRDM2	0	0	1	0	0	0	1	5	4
PRDM6	1	1	0	0	0	0	2	8	6
SCRT1	1	1	1	0	1	0	4	8	4
SCRT2	1	1	1	0	1	0	4	8	4
SP3	1	1	1	1	1	0	5	5	0
SP7	1	1	1	1	1	0	5	5	0
WT1	1	1	1	0	0	0	3	9	6
YY2	1	1	1	0	0	0	3	9	6
ZBTB48	1	1	1	1	1	0	5	5	0
ZBTB6	0	0	1	0	1	0	2	8	6
ZFHX2	1	1	1	1	1	0	5	5	0
ZFP69B	1	1	1	0	1	0	4	8	4
ZIC2	1	1	1	1	0	0	4	8	4
ZNF112	0	0	0	0	0	0	0	0	0
ZNF132	0	0	0	0	0	0	0	0	0
ZNF155	0	0	0	0	0	0	0	0	0
ZNF157	1	0	0	0	0	0	1	5	4
ZNF16	1	0	0	0	0	0	1	5	4
ZNF169	1	0	1	0	0	0	2	8	6
ZNF189	1	1	1	1	1	0	5	5	0
ZNF19	1	1	0	0	0	0	2	8	6
ZNF2	1	1	1	1	1	0	5	5	0
ZNF202	1	0	0	0	0	0	1	5	4
ZNF211	0	0	0	0	0	0	0	0	0
ZNF214	0	0	0	0	0	0	0	0	0
ZNF223	1	0	0	0	0	0	1	5	4
ZNF248	0	0	0	0	0	0	0	0	0
ZNF26	0	0	0	0	0	0	0	0	0
ZNF266	1	0	0	0	0	0	1	5	4
ZNF280C	0	0	0	0	0	0	0	0	0
ZNF341	1	0	1	1	1	0	4	8	4
ZNF366	1	1	1	1	1	0	5	5	0
ZNF37A	0	0	0	0	0	0	0	0	0
ZNF391	1	1	1	0	0	0	3	9	6
ZNF394	1	1	1	1	0	0	4	8	4
ZNF404	0	0	0	0	0	0	0	0	0
ZNF426	0	0	0	0	0	0	0	0	0
ZNF433	0	0	1	0	0	0	1	5	4
ZNF473	0	0	0	0	0	0	0	0	0
ZNF488	1	1	0	0	0	0	2	8	6
ZNF514	0	0	0	0	0	0	0	0	0
ZNF518A	1	1	1	0	0	0	3	9	6
ZNF521	0	0	0	0	0	0	0	0	0
ZNF529	0	0	0	0	0	0	0	0	0
ZNF544	0	0	0	0	0	0	0	0	0
ZNF555	0	0	0	0	0	0	0	0	0
ZNF560	0	0	0	0	0	0	0	0	0
ZNF585B	0	0	1	0	0	0	1	5	4
ZNF596	1	1	1	0	1	0	4	8	4
ZNF600	1	1	1	0	1	0	4	8	4
ZNF610	1	1	1	0	1	0	4	8	4
ZNF621	0	0	0	0	0	0	0	0	0
ZNF623	1	0	1	0	0	0	2	8	6
ZNF626	0	0	0	0	0	0	0	0	0
ZNF645	1	1	0	0	0	0	2	8	6
ZNF654	0	1	0	1	0	0	2	8	6
ZNF658	1	0	0	0	0	0	1	5	4
ZNF664	1	1	0	0	0	0	2	8	6
ZNF677	0	0	0	0	0	0	0	0	0
ZNF680	1	0	0	0	0	0	1	5	4
ZNF692	1	1	1	1	1	0	5	5	0
ZNF701	0	0	0	0	0	0	0	0	0
ZNF791	1	0	0	0	0	0	1	5	4
ZNF837	1	0	1	0	0	0	2	8	6
ZNF843	1	1	1	0	1	0	4	8	4
ZSCAN16	1	0	1	0	0	0	2	8	6
ZSCAN23	1	1	1	0	0	0	3	9	6
ZSCAN26	0	0	0	0	0	0	0	0	0
ZSCAN4	1	1	1	1	0	0	4	8	4
ZSCAN5C	1	1	0	0	1	0	3	9	6
ZXDB	1	1	1	1	1	0	5	5	0
Column Sum	132	97	118	51	72	0	470

## Sheet: ChIP locus overlap
ENCODE ChIP-Seq Locus to Locus comparison
TSS1 v e330	e330 Y	e330 N	total			e330 v GAPDH	e330 Y	e330 N	total			e330 v IRX6	e330 Y	e330 N	total			e330 v MAGI1	e330 Y	e330 N	total			e330 v NANOG	e330 Y	e330 N	total		Bonf. Adj p=.05
TSS1 Y	85	47	132			GAPDH Y	76	42	118			IRX6 Y	35	16	51			MAGI1 Y	47	25	72			NANOG Y	0	0	0		0.00333333
TSS1 N	12	74	86			GAPDH N	21	79	100			IRX6 N	62	105	167			MAGI1 N	50	96	146			NANOG N	97	121	218
total	97	121	218			total	97	121	218			total	97	121	218			total	97	121	218			total	97	121	218
McNemar chi square	20.7627	p	5.19854e-06			McNemar chi square	7	p	0.00815097			McNemar chi square	27.1282	p	1.904e-07			McNemar chi square	8.33333	p	0.00389242			McNemar chi square	97	p	6.93273e-23
Bonf adj. p	7.7978e-05	significant?	yes			Bonf adj. p	0.122265	significant?	no			Bonf adj. p	2.85599e-06	significant?	yes			Bonf adj. p	0.0583863	significant?	no			Bonf adj. p	1.03991e-21	significant?	yes
TSS1 v GAPDH	GAPDH Y	GAPDH N	total			GAPDH v IRX6	IRX6 Y	IRX6 N	total			GAPDH v MAGI1	MAGI1 Y	MAGI1 N	total			GAPDH v NANOG	NANOG Y	NANOG N	total
TSS1 Y	97	35	132			GAPDH Y	48	70	118			GAPDH Y	67	51	118			GAPDH Y	0	118	118
TSS1 N	21	65	86			GAPDH N	3	97	100			GAPDH N	5	95	100			GAPDH N	0	100	100
total	118	100	218			total	51	167	218			total	72	146	218			total	0	218	218
McNemar chi square	3.5	p	0.0613688			McNemar chi square	61.4932	p	4.44286e-15			McNemar chi square	37.7857	p	7.89579e-10			McNemar chi square	118	p	1.73388e-27
Bonf adj. p	0.920532	significant?	no			Bonf adj. p	6.66429e-14	significant?	yes			Bonf adj. p	1.18437e-08	significant?	yes			Bonf adj. p	2.60082e-26	significant?	yes
TSS1 v IRX6	IRX6 Y	IRX6 N	total			IRX6 v MAGI1	MAGI1 Y	MAGI1 N	total			IRX6 v NANOG	NANOG Y	NANOG N	total
TSS1 Y	47	85	132			IRX6 Y	37	14	51			IRX6 Y	0	51	51
TSS1 N	4	82	86			IRX6 N	35	132	167			IRX6 N	0	167	167
total	51	167	218			total	72	146	218			total	0	218	218
McNemar chi square	73.7191	p	9.00631e-18			McNemar chi square	9	p	0.0026998			McNemar chi square	51	p	9.2366e-13
Bonf adj. p	1.35095e-16	significant?	yes			Bonf adj. p	0.0404969	significant?	yes			Bonf adj. p	1.38549e-11	significant?	yes
TSS1 v MAGI1	MAGI1 Y	MAGI1 N	total			MAGI1 v NANOG	NANOG Y	NANOG N	total
TSS1 Y	63	69	132			MAGI1 Y	0	72	72
TSS1 N	9	77	86			MAGI1 N	0	146	146
total	72	146	218			total	0	218	218
McNemar chi square	46.1538	p	1.09322e-11			McNemar chi square	72	p	2.15197e-17
Bonf adj. p	1.63983e-10	significant?	yes			Bonf adj. p	3.22796e-16	significant?	yes
TSS1 v NANOG	NANOG Y	NANOG N
TSS1 Y	0	132	132			Comparison	Locus 1 Y	Locus 1 N	Total
TSS1 N	0	86	86			Locus 2 Y	a	b	a+b
total	0	218	218			Locus 2 N	c	d	c+d
McNemar chi square	132	p	1.49619e-30			Total	a+c	b+d	a+b+c+d
Bonf adj. p	2.24429e-29	significant?	yes			McNemar's Test for pairwise comparison, ([b-c]^2)/(b+c)
						Follows chi square distribution
						Significant = difference in proportion of binders across loci.

## Sheet: ChIP and MS overlap
MS Detection vs. Locus specific ENCODE ChIPSeq data
TSS1	MS Yes	MS No	Total		e330	MS Yes	MS No	Total		GAPDH	MS Yes	MS No	Total
ChIP yes	41	91	132		ChIP yes	30	67	97		ChIP yes	41	77	118
ChIP No	31	55	86		ChIP No	42	79	121		ChIP No	31	69	100
Total	72	146	218		Total	72	146	218		Total	72	146	218
Expected overlap	43.5963	Fisher's Exact p	0.461		Expected overlap	32.0367	Fisher's Exact p	0.5661		Expected overlap	38.9725	Fisher's Exact p	0.5672
IRX6	MS Yes	MS No	Total		MAGI1	MS Yes	MS No	Total		NANOG	MS Yes	MS No	Total
ChIP yes	18	33	51		ChIP yes	26	46	72		ChIP yes	0	0	0
ChIP No	54	113	167		ChIP No	46	100	146		ChIP No	72	146	218
Total	72	146	218		Total	72	146	218		Total	72	146	218
Expected overlap	16.844	Fisher's Exact p	0.7349		Expected overlap	23.7798	Fisher's Exact p	0.5414		Expected overlap	0	Fisher's Exact p	1
combined odds ratio
1.01409
CMH Test statistic	numerator	denominator	sum num	sum denom	Test statistic	p
TSS1	-2.59633	11.5714	0.770642	54.96	0.0108059	0.917208
e330	-2.0367	11.9638
GAPDH	2.02752	12.028
IRX6	1.15596	8.68159
MAGI1	2.22018	10.7151
NANOG	0	0

## Sheet: Expression vs MS Detection
Expression vs. MS Detection Status
ENCODE TFs	Log2(TPM+1) in HEK293 (DepMap)		Protein	Log2(TPM+1) in HEK293 (DepMap)	MS Detected	Protein	Log2(TPM+1) in HEK293 (DepMap)	MS Detected	Log2(FC vs. NoG+)	Protein	Log2(TPM+1) in HEK293 (DepMap)	MS Detected		Condition	AVG expression	STDEV	Median	n	Comparison	p value (two tailed t test)	Bonf. Corr. p at .05	Adj p
TRIM28	9.30636		ZNF664	7.06273	N	TRIM28	9.30636	Y		FOXM1 (293T)	6.13676	Y (not quantified)		Not Detected	2.86139	1.6202	3.09347	146	Quantified vs not Detected	1.48787e-07	0.0166667	4.46361e-07
MAZ	8.13536		ZNF146	6.50932	N	MAZ	8.13536	Y		L3MBTL2 (293T)	4.97132	Y (not quantified)		Detected	4.28291	1.64401	4.13607	60	Quantified vs. not Quantified	0.217292		0.651876
TARDBP (293T)	7.97171		REPIN1	5.70701	N	TARDBP (293T)	7.97171	Y		PBX3	4.95977	Y (not quantified)		Not Quantified	3.74895	1.19437	3.76026	12	Not Detected vs Not Quantified	0.036422		0.109266
HDGF (293T)	7.81184		ZNF639	5.6384	N	HDGF (293T)	7.81184	Y		ZBTB21	4.21911	Y (not quantified)
ZNF664	7.06273		ZNF677	5.46476	N	SUZ12 (293T)	6.50152	Y		ZBTB48	4.17838	Y (not quantified)
ZNF146	6.50932		CTBP1 (293T)	5.44003	N	YY1	6.20922	Y		PRDM2	4.10383	Y (not quantified)
SUZ12 (293T)	6.50152		ZNF561	5.31823	N	SP3	6.02032	Y		ZNF704	3.41668	Y (not quantified)
YY1	6.20922		BHLHE40 (293T)	5.22451	N	KLF10	5.74378	Y		ZNF701	3.33255	Y (not quantified)
FOXM1 (293T)	6.13676		ZNF544	5.22117	N	FOXK2 (293T)	5.63689	Y		HOXC10	2.8554	Y (not quantified)
SP3	6.02032		ZSCAN18	5.18804	N	ZNF24	5.61963	Y		ZNF555	2.70814	Y (not quantified)
KLF10	5.74378		AEBP2	5.17873	N	CTCF	5.52237	Y		GLI2	2.10385	Y (not quantified)
REPIN1	5.70701		PATZ1	5.03402	N	ZNF768	5.35008	Y		HIC1	2.00164	Y (not quantified)
ZNF639	5.6384		SP2	5.014	N	KLF9	5.31257	Y
FOXK2 (293T)	5.63689		ATF2	4.89656	N	SP1 (293T)	5.2831	Y
ZNF24	5.61963		ZBTB6	4.8606	N	ZFX (293T)	5.26452	Y
CTCF	5.52237		ZNF770	4.85835	N	ZNF384 (293T)	5.24053	Y
ZNF677	5.46476		ZBTB44	4.77252	N	ZNF302	5.09976	Y
CTBP1 (293T)	5.44003		ELF4 (293T)	4.76603	N	SETDB1	5.01775	Y
ZNF768	5.35008		ZNF189	4.67991	N	SALL2	4.98228	Y
ZNF561	5.31823		ARNT (293T)	4.60018	N	ZBTB10	4.87066	Y
KLF9	5.31257		PRDM4	4.59218	N	LEF1 (293T)	4.69624	Y
SP1 (293T)	5.2831		ZNF274	4.57723	N	HOXB7	4.65576	Y
ZFX (293T)	5.26452		ZNF776	4.5246	N	ZBTB1	4.64644	Y
ZNF384 (293T)	5.24053		ZNF680	4.46229	N	ZNF263	4.6022	Y
BHLHE40 (293T)	5.22451		ZNF266	4.44786	N	ZEB2	4.53401	Y
ZNF544	5.22117		ZNF76	4.3864	N	FOXA1 (293T)	4.51319	Y
ZSCAN18	5.18804		NFRKB (293T)	4.36187	N	ZNF830	4.41387	Y
AEBP2	5.17873		ZSCAN16	4.35296	N	ZIC2	4.41061	Y
ZNF302	5.09976		ZNF138	4.3365	N	ZNF292	4.32551	Y
PATZ1	5.03402		ZNF324	4.31676	N	ZSCAN26	4.21882	Y
SETDB1	5.01775		REST	4.30711	N	ZNF148	4.05331	Y
SP2	5.014		ZNF629	4.27373	N	ZNF184	4.03032	Y
SALL2	4.98228		ZNF558	4.1754	N	PKNOX1 (293T)	3.93386	Y
L3MBTL2 (293T)	4.97132		ZNF426	4.16861	N	BCL11A	3.8576	Y
PBX3	4.95977		ZNF362	4.157	N	ZSCAN21	3.83036	Y
ATF2	4.89656		ZNF211	4.15256	N	ZBTB11	3.82882	Y
ZBTB10	4.87066		ZXDB	4.11855	N	RBAK	3.74107	Y
ZBTB6	4.8606		ZNF473	4.03963	N	ZNF585B	3.72009	Y
ZNF770	4.85835		ZBTB12	3.98922	N	ZNF510	3.70307	Y
ZBTB44	4.77252		MYNN	3.82626	N	ZEB1	3.61946	Y
ELF4 (293T)	4.76603		ZNF391	3.79489	N	ZNF580	3.59658	Y
LEF1 (293T)	4.69624		ZNF548	3.79066	N	TCF7L2	3.56035	Y
ZNF189	4.67991		ZNF747	3.74456	N	HOXD13	3.56007	Y
HOXB7	4.65576		ZNF529	3.72756	N	ZNF280D	3.39359	Y
ZBTB1	4.64644		ZNF140	3.70724	N	ZSCAN30	3.30282	Y
ZNF263	4.6022		ZNF350	3.68503	N	ZNF121	3.11936	Y
ARNT (293T)	4.60018		ZBTB26	3.68437	N	HOXA7	3.03373	Y
PRDM4	4.59218		ZNF155	3.67226	N	ZNF18	2.93231	Y
ZNF274	4.57723		ZNF777	3.64307	N	ZNF112	2.90129	Y
ZEB2	4.53401		ZNF610	3.63593	N	ZNF658	2.88821	Y
ZNF776	4.5246		ZNF518A	3.63355	N	ZNF501	2.62333	Y
FOXA1 (293T)	4.51319		ZNF394	3.63101	N	ZNF280C	2.57713	Y
ZNF680	4.46229		ZNF174	3.57421	N	ZFP37	2.47398	Y
ZNF266	4.44786		ZSCAN5A	3.56573	N	YY2	2.40664	Y
ZNF830	4.41387		ZNF513	3.55298	N	KLF16	2.34091	Y
ZIC2	4.41061		ZNF48	3.53075	N	ZNF449	2.19242	Y
ZNF76	4.3864		ZNF791	3.50372	N	MEIS1	2.10632	Y
NFRKB (293T)	4.36187		ZNF416	3.4527	N	ZBTB7A	2.03574	Y
ZSCAN16	4.35296		ZNF530	3.44069	N	ZFHX2	1.62152	Y
ZNF138	4.3365		ZNF621	3.42538	N	ZNF311	0.0732417	Y
ZNF292	4.32551		ZNF398	3.40124	N
ZNF324	4.31676		ZNF175	3.39097	N
REST	4.30711		ZNF354C	3.37057	N
ZNF629	4.27373		ZNF549	3.33	N
ZBTB21	4.21911		ELK4	3.29374	N
ZSCAN26	4.21882		ZNF623	3.28838	N
ZBTB48	4.17838		ZNF514	3.27345	N
ZNF558	4.1754		ZNF37A	3.18712	N
ZNF426	4.16861		ZNF23	3.17184	N
ZNF362	4.157		ZNF654	3.13713	N
ZNF211	4.15256		ZNF133	3.12331	N
ZXDB	4.11855		TSHZ1	3.1082	N
PRDM2	4.10383		ZBTB8A	3.10406	N
ZNF148	4.05331		ZNF202	3.08289	N
ZNF473	4.03963		ZNF223	3.08079	N
ZNF184	4.03032		ZBTB17	2.9537	N
ZBTB12	3.98922		ZNF624	2.8899	N
PKNOX1 (293T)	3.93386		ZNF600	2.84996	N
BCL11A	3.8576		ZNF707	2.8127	N
ZSCAN21	3.83036		ZNF433	2.78048	N
ZBTB11	3.82882		ZNF248	2.76874	N
MYNN	3.82626		ZNF404	2.75636	N
ZNF391	3.79489		ZNF2	2.74007	N
ZNF548	3.79066		KLF7	2.67977	N
ZNF747	3.74456		ZNF335	2.65497	N
RBAK	3.74107		ZNF626	2.65061	N
ZNF529	3.72756		WT1	2.64796	N
ZNF585B	3.72009		ZNF239	2.60032	N
ZNF140	3.70724		ZNF16	2.53524	N
ZNF510	3.70307		ZNF547	2.51423	N
ZNF350	3.68503		ZSCAN23	2.51085	N
ZBTB26	3.68437		ZNF19	2.48587	N
ZNF155	3.67226		GLIS2	2.47072	N
ZNF777	3.64307		ZNF571	2.45555	N
ZNF610	3.63593		ZNF521	2.45047	N
ZNF518A	3.63355		ZNF10	2.39908	N
ZNF394	3.63101		OSR2	2.37877	N
ZEB1	3.61946		ZNF26	2.30581	N
ZNF580	3.59658		PRDM10	2.28356	N
ZNF174	3.57421		GLI4	2.15733	N
ZSCAN5A	3.56573		ZFP41	2.06256	N
TCF7L2	3.56035		ZNF34	2.01184	N
HOXD13	3.56007		ZNF214	1.94876	N
ZNF513	3.55298		ZNF132	1.93981	N
ZNF48	3.53075		ZNF792	1.93105	N
ZNF791	3.50372		MZF1	1.90072	N
ZNF416	3.4527		ZNF221	1.77886	N
ZNF530	3.44069		ZNF670	1.75906	N
ZNF621	3.42538		ZNF488	1.7569	N
ZNF704	3.41668		ZNF692	1.72073	N
ZNF398	3.40124		ZBTB49	1.63519	N
ZNF280D	3.39359		ZNF341	1.59747	N
ZNF175	3.39097		ZFP69B	1.55273	N
ZNF354C	3.37057		ZNF169	1.5404	N
ZNF701	3.33255		ZNF596	1.52603	N
ZNF549	3.33		KLF8	1.51106	N
ZSCAN30	3.30282		PRDM6	1.46696	N
ELK4	3.29374		ZNF660	1.34638	N
ZNF623	3.28838		EGR2	1.25877	N
ZNF514	3.27345		ZNF423	1.09197	N
ZNF37A	3.18712		BCL11B	1.02947	N
ZNF23	3.17184		ZFP3	0.829237	N
ZNF654	3.13713		ZNF114	0.815927	N
ZNF133	3.12331		PRDM1	0.691644	N
ZNF121	3.11936		ZNF157	0.661326	N
TSHZ1	3.1082		ZNF785	0.654218	N
ZBTB8A	3.10406		ZNF560	0.619591	N
ZNF202	3.08289		ZNF837	0.595217	N
ZNF223	3.08079		FEZF1	0.566146	N
HOXA7	3.03373		GFI1B	0.351807	N
ZBTB17	2.9537		IKZF3	0.223469	N
ZNF18	2.93231		SCRT1	0.213189	N
ZNF112	2.90129		SP7	0.168804	N
ZNF624	2.8899		ZBTB20	0.158062	N
ZNF658	2.88821		BCL6B	0.0901353	N
HOXC10	2.8554		ZSCAN5C	0.083724	N
ZNF600	2.84996		ZNF843	0.0810137	N
ZNF707	2.8127		INSM2	0.0617403	N
ZNF433	2.78048		ZSCAN4	0.0557898	N
ZNF248	2.76874		KLF1	0	N
ZNF404	2.75636		GLIS1	0	N
ZNF2	2.74007		KLF17	0	N
ZNF555	2.70814		OVOL3	0	N
KLF7	2.67977		SCRT2	0	N
ZNF335	2.65497		ZNF366	0	N
ZNF626	2.65061		ZNF645 (CBLL2)	0	N
WT1	2.64796
ZNF501	2.62333
ZNF239	2.60032
ZNF280C	2.57713
ZNF16	2.53524
ZNF547	2.51423
ZSCAN23	2.51085
ZNF19	2.48587
ZFP37	2.47398
GLIS2	2.47072
ZNF571	2.45555
ZNF521	2.45047
YY2	2.40664
ZNF10	2.39908
OSR2	2.37877
KLF16	2.34091
ZNF26	2.30581
PRDM10	2.28356
ZNF449	2.19242
GLI4	2.15733
MEIS1	2.10632
GLI2	2.10385
ZFP41	2.06256
ZBTB7A	2.03574
ZNF34	2.01184
HIC1	2.00164
ZNF214	1.94876
ZNF132	1.93981
ZNF792	1.93105
MZF1	1.90072
ZNF221	1.77886
ZNF670	1.75906
ZNF488	1.7569
ZNF692	1.72073
ZBTB49	1.63519
ZFHX2	1.62152
ZNF341	1.59747
ZFP69B	1.55273
ZNF169	1.5404
ZNF596	1.52603
KLF8	1.51106
PRDM6	1.46696
ZNF660	1.34638
EGR2	1.25877
ZNF423	1.09197
BCL11B	1.02947
ZFP3	0.829237
ZNF114	0.815927
PRDM1	0.691644
ZNF157	0.661326
ZNF785	0.654218
ZNF560	0.619591
ZNF837	0.595217
FEZF1	0.566146
GFI1B	0.351807
IKZF3	0.223469
SCRT1	0.213189
SP7	0.168804
ZBTB20	0.158062
BCL6B	0.0901353
ZSCAN5C	0.083724
ZNF843	0.0810137
ZNF311	0.0732417
INSM2	0.0617403
ZSCAN4	0.0557898
KLF1	0
GLIS1	0
KLF17	0
OVOL3	0
SCRT2	0
ZNF366	0
ZNF645 (CBLL2)	0

## Sheet: Locus Mean Gene Expression
Avverage gene expression in Log2(TPM+1) compared to ENCODE ChIP-Seq and MS Detection Status Stratified by Locus
MS Yes, Binder Yes					MS Yes, Binder No
Locus	Binder mean	SD	median	n	Locus	Non-binder mean	SD	median	n			Avg	SD
TSS1	4.19018	1.4804	4.03032	41	TSS1	4.19885	1.72532	4.21882	31		MS Yes, Binder Yes	4.29753	0.190897	t test for average expression across loci for a given condition (excluding NANOG and no locus for lack of data in some conditions)
e330	3.98263	1.74084	3.78571	30	e330	4.34483	1.45507	4.36969	42		MS Yes, Binder No	4.12513	0.139028	binder, MS y/n		MS yes, binder y/n
GAPDH	4.37451	1.68159	4.17838	41	GAPDH	3.95506	1.42662	3.74107	31		MS No, Binder Yes	2.61909	0.0426111	p	adj p	p	adj p	Bonf corr p =.05
IRX6	4.41546	1.4487	4.47231	18	IRX6	4.12007	1.62834	3.89573	54		MS No, Binder No	3.08309	0.144274	9.92801e-05	0.000595681	0.342828	2.05697	0.00833333
MAGI1	4.52488	1.79129	4.62432	26	MAGI1	4.00685	1.43141	3.78571	46					binder no, MS y/n		MS no, binder y/n
NANOG	NA	NA	NA	0	NANOG	4.19391	1.59049	4.07857	72					p	adj p	p	adj
No Locus	3.78594	1.35203	3.70307	19	No Locus	NA	NA	NA	NA					9.07265e-05	0.000544359	0.00604022	0.0362413
														MS no/binder y, MS y binder n		MS yes/binder yes, MS No/binder no
MS No, Binder Yes					MS No, Binder No									p	adj	p	adj
Locus	mean	SD	median	n	Locus	mean	SD	median	n					1.15421e-05	6.92529e-05	0.000831931	0.00499159
TSS1	2.58645	1.76515	2.60032	91	TSS1	3.31628	1.21703	3.42538	55
e330	2.68021	1.84523	2.74007	67	e330	3.01505	1.38284	3.27345	79					Conclusion: vertical comparisons (including diagonals) can be explained by MS detection being less likely for low expression genes. No significant difference in mean between MS detected proteins based on binder status. Significant difference for non-MS detected proteins based on binder status, check for per locus differences.
GAPDH	2.57754	1.72278	2.65497	77	GAPDH	3.17814	1.43253	3.33	69
IRX6	2.66074	1.68441	2.74007	33	IRX6	2.91998	1.59621	3.12331	113
MAGI1	2.59051	1.83759	2.69752	46	MAGI1	2.98599	1.49331	3.15449	100
NANOG	NA	NA	NA	0	NANOG	2.86139	1.6202	3.09347	146
No Locus	3.28444	1.05614	3.40818	40	No Locus	NA	NA	NA	NA
MS no, binder vs no binder
locus	p	adj. p	bonf corr at p=.05
TSS1	0.0077	0.0385	0.01
e330	0.2129	1.0645
GAPDH	0.0244	0.122			when calculated adj. p>1, true p value=1
IRX6	0.4189	2.0945
MAGI1	0.1698	0.849
